# Supplementary material for: Integrated Analysis of the Altered lncRNAs and mRNAs Expression in 293T Cells after Ionizing Radiation Exposure
Source: Int J Mol Sci. 2019 Jun 18;20(12):2968. doi: 10.3390/ijms20122968 (PMC6627384; doi:10.3390/ijms20122968)
Supplement: Supplementary file 1 [file ijms-20-02968-s001.zip]

Archive with 10 entries (9 files):
- Supplementary Table/
- Supplementary Table/S1-lncRNA Expression Profiling.xlsx
- Supplementary Table/S2-mRNA Expression Profiling.xlsx
- Supplementary Table/S3-Differentially Expressed lncRNAs.xlsx
- Supplementary Table/S4-Differentially Expressed mRNAs.xlsx
- Supplementary Table/S5-GO analysis-lncRNAs.xls
- Supplementary Table/S6-GO analysis-mRNAs.xls
- Supplementary Table/S7-KEGG analysis-lncRNAs.xls
- Supplementary Table/S8-KEGG analysis -mRNAs.xls
- Supplementary Table/S9-lncRNA–miRNA–mRNA network analysis.xlsx
