# Supplementary material for: Integrated Analysis of the Altered lncRNAs and mRNAs Expression in 293T Cells after Ionizing Radiation Exposure
Source: Int J Mol Sci. 2019 Jun 18;20(12):2968. doi: 10.3390/ijms20122968 (PMC6627384; doi:10.3390/ijms20122968)
Supplement: Supplementary file 1 [file ijms-20-02968-s001.zip › Supplementary Table/S1-lncRNA Expression Profiling.xlsx]

## Sheet: LncRNA Expression
transcript_id	gene_short_name	gene_id	biotype	strand	locus	Length	C0-1_FPKM	C0-2_FPKM	C0-3_FPKM	C8-1_FPKM	C8-2_FPKM	C8-3_FPKM	LncRNA_Source	LncRNA_length	relationship	associated_gene_transID	association_gene_acc	association_gene_name	associated_gene_strand	associated_gene_start	associated_gene_end
ENST00000428687	RP11-488L18.8	ENSG00000232347	lincRNA	-	chr1:247353152-247405125	51973	5.62776e-260	0	0	0	0	0	Ensembl	706	intergenic
uc009xtr.1	LIPA	LIPA	long_noncoding	-	chr10:90973325-91174314	200989	4.32067e-222	0	0	0	0	0	UCSC_knowngene	219	exon sense-overlapping	ENST00000371837	ENST00000371837	LIPA	-	90973325	91174314
uc009xtr.1	LIPA	LIPA	long_noncoding	-	chr10:90973325-91174314	200989	4.32067e-222	0	0	0	0	0	UCSC_knowngene	219	exon sense-overlapping	ENST00000428800	ENST00000428800	LIPA	-	90982289	91007588
uc009xtr.1	LIPA	LIPA	long_noncoding	-	chr10:90973325-91174314	200989	4.32067e-222	0	0	0	0	0	UCSC_knowngene	219	exon sense-overlapping	NM_000235	NM_000235	LIPA	-	90973325	91011796
uc009xtr.1	LIPA	LIPA	long_noncoding	-	chr10:90973325-91174314	200989	4.32067e-222	0	0	0	0	0	UCSC_knowngene	219	exon sense-overlapping	NM_001127605	NM_001127605	LIPA	-	90973325	91011665
uc009xtr.1	LIPA	LIPA	long_noncoding	-	chr10:90973325-91174314	200989	4.32067e-222	0	0	0	0	0	UCSC_knowngene	219	exon sense-overlapping	NM_001288979	NM_001288979	LIPA	-	90973325	91011796
uc001tkv.2	TXNRD1	TXNRD1_2	long_noncoding	+	chr12:104609556-104744061	134505	1.27807e-197	0	0	0	0	0	UCSC_knowngene	297	exon sense-overlapping	ENST00000378070	ENST00000378070	TXNRD1	+	104682495	104744061
uc001tkv.2	TXNRD1	TXNRD1_2	long_noncoding	+	chr12:104609556-104744061	134505	1.27807e-197	0	0	0	0	0	UCSC_knowngene	297	exon sense-overlapping	ENST00000397736	ENST00000397736	TXNRD1	+	104684786	104744055
uc001tkv.2	TXNRD1	TXNRD1_2	long_noncoding	+	chr12:104609556-104744061	134505	1.27807e-197	0	0	0	0	0	UCSC_knowngene	297	exon sense-overlapping	ENST00000427956	ENST00000427956	TXNRD1	+	104703568	104744055
uc001tkv.2	TXNRD1	TXNRD1_2	long_noncoding	+	chr12:104609556-104744061	134505	1.27807e-197	0	0	0	0	0	UCSC_knowngene	297	exon sense-overlapping	ENST00000524698	ENST00000524698	TXNRD1	+	104681145	104742422
uc001tkv.2	TXNRD1	TXNRD1_2	long_noncoding	+	chr12:104609556-104744061	134505	1.27807e-197	0	0	0	0	0	UCSC_knowngene	297	exon sense-overlapping	ENST00000526266	ENST00000526266	TXNRD1	+	104679779	104709604
uc001tkv.2	TXNRD1	TXNRD1_2	long_noncoding	+	chr12:104609556-104744061	134505	1.27807e-197	0	0	0	0	0	UCSC_knowngene	297	exon sense-overlapping	ENST00000526390	ENST00000526390	TXNRD1	+	104680767	104744052
uc001tkv.2	TXNRD1	TXNRD1_2	long_noncoding	+	chr12:104609556-104744061	134505	1.27807e-197	0	0	0	0	0	UCSC_knowngene	297	exon sense-overlapping	ENST00000526580	ENST00000526580	TXNRD1	+	104680834	104712721
uc001tkv.2	TXNRD1	TXNRD1_2	long_noncoding	+	chr12:104609556-104744061	134505	1.27807e-197	0	0	0	0	0	UCSC_knowngene	297	exon sense-overlapping	ENST00000527335	ENST00000527335	TXNRD1	+	104682672	104713351
uc001tkv.2	TXNRD1	TXNRD1_2	long_noncoding	+	chr12:104609556-104744061	134505	1.27807e-197	0	0	0	0	0	UCSC_knowngene	297	exon sense-overlapping	ENST00000528079	ENST00000528079	TXNRD1	+	104680826	104705184
uc001tkv.2	TXNRD1	TXNRD1_2	long_noncoding	+	chr12:104609556-104744061	134505	1.27807e-197	0	0	0	0	0	UCSC_knowngene	297	exon sense-overlapping	ENST00000529784	ENST00000529784	TXNRD1	+	104681099	104707094
uc001tkv.2	TXNRD1	TXNRD1_2	long_noncoding	+	chr12:104609556-104744061	134505	1.27807e-197	0	0	0	0	0	UCSC_knowngene	297	exon sense-overlapping	ENST00000531689	ENST00000531689	TXNRD1	+	104680772	104709610
uc001tkv.2	TXNRD1	TXNRD1_2	long_noncoding	+	chr12:104609556-104744061	134505	1.27807e-197	0	0	0	0	0	UCSC_knowngene	297	exon sense-overlapping	ENST00000531691	ENST00000531691	TXNRD1	+	104680702	104709679
uc001tkv.2	TXNRD1	TXNRD1_2	long_noncoding	+	chr12:104609556-104744061	134505	1.27807e-197	0	0	0	0	0	UCSC_knowngene	297	exon sense-overlapping	NM_001093771	NM_001093771	TXNRD1	+	104609556	104744085
uc001tkv.2	TXNRD1	TXNRD1_2	long_noncoding	+	chr12:104609556-104744061	134505	1.27807e-197	0	0	0	0	0	UCSC_knowngene	297	exon sense-overlapping	NM_001261446	NM_001261446	TXNRD1	+	104680459	104744085
uc001tkv.2	TXNRD1	TXNRD1_2	long_noncoding	+	chr12:104609556-104744061	134505	1.27807e-197	0	0	0	0	0	UCSC_knowngene	297	exon sense-overlapping	NM_003330	NM_003330	TXNRD1	+	104680459	104744085
uc001tkv.2	TXNRD1	TXNRD1_2	long_noncoding	+	chr12:104609556-104744061	134505	1.27807e-197	0	0	0	0	0	UCSC_knowngene	297	exon sense-overlapping	NM_182729	NM_182729	TXNRD1	+	104680459	104744085
uc001tkv.2	TXNRD1	TXNRD1_2	long_noncoding	+	chr12:104609556-104744061	134505	1.27807e-197	0	0	0	0	0	UCSC_knowngene	297	exon sense-overlapping	NM_182742	NM_182742	TXNRD1	+	104680459	104744085
uc001tkv.2	TXNRD1	TXNRD1_2	long_noncoding	+	chr12:104609556-104744061	134505	1.27807e-197	0	0	0	0	0	UCSC_knowngene	297	exon sense-overlapping	NM_182743	NM_182743	TXNRD1	+	104680459	104744085
uc001tkv.2	TXNRD1	TXNRD1_2	long_noncoding	+	chr12:104609556-104744061	134505	1.27807e-197	0	0	0	0	0	UCSC_knowngene	297	intron sense-overlapping	ENST00000527879	ENST00000527879	EID3	+	104697516	104698980
uc001tkv.2	TXNRD1	TXNRD1_2	long_noncoding	+	chr12:104609556-104744061	134505	1.27807e-197	0	0	0	0	0	UCSC_knowngene	297	intron sense-overlapping	ENST00000529751	ENST00000529751	TXNRD1	+	104680801	104721352
uc001tkv.2	TXNRD1	TXNRD1_2	long_noncoding	+	chr12:104609556-104744061	134505	1.27807e-197	0	0	0	0	0	UCSC_knowngene	297	intron sense-overlapping	NM_001008394	NM_001008394	EID3	+	104697509	104698982
ENST00000518437	SETD5-AS1	ENSG00000206573	antisense	-	chr3:9022274-9520924	498650	1.22878e-187	0	0	0	0	0	Ensembl	240	bidirectional	ENST00000402198	ENST00000402198	SETD5	+	9439402	9519838
ENST00000518437	SETD5-AS1	ENSG00000206573	antisense	-	chr3:9022274-9520924	498650	1.22878e-187	0	0	0	0	0	Ensembl	240	bidirectional	ENST00000402466	ENST00000402466	SETD5	+	9439402	9519838
ENST00000518437	SETD5-AS1	ENSG00000206573	antisense	-	chr3:9022274-9520924	498650	1.22878e-187	0	0	0	0	0	Ensembl	240	bidirectional	ENST00000406341	ENST00000406341	SETD5	+	9439587	9519838
ENST00000518437	SETD5-AS1	ENSG00000206573	antisense	-	chr3:9022274-9520924	498650	1.22878e-187	0	0	0	0	0	Ensembl	240	bidirectional	ENST00000450326	ENST00000450326	SETD5	+	9439402	9477509
ENST00000518437	SETD5-AS1	ENSG00000206573	antisense	-	chr3:9022274-9520924	498650	1.22878e-187	0	0	0	0	0	Ensembl	240	bidirectional	NM_001292043	NM_001292043	SETD5	+	9439383	9519838
uc010blo.1	FAH	FAH	long_noncoding	+	chr15:80444831-80479288	34457	6.525e-160	0	0	1.81483e-316	0	0	UCSC_knowngene	165	exon sense-overlapping	ENST00000261755	ENST00000261755	FAH	+	80445135	80478685
uc010blo.1	FAH	FAH	long_noncoding	+	chr15:80444831-80479288	34457	6.525e-160	0	0	1.81483e-316	0	0	UCSC_knowngene	165	exon sense-overlapping	ENST00000407106	ENST00000407106	FAH	+	80445121	80479288
uc010blo.1	FAH	FAH	long_noncoding	+	chr15:80444831-80479288	34457	6.525e-160	0	0	1.81483e-316	0	0	UCSC_knowngene	165	exon sense-overlapping	ENST00000539156	ENST00000539156	FAH	+	80448292	80478690
uc010blo.1	FAH	FAH	long_noncoding	+	chr15:80444831-80479288	34457	6.525e-160	0	0	1.81483e-316	0	0	UCSC_knowngene	165	exon sense-overlapping	NM_000137	NM_000137	FAH	+	80445232	80478924
ENST00000384342	SNHG12	ENSG00000197989	antisense	-	chr1:28879596-28909495	29899	1.71071e-154	0	0	0	0	0	Ensembl	135	intergenic
NR_130922	LOC102724434	LOC102724434	long_noncoding	-	chr7:115849285-116148595	299310	3.91375e-149	0	0	0	0	0	RefSeq	1996	intergenic
ENST00000457033	AC073130.1	ENSG00000237870	processed_transcript	-	chr7:115849285-116148595	299310	3.32414e-148	0	0	0	0	0	Ensembl	1958	intergenic
TCONS_00023409	XLOC_011256	XLOC_011256	long_noncoding	+	chr15:52870038-53002014	131976	4.65455e-131	0	0	0	0	0	TCONS	1140	intronic antisense	ENST00000561490	ENST00000561490	FAM214A	-	52903821	53002014
ENST00000545729	RASSF8-AS1	ENSG00000246695	antisense	-	chr12:26092261-26232825	140564	2.00138e-129	0	0	0	0	0	Ensembl	542	intronic antisense	ENST00000535907	ENST00000535907	RASSF8	+	26111990	26217600
ENST00000545729	RASSF8-AS1	ENSG00000246695	antisense	-	chr12:26092261-26232825	140564	2.00138e-129	0	0	0	0	0	Ensembl	542	intronic antisense	NM_001164748	NM_001164748	RASSF8	+	26111963	26225807
ENST00000545729	RASSF8-AS1	ENSG00000246695	antisense	-	chr12:26092261-26232825	140564	2.00138e-129	0	0	0	0	0	Ensembl	542	intronic antisense	NM_007211	NM_007211	RASSF8	+	26111963	26232825
ENST00000430295	PTCHD3P1	ENSG00000224597	antisense	+	chr10:29698330-30025710	327380	4.76838e-129	0	0	0	0	0	Ensembl	440	natural antisense	ENST00000375398	ENST00000375398	SVIL	-	29746276	30024730
ENST00000430295	PTCHD3P1	ENSG00000224597	antisense	+	chr10:29698330-30025710	327380	4.76838e-129	0	0	0	0	0	Ensembl	440	natural antisense	ENST00000535393	ENST00000535393	SVIL	-	29747041	29811456
ENST00000430295	PTCHD3P1	ENSG00000224597	antisense	+	chr10:29698330-30025710	327380	4.76838e-129	0	0	0	0	0	Ensembl	440	natural antisense	NM_003174	NM_003174	SVIL	-	29746276	30024730
ENST00000430295	PTCHD3P1	ENSG00000224597	antisense	+	chr10:29698330-30025710	327380	4.76838e-129	0	0	0	0	0	Ensembl	440	natural antisense	NM_021738	NM_021738	SVIL	-	29746276	29923901
ENST00000495032	HOTAIRM1	ENSG00000233429	antisense	+	chr7:27132611-27142430	9819	1.81421e-125	0	0	0	0	0	Ensembl	163	natural antisense	NM_005522	NM_005522	HOXA1	-	27132613	27135625
ENST00000495032	HOTAIRM1	ENSG00000233429	antisense	+	chr7:27132611-27142430	9819	1.81421e-125	0	0	0	0	0	Ensembl	163	natural antisense	NM_153620	NM_153620	HOXA1	-	27132613	27135625
ENST00000590495	CTD-2020K17.1	ENSG00000267121	antisense	-	chr17:43268297-43394414	126117	1.8086e-115	0	0	0	0	0	Ensembl	652	bidirectional	ENST00000328118	ENST00000328118	FMNL1	+	43299291	43324681
ENST00000590495	CTD-2020K17.1	ENSG00000267121	antisense	-	chr17:43268297-43394414	126117	1.8086e-115	0	0	0	0	0	Ensembl	652	bidirectional	NM_005892	NM_005892	FMNL1	+	43299291	43324683
ENST00000561256	USP3-AS1	ENSG00000259248	antisense	-	chr15:63796792-63894627	97835	7.97891e-115	0	0	0	0	0	Ensembl	562	intronic antisense	ENST00000534939	ENST00000534939	FBXL22	+	63889589	63891556
ENST00000561256	USP3-AS1	ENSG00000259248	antisense	-	chr15:63796792-63894627	97835	7.97891e-115	0	0	0	0	0	Ensembl	562	natural antisense	ENST00000539772	ENST00000539772	USP3	+	63796854	63883436
ENST00000561256	USP3-AS1	ENSG00000259248	antisense	-	chr15:63796792-63894627	97835	7.97891e-115	0	0	0	0	0	Ensembl	562	natural antisense	ENST00000558285	ENST00000558285	USP3	+	63824704	63883154
ENST00000561256	USP3-AS1	ENSG00000259248	antisense	-	chr15:63796792-63894627	97835	7.97891e-115	0	0	0	0	0	Ensembl	562	natural antisense	ENST00000559711	ENST00000559711	USP3	+	63836823	63883335
ENST00000561256	USP3-AS1	ENSG00000259248	antisense	-	chr15:63796792-63894627	97835	7.97891e-115	0	0	0	0	0	Ensembl	562	natural antisense	ENST00000560325	ENST00000560325	FBXL22	+	63889900	63893804
ENST00000561256	USP3-AS1	ENSG00000259248	antisense	-	chr15:63796792-63894627	97835	7.97891e-115	0	0	0	0	0	Ensembl	562	natural antisense	NM_001256702	NM_001256702	USP3	+	63796709	63886839
ENST00000561256	USP3-AS1	ENSG00000259248	antisense	-	chr15:63796792-63894627	97835	7.97891e-115	0	0	0	0	0	Ensembl	562	natural antisense	NM_006537	NM_006537	USP3	+	63796709	63886839
ENST00000561256	USP3-AS1	ENSG00000259248	antisense	-	chr15:63796792-63894627	97835	7.97891e-115	0	0	0	0	0	Ensembl	562	natural antisense	NM_203373	NM_203373	FBXL22	+	63889551	63894620
ENST00000557792	CRNDE	ENSG00000245694	lincRNA	-	chr16:54952774-54963101	10327	2.86182e-114	0	0	0	0	0	Ensembl	481	exon sense-overlapping	NM_001308963	NM_001308963	CRNDE	-	54952776	54962690
ENST00000431770	RP5-1033H22.2	ENSG00000224093	antisense	+	chr1:94027346-94312706	285360	1.75394e-112	0	0	0	0	0	Ensembl	722	natural antisense	NM_001261408	NM_001261408	BCAR3	-	94027342	94312706
ENST00000431770	RP5-1033H22.2	ENSG00000224093	antisense	+	chr1:94027346-94312706	285360	1.75394e-112	0	0	0	0	0	Ensembl	722	natural antisense	NM_001261409	NM_001261409	BCAR3	-	94027342	94146926
ENST00000431770	RP5-1033H22.2	ENSG00000224093	antisense	+	chr1:94027346-94312706	285360	1.75394e-112	0	0	0	0	0	Ensembl	722	natural antisense	NM_001261410	NM_001261410	BCAR3	-	94027342	94079702
ENST00000431770	RP5-1033H22.2	ENSG00000224093	antisense	+	chr1:94027346-94312706	285360	1.75394e-112	0	0	0	0	0	Ensembl	722	natural antisense	NM_003567	NM_003567	BCAR3	-	94027342	94147394
uc001lvj.1	IGF2	IGF2	long_noncoding	-	chr11:2150341-2182571	32230	4.47926e-108	0	0	0	0	0	UCSC_knowngene	248	exon sense-overlapping	ENST00000381392	ENST00000381392	IGF2	-	2153869	2158517
uc001lvj.1	IGF2	IGF2	long_noncoding	-	chr11:2150341-2182571	32230	4.47926e-108	0	0	0	0	0	UCSC_knowngene	248	exon sense-overlapping	ENST00000381395	ENST00000381395	IGF2	-	2150341	2158520
uc001lvj.1	IGF2	IGF2	long_noncoding	-	chr11:2150341-2182571	32230	4.47926e-108	0	0	0	0	0	UCSC_knowngene	248	exon sense-overlapping	ENST00000381406	ENST00000381406	IGF2	-	2150341	2160204
uc001lvj.1	IGF2	IGF2	long_noncoding	-	chr11:2150341-2182571	32230	4.47926e-108	0	0	0	0	0	UCSC_knowngene	248	exon sense-overlapping	NM_000612	NM_000612	IGF2	-	2150341	2160204
uc001lvj.1	IGF2	IGF2	long_noncoding	-	chr11:2150341-2182571	32230	4.47926e-108	0	0	0	0	0	UCSC_knowngene	248	exon sense-overlapping	NM_001007139	NM_001007139	IGF2	-	2150341	2170833
uc001lvj.1	IGF2	IGF2	long_noncoding	-	chr11:2150341-2182571	32230	4.47926e-108	0	0	0	0	0	UCSC_knowngene	248	exon sense-overlapping	NM_001127598	NM_001127598	IGF2	-	2150341	2162354
uc001lvj.1	IGF2	IGF2	long_noncoding	-	chr11:2150341-2182571	32230	4.47926e-108	0	0	0	0	0	UCSC_knowngene	248	exon sense-overlapping	NM_001291861	NM_001291861	IGF2	-	2150341	2158518
uc001lvj.1	IGF2	IGF2	long_noncoding	-	chr11:2150341-2182571	32230	4.47926e-108	0	0	0	0	0	UCSC_knowngene	248	exon sense-overlapping	NM_001291862	NM_001291862	IGF2	-	2150341	2162354
uc001zbe.1	AK124673	AK124673	long_noncoding	+	chr15:26788692-27194354	405662	9.13286e-106	0	0	0	0	0	UCSC_knowngene	4438	exon sense-overlapping	ENST00000355395	ENST00000355395	GABRA5	+	27112057	27193899
uc001zbe.1	AK124673	AK124673	long_noncoding	+	chr15:26788692-27194354	405662	9.13286e-106	0	0	0	0	0	UCSC_knowngene	4438	exon sense-overlapping	NM_000810	NM_000810	GABRA5	+	27111865	27194357
uc001zbe.1	AK124673	AK124673	long_noncoding	+	chr15:26788692-27194354	405662	9.13286e-106	0	0	0	0	0	UCSC_knowngene	4438	exon sense-overlapping	NM_001165037	NM_001165037	GABRA5	+	27112272	27194357
ENST00000505793	CACNA1G-AS1	ENSG00000250107	antisense	-	chr17:48633567-48709301	75734	3.50565e-102	0	0	0	0	0	Ensembl	1433	intronic antisense	ENST00000416767	ENST00000416767	CACNA1G	+	48638792	48683833
ENST00000505793	CACNA1G-AS1	ENSG00000250107	antisense	-	chr17:48633567-48709301	75734	3.50565e-102	0	0	0	0	0	Ensembl	1433	intronic antisense	NM_001256324	NM_001256324	CACNA1G	+	48638428	48704832
ENST00000505793	CACNA1G-AS1	ENSG00000250107	antisense	-	chr17:48633567-48709301	75734	3.50565e-102	0	0	0	0	0	Ensembl	1433	intronic antisense	NM_001256325	NM_001256325	CACNA1G	+	48638428	48704832
ENST00000505793	CACNA1G-AS1	ENSG00000250107	antisense	-	chr17:48633567-48709301	75734	3.50565e-102	0	0	0	0	0	Ensembl	1433	intronic antisense	NM_001256326	NM_001256326	CACNA1G	+	48638428	48704832
ENST00000505793	CACNA1G-AS1	ENSG00000250107	antisense	-	chr17:48633567-48709301	75734	3.50565e-102	0	0	0	0	0	Ensembl	1433	intronic antisense	NM_001256327	NM_001256327	CACNA1G	+	48638428	48704832
ENST00000505793	CACNA1G-AS1	ENSG00000250107	antisense	-	chr17:48633567-48709301	75734	3.50565e-102	0	0	0	0	0	Ensembl	1433	intronic antisense	NM_001256328	NM_001256328	CACNA1G	+	48638428	48704832
ENST00000505793	CACNA1G-AS1	ENSG00000250107	antisense	-	chr17:48633567-48709301	75734	3.50565e-102	0	0	0	0	0	Ensembl	1433	intronic antisense	NM_001256329	NM_001256329	CACNA1G	+	48638428	48704832
ENST00000505793	CACNA1G-AS1	ENSG00000250107	antisense	-	chr17:48633567-48709301	75734	3.50565e-102	0	0	0	0	0	Ensembl	1433	intronic antisense	NM_001256330	NM_001256330	CACNA1G	+	48638428	48704832
ENST00000505793	CACNA1G-AS1	ENSG00000250107	antisense	-	chr17:48633567-48709301	75734	3.50565e-102	0	0	0	0	0	Ensembl	1433	intronic antisense	NM_001256331	NM_001256331	CACNA1G	+	48638428	48704832
ENST00000505793	CACNA1G-AS1	ENSG00000250107	antisense	-	chr17:48633567-48709301	75734	3.50565e-102	0	0	0	0	0	Ensembl	1433	intronic antisense	NM_001256332	NM_001256332	CACNA1G	+	48638428	48704832
ENST00000505793	CACNA1G-AS1	ENSG00000250107	antisense	-	chr17:48633567-48709301	75734	3.50565e-102	0	0	0	0	0	Ensembl	1433	intronic antisense	NM_001256333	NM_001256333	CACNA1G	+	48638428	48704832
ENST00000505793	CACNA1G-AS1	ENSG00000250107	antisense	-	chr17:48633567-48709301	75734	3.50565e-102	0	0	0	0	0	Ensembl	1433	intronic antisense	NM_001256334	NM_001256334	CACNA1G	+	48638428	48704832
ENST00000505793	CACNA1G-AS1	ENSG00000250107	antisense	-	chr17:48633567-48709301	75734	3.50565e-102	0	0	0	0	0	Ensembl	1433	intronic antisense	NM_001256359	NM_001256359	CACNA1G	+	48638428	48704832
ENST00000505793	CACNA1G-AS1	ENSG00000250107	antisense	-	chr17:48633567-48709301	75734	3.50565e-102	0	0	0	0	0	Ensembl	1433	intronic antisense	NM_001256360	NM_001256360	CACNA1G	+	48638428	48704832
ENST00000505793	CACNA1G-AS1	ENSG00000250107	antisense	-	chr17:48633567-48709301	75734	3.50565e-102	0	0	0	0	0	Ensembl	1433	intronic antisense	NM_001256361	NM_001256361	CACNA1G	+	48638428	48704832
ENST00000505793	CACNA1G-AS1	ENSG00000250107	antisense	-	chr17:48633567-48709301	75734	3.50565e-102	0	0	0	0	0	Ensembl	1433	intronic antisense	NM_018896	NM_018896	CACNA1G	+	48638428	48704832
ENST00000505793	CACNA1G-AS1	ENSG00000250107	antisense	-	chr17:48633567-48709301	75734	3.50565e-102	0	0	0	0	0	Ensembl	1433	intronic antisense	NM_198376	NM_198376	CACNA1G	+	48638428	48704832
ENST00000505793	CACNA1G-AS1	ENSG00000250107	antisense	-	chr17:48633567-48709301	75734	3.50565e-102	0	0	0	0	0	Ensembl	1433	intronic antisense	NM_198377	NM_198377	CACNA1G	+	48638428	48704832
ENST00000505793	CACNA1G-AS1	ENSG00000250107	antisense	-	chr17:48633567-48709301	75734	3.50565e-102	0	0	0	0	0	Ensembl	1433	intronic antisense	NM_198378	NM_198378	CACNA1G	+	48638428	48704832
ENST00000505793	CACNA1G-AS1	ENSG00000250107	antisense	-	chr17:48633567-48709301	75734	3.50565e-102	0	0	0	0	0	Ensembl	1433	intronic antisense	NM_198379	NM_198379	CACNA1G	+	48638428	48704832
ENST00000505793	CACNA1G-AS1	ENSG00000250107	antisense	-	chr17:48633567-48709301	75734	3.50565e-102	0	0	0	0	0	Ensembl	1433	intronic antisense	NM_198380	NM_198380	CACNA1G	+	48638428	48704832
ENST00000505793	CACNA1G-AS1	ENSG00000250107	antisense	-	chr17:48633567-48709301	75734	3.50565e-102	0	0	0	0	0	Ensembl	1433	intronic antisense	NM_198382	NM_198382	CACNA1G	+	48638428	48704832
ENST00000505793	CACNA1G-AS1	ENSG00000250107	antisense	-	chr17:48633567-48709301	75734	3.50565e-102	0	0	0	0	0	Ensembl	1433	intronic antisense	NM_198383	NM_198383	CACNA1G	+	48638428	48704832
ENST00000505793	CACNA1G-AS1	ENSG00000250107	antisense	-	chr17:48633567-48709301	75734	3.50565e-102	0	0	0	0	0	Ensembl	1433	intronic antisense	NM_198384	NM_198384	CACNA1G	+	48638428	48704832
ENST00000505793	CACNA1G-AS1	ENSG00000250107	antisense	-	chr17:48633567-48709301	75734	3.50565e-102	0	0	0	0	0	Ensembl	1433	intronic antisense	NM_198385	NM_198385	CACNA1G	+	48638428	48704832
ENST00000505793	CACNA1G-AS1	ENSG00000250107	antisense	-	chr17:48633567-48709301	75734	3.50565e-102	0	0	0	0	0	Ensembl	1433	intronic antisense	NM_198386	NM_198386	CACNA1G	+	48638428	48704832
ENST00000505793	CACNA1G-AS1	ENSG00000250107	antisense	-	chr17:48633567-48709301	75734	3.50565e-102	0	0	0	0	0	Ensembl	1433	intronic antisense	NM_198387	NM_198387	CACNA1G	+	48638428	48704832
ENST00000505793	CACNA1G-AS1	ENSG00000250107	antisense	-	chr17:48633567-48709301	75734	3.50565e-102	0	0	0	0	0	Ensembl	1433	intronic antisense	NM_198388	NM_198388	CACNA1G	+	48638428	48704832
ENST00000505793	CACNA1G-AS1	ENSG00000250107	antisense	-	chr17:48633567-48709301	75734	3.50565e-102	0	0	0	0	0	Ensembl	1433	intronic antisense	NM_198396	NM_198396	CACNA1G	+	48638428	48704832
ENST00000608994	PTCHD3P1	ENSG00000224597	antisense	+	chr10:29698330-30025710	327380	1.57564e-88	0	0	0	0	0	Ensembl	315	intergenic
ENST00000505495	CACNA1G-AS1	ENSG00000250107	antisense	-	chr17:48633567-48709301	75734	8.39598e-79	0	0	0	0	0	Ensembl	1001	intergenic
ENST00000586625	RP11-262H14.3	ENSG00000234665	lincRNA	-	chr9:66513031-66555928	42897	4.71109e-75	0	0	0	0	0	Ensembl	775	intergenic
ENST00000417401	RP5-1033H22.2	ENSG00000224093	antisense	+	chr1:94027346-94312706	285360	1.65562e-65	0	0	0	0	0	Ensembl	504	natural antisense	NM_001261408	NM_001261408	BCAR3	-	94027342	94312706
ENST00000417401	RP5-1033H22.2	ENSG00000224093	antisense	+	chr1:94027346-94312706	285360	1.65562e-65	0	0	0	0	0	Ensembl	504	natural antisense	NM_001261409	NM_001261409	BCAR3	-	94027342	94146926
ENST00000417401	RP5-1033H22.2	ENSG00000224093	antisense	+	chr1:94027346-94312706	285360	1.65562e-65	0	0	0	0	0	Ensembl	504	natural antisense	NM_001261410	NM_001261410	BCAR3	-	94027342	94079702
ENST00000417401	RP5-1033H22.2	ENSG00000224093	antisense	+	chr1:94027346-94312706	285360	1.65562e-65	0	0	0	0	0	Ensembl	504	natural antisense	NM_003567	NM_003567	BCAR3	-	94027342	94147394
uc002gyj.3	BC072410	BC072410	long_noncoding	+	chr17:20717932-20947073	229141	6.46559e-63	0	0	0	0	0	UCSC_knowngene	1407	intergenic
uc010jxp.1	TFEB	TFEB	long_noncoding	-	chr6:41651715-41703997	52282	1.90025e-61	0	0	0	0	0	UCSC_knowngene	266	exon sense-overlapping	ENST00000343317	ENST00000343317	TFEB	-	41651715	41659214
uc010jxp.1	TFEB	TFEB	long_noncoding	-	chr6:41651715-41703997	52282	1.90025e-61	0	0	0	0	0	UCSC_knowngene	266	exon sense-overlapping	ENST00000394283	ENST00000394283	TFEB	-	41654266	41701591
uc010jxp.1	TFEB	TFEB	long_noncoding	-	chr6:41651715-41703997	52282	1.90025e-61	0	0	0	0	0	UCSC_knowngene	266	exon sense-overlapping	ENST00000406563	ENST00000406563	TFEB	-	41651715	41658780
uc010jxp.1	TFEB	TFEB	long_noncoding	-	chr6:41651715-41703997	52282	1.90025e-61	0	0	0	0	0	UCSC_knowngene	266	exon sense-overlapping	ENST00000416140	ENST00000416140	TFEB	-	41654900	41691464
uc010jxp.1	TFEB	TFEB	long_noncoding	-	chr6:41651715-41703997	52282	1.90025e-61	0	0	0	0	0	UCSC_knowngene	266	exon sense-overlapping	ENST00000419396	ENST00000419396	TFEB	-	41654831	41702139
uc010jxp.1	TFEB	TFEB	long_noncoding	-	chr6:41651715-41703997	52282	1.90025e-61	0	0	0	0	0	UCSC_knowngene	266	exon sense-overlapping	ENST00000419574	ENST00000419574	TFEB	-	41655647	41673678
uc010jxp.1	TFEB	TFEB	long_noncoding	-	chr6:41651715-41703997	52282	1.90025e-61	0	0	0	0	0	UCSC_knowngene	266	exon sense-overlapping	ENST00000420312	ENST00000420312	TFEB	-	41651716	41702798
uc010jxp.1	TFEB	TFEB	long_noncoding	-	chr6:41651715-41703997	52282	1.90025e-61	0	0	0	0	0	UCSC_knowngene	266	exon sense-overlapping	ENST00000424495	ENST00000424495	TFEB	-	41658631	41701428
uc010jxp.1	TFEB	TFEB	long_noncoding	-	chr6:41651715-41703997	52282	1.90025e-61	0	0	0	0	0	UCSC_knowngene	266	exon sense-overlapping	ENST00000425401	ENST00000425401	TFEB	-	41658853	41702798
uc010jxp.1	TFEB	TFEB	long_noncoding	-	chr6:41651715-41703997	52282	1.90025e-61	0	0	0	0	0	UCSC_knowngene	266	exon sense-overlapping	ENST00000433032	ENST00000433032	TFEB	-	41658915	41701932
uc010jxp.1	TFEB	TFEB	long_noncoding	-	chr6:41651715-41703997	52282	1.90025e-61	0	0	0	0	0	UCSC_knowngene	266	exon sense-overlapping	ENST00000445214	ENST00000445214	TFEB	-	41658738	41673678
uc010jxp.1	TFEB	TFEB	long_noncoding	-	chr6:41651715-41703997	52282	1.90025e-61	0	0	0	0	0	UCSC_knowngene	266	exon sense-overlapping	ENST00000445700	ENST00000445700	TFEB	-	41658915	41701566
uc010jxp.1	TFEB	TFEB	long_noncoding	-	chr6:41651715-41703997	52282	1.90025e-61	0	0	0	0	0	UCSC_knowngene	266	exon sense-overlapping	NM_001167827	NM_001167827	TFEB	-	41651715	41703997
uc010jxp.1	TFEB	TFEB	long_noncoding	-	chr6:41651715-41703997	52282	1.90025e-61	0	0	0	0	0	UCSC_knowngene	266	exon sense-overlapping	NM_001271943	NM_001271943	TFEB	-	41651715	41703265
uc010jxp.1	TFEB	TFEB	long_noncoding	-	chr6:41651715-41703997	52282	1.90025e-61	0	0	0	0	0	UCSC_knowngene	266	exon sense-overlapping	NM_001271944	NM_001271944	TFEB	-	41651715	41703265
uc010jxp.1	TFEB	TFEB	long_noncoding	-	chr6:41651715-41703997	52282	1.90025e-61	0	0	0	0	0	UCSC_knowngene	266	exon sense-overlapping	NM_001271945	NM_001271945	TFEB	-	41651715	41702139
uc010jxp.1	TFEB	TFEB	long_noncoding	-	chr6:41651715-41703997	52282	1.90025e-61	0	0	0	0	0	UCSC_knowngene	266	exon sense-overlapping	NM_007162	NM_007162	TFEB	-	41651715	41702798
ENST00000609272	CTD-2303H24.2	ENSG00000273018	processed_transcript	-	chr17:18414534-18528930	114396	8.70956e-57	0	0	0	0	0	Ensembl	775	intron sense-overlapping	ENST00000392176	ENST00000392176	FAM106A	-	18427879	18430160
ENST00000609832	CTD-2303H24.2	ENSG00000273018	processed_transcript	-	chr17:18414534-18528930	114396	2.68024e-55	0	0	0	0	0	Ensembl	753	intron sense-overlapping	ENST00000392176	ENST00000392176	FAM106A	-	18427879	18430160
ENST00000609565	CYP1B1-AS1	ENSG00000232973	antisense	+	chr2:38150329-38408997	258668	4.17225e-55	0	0	0	0	0	Ensembl	755	intergenic
ENST00000610172	CYP1B1-AS1	ENSG00000232973	antisense	+	chr2:38150329-38408997	258668	8.29264e-53	0	0	0	0	0	Ensembl	718	intergenic
ENST00000585654	CYP1B1-AS1	ENSG00000232973	antisense	+	chr2:38150329-38408997	258668	1.1232e-43	0	0	0	0	0	Ensembl	592	intergenic
ENST00000524517	ZNF503-AS1	ENSG00000226051	lincRNA	+	chr10:77029576-77171600	142024	4.19836e-43	0	0	0	0	0	Ensembl	790	intergenic
uc003hqi.1	AFF1	AFF1	long_noncoding	+	chr4:87797357-88062206	264849	3.11492e-42	0	0	0	0	0	UCSC_knowngene	146	exon sense-overlapping	ENST00000503477	ENST00000503477	AFF1	+	87856201	88026834
uc003hqi.1	AFF1	AFF1	long_noncoding	+	chr4:87797357-88062206	264849	3.11492e-42	0	0	0	0	0	UCSC_knowngene	146	exon sense-overlapping	ENST00000507468	ENST00000507468	AFF1	+	87856162	88012976
uc003hqi.1	AFF1	AFF1	long_noncoding	+	chr4:87797357-88062206	264849	3.11492e-42	0	0	0	0	0	UCSC_knowngene	146	exon sense-overlapping	ENST00000511442	ENST00000511442	AFF1	+	87857561	87968042
uc003hqi.1	AFF1	AFF1	long_noncoding	+	chr4:87797357-88062206	264849	3.11492e-42	0	0	0	0	0	UCSC_knowngene	146	exon sense-overlapping	NM_001166693	NM_001166693	AFF1	+	87856153	88062206
ENST00000456303	TMEM191C	ENSG00000206140	lincRNA	+	chr22:21820711-21825558	4847	1.34954e-37	0	0	0	0	0	Ensembl	1958	exon sense-overlapping	NM_001207052	NM_001207052	TMEM191C	+	21821458	21824224
ENST00000556613	RP11-66N24.4	ENSG00000157306	antisense	+	chr14:23980968-24048009	67041	2.99456e-37	0	0	0	0	0	Ensembl	538	intergenic
ENST00000454897	AC073130.1	ENSG00000237870	processed_transcript	-	chr7:115849285-116148595	299310	1.25743e-36	0	0	0	0	0	Ensembl	587	intergenic
ENST00000590613	AC005498.3	ENSG00000267421	lincRNA	-	chr19:57047524-57049944	2420	6.60455e-35	0	0	0	0	0	Ensembl	413	bidirectional	NM_001308440	NM_001308440	ZFP28	+	57050316	57064504
ENST00000590613	AC005498.3	ENSG00000267421	lincRNA	-	chr19:57047524-57049944	2420	6.60455e-35	0	0	0	0	0	Ensembl	413	bidirectional	NM_020828	NM_020828	ZFP28	+	57050316	57068170
ENST00000608216	CTD-2303H24.2	ENSG00000273018	processed_transcript	-	chr17:18414534-18528930	114396	2.68419e-34	0	0	0	0	0	Ensembl	929	intron sense-overlapping	ENST00000392176	ENST00000392176	FAM106A	-	18427879	18430160
ENST00000322353	AC012487.2	ENSG00000214184	antisense	-	chr2:109065016-109150652	85636	1.66138e-33	0	0	0	0	0	Ensembl	558	natural antisense	NM_181453	NM_181453	GCC2	+	109065576	109125854
ENST00000438115	AC074289.1	ENSG00000225889	antisense	+	chr2:64319785-64479993	160208	4.75343e-29	0	0	0	0	0	Ensembl	552	intronic antisense	NM_020651	NM_020651	PELI1	-	64319785	64371605
ENST00000606849	CYP1B1-AS1	ENSG00000232973	antisense	+	chr2:38150329-38408997	258668	7.31228e-29	0	0	0	0	0	Ensembl	670	intergenic
ENST00000531808	ZNF503-AS1	ENSG00000226051	lincRNA	+	chr10:77029576-77171600	142024	2.33061e-26	0	0	0	0	0	Ensembl	575	intergenic
ENST00000591408	RP11-203J24.8	ENSG00000227218	antisense	+	chr9:130696781-130742792	46011	6.51903e-26	0	0	0	0	0	Ensembl	836	natural antisense	NM_001035254	NM_001035254	FAM102A	-	130702860	130742812
ENST00000591408	RP11-203J24.8	ENSG00000227218	antisense	+	chr9:130696781-130742792	46011	6.51903e-26	0	0	0	0	0	Ensembl	836	natural antisense	NM_003863	NM_003863	DPM2	-	130697373	130700763
ENST00000591408	RP11-203J24.8	ENSG00000227218	antisense	+	chr9:130696781-130742792	46011	6.51903e-26	0	0	0	0	0	Ensembl	836	natural antisense	NM_203305	NM_203305	FAM102A	-	130702860	130712993
ENST00000587355	RP11-203J24.8	ENSG00000227218	antisense	+	chr9:130696781-130742792	46011	2.14806e-25	0	0	0	0	0	Ensembl	834	natural antisense	NM_001035254	NM_001035254	FAM102A	-	130702860	130742812
ENST00000587355	RP11-203J24.8	ENSG00000227218	antisense	+	chr9:130696781-130742792	46011	2.14806e-25	0	0	0	0	0	Ensembl	834	natural antisense	NM_003863	NM_003863	DPM2	-	130697373	130700763
ENST00000587355	RP11-203J24.8	ENSG00000227218	antisense	+	chr9:130696781-130742792	46011	2.14806e-25	0	0	0	0	0	Ensembl	834	natural antisense	NM_203305	NM_203305	FAM102A	-	130702860	130712993
ENST00000587920	AC005498.3	ENSG00000267421	lincRNA	-	chr19:57047524-57049944	2420	3.71757e-25	0	0	0	0	0	Ensembl	385	bidirectional	NM_001308440	NM_001308440	ZFP28	+	57050316	57064504
ENST00000587920	AC005498.3	ENSG00000267421	lincRNA	-	chr19:57047524-57049944	2420	3.71757e-25	0	0	0	0	0	Ensembl	385	bidirectional	NM_020828	NM_020828	ZFP28	+	57050316	57068170
ENST00000457577	AC073043.1	ENSG00000232732	processed_transcript	-	chr2:200732118-200775882	43764	2.75628e-23	0	0	0	0	0	Ensembl	740	bidirectional	NM_153689	NM_153689	C2orf69	+	200775978	200792996
ENST00000359906	SERHL	ENSG00000172250	processed_transcript	+	chr22:42896584-42915808	19224	4.81365e-22	0	0	0	0	0	Ensembl	1346	natural antisense	NM_015703	NM_015703	RRP7A	-	42904340	42915829
ENST00000609193	CTD-2303H24.2	ENSG00000273018	processed_transcript	-	chr17:18414534-18528930	114396	4.46538e-20	0	0	0	0	0	Ensembl	933	intron sense-overlapping	ENST00000392176	ENST00000392176	FAM106A	-	18427879	18430160
ENST00000413628	GNG12-AS1	ENSG00000232284	antisense	+	chr1:68167148-68698803	531655	6.57671e-19	0	0	0	0	0	Ensembl	2058	intronic antisense	ENST00000370971	ENST00000370971	WLS	-	68659540	68698206
ENST00000413628	GNG12-AS1	ENSG00000232284	antisense	+	chr1:68167148-68698803	531655	6.57671e-19	0	0	0	0	0	Ensembl	2058	intronic antisense	ENST00000370973	ENST00000370973	WLS	-	68619236	68698206
ENST00000413628	GNG12-AS1	ENSG00000232284	antisense	+	chr1:68167148-68698803	531655	6.57671e-19	0	0	0	0	0	Ensembl	2058	intronic antisense	ENST00000370981	ENST00000370981	DIRAS3	-	68511644	68517314
ENST00000413628	GNG12-AS1	ENSG00000232284	antisense	+	chr1:68167148-68698803	531655	6.57671e-19	0	0	0	0	0	Ensembl	2058	intronic antisense	ENST00000471243	ENST00000471243	WLS	-	68620854	68698803
ENST00000413628	GNG12-AS1	ENSG00000232284	antisense	+	chr1:68167148-68698803	531655	6.57671e-19	0	0	0	0	0	Ensembl	2058	intronic antisense	ENST00000530486	ENST00000530486	WLS	-	68619199	68698701
ENST00000413628	GNG12-AS1	ENSG00000232284	antisense	+	chr1:68167148-68698803	531655	6.57671e-19	0	0	0	0	0	Ensembl	2058	intronic antisense	ENST00000533537	ENST00000533537	WLS	-	68619199	68697370
ENST00000413628	GNG12-AS1	ENSG00000232284	antisense	+	chr1:68167148-68698803	531655	6.57671e-19	0	0	0	0	0	Ensembl	2058	intronic antisense	ENST00000534713	ENST00000534713	WLS	-	68615950	68697963
ENST00000413628	GNG12-AS1	ENSG00000232284	antisense	+	chr1:68167148-68698803	531655	6.57671e-19	0	0	0	0	0	Ensembl	2058	intronic antisense	NM_001193334	NM_001193334	WLS	-	68591040	68698229
ENST00000413628	GNG12-AS1	ENSG00000232284	antisense	+	chr1:68167148-68698803	531655	6.57671e-19	0	0	0	0	0	Ensembl	2058	intronic antisense	NM_004675	NM_004675	DIRAS3	-	68511644	68516460
ENST00000413628	GNG12-AS1	ENSG00000232284	antisense	+	chr1:68167148-68698803	531655	6.57671e-19	0	0	0	0	0	Ensembl	2058	intronic antisense	NM_018841	NM_018841	GNG12	-	68167148	68299155
ENST00000413628	GNG12-AS1	ENSG00000232284	antisense	+	chr1:68167148-68698803	531655	6.57671e-19	0	0	0	0	0	Ensembl	2058	intronic antisense	NM_024911	NM_024911	WLS	-	68591040	68698284
ENST00000413628	GNG12-AS1	ENSG00000232284	antisense	+	chr1:68167148-68698803	531655	6.57671e-19	0	0	0	0	0	Ensembl	2058	natural antisense	ENST00000540432	ENST00000540432	WLS	-	68564141	68698266
ENST00000413628	GNG12-AS1	ENSG00000232284	antisense	+	chr1:68167148-68698803	531655	6.57671e-19	0	0	0	0	0	Ensembl	2058	natural antisense	NM_001002292	NM_001002292	WLS	-	68564141	68698229
ENST00000454676	RP4-738P15.1	ENSG00000230725	lincRNA	-	chr20:25121424-25129894	8470	1.19647e-17	0	0	0	0	0	Ensembl	3168	intergenic
NR_103840	LINC00539	LINC00539	long_noncoding	-	chr13:21872277-21922860	50583	5.76149e-17	0	0	0	0	0	RefSeq	911	intergenic
ENST00000584898	RP11-595B24.1	ENSG00000265758	lincRNA	+	chr18:19561081-19631120	70039	1.70219e-16	0	0	0	0	0	Ensembl	603	intergenic
uc021wmh.1	AK308704	AK308704	long_noncoding	+	chr22:21820711-21825558	4847	3.29957e-16	0	0	0	0	0	UCSC_knowngene	1114	exon sense-overlapping	NM_001207052	NM_001207052	TMEM191C	+	21821458	21824224
uc001vqe.3	DAOA	DAOA	long_noncoding	+	chr13:106111403-106158030	46627	4.16186e-16	0	0	0	0	0	UCSC_knowngene	1064	exon sense-overlapping	ENST00000329625	ENST00000329625	DAOA	+	106118618	106143336
uc001vqe.3	DAOA	DAOA	long_noncoding	+	chr13:106111403-106158030	46627	4.16186e-16	0	0	0	0	0	UCSC_knowngene	1064	exon sense-overlapping	NM_001161812	NM_001161812	DAOA	+	106118564	106143383
uc001vqe.3	DAOA	DAOA	long_noncoding	+	chr13:106111403-106158030	46627	4.16186e-16	0	0	0	0	0	UCSC_knowngene	1064	exon sense-overlapping	NM_001161814	NM_001161814	DAOA	+	106118215	106143383
uc001vqe.3	DAOA	DAOA	long_noncoding	+	chr13:106111403-106158030	46627	4.16186e-16	0	0	0	0	0	UCSC_knowngene	1064	exon sense-overlapping	NM_172370	NM_172370	DAOA	+	106118564	106143383
ENST00000418409	RP11-390E23.3	ENSG00000230442	antisense	-	chr7:123177050-123277951	100901	3.93855e-14	0	0	0	0	0	Ensembl	578	intronic antisense	ENST00000437535	ENST00000437535	ASB15	+	123241912	123256549
ENST00000418409	RP11-390E23.3	ENSG00000230442	antisense	-	chr7:123177050-123277951	100901	3.93855e-14	0	0	0	0	0	Ensembl	578	natural antisense	ENST00000275699	ENST00000275699	ASB15	+	123249111	123277932
ENST00000418409	RP11-390E23.3	ENSG00000230442	antisense	-	chr7:123177050-123277951	100901	3.93855e-14	0	0	0	0	0	Ensembl	578	natural antisense	ENST00000434204	ENST00000434204	ASB15	+	123241907	123277921
ENST00000418409	RP11-390E23.3	ENSG00000230442	antisense	-	chr7:123177050-123277951	100901	3.93855e-14	0	0	0	0	0	Ensembl	578	natural antisense	ENST00000447789	ENST00000447789	ASB15	+	123249111	123267189
ENST00000418409	RP11-390E23.3	ENSG00000230442	antisense	-	chr7:123177050-123277951	100901	3.93855e-14	0	0	0	0	0	Ensembl	578	natural antisense	ENST00000451215	ENST00000451215	ASB15	+	123241920	123277932
ENST00000418409	RP11-390E23.3	ENSG00000230442	antisense	-	chr7:123177050-123277951	100901	3.93855e-14	0	0	0	0	0	Ensembl	578	natural antisense	ENST00000451558	ENST00000451558	ASB15	+	123207063	123277951
ENST00000418409	RP11-390E23.3	ENSG00000230442	antisense	-	chr7:123177050-123277951	100901	3.93855e-14	0	0	0	0	0	Ensembl	578	natural antisense	ENST00000540573	ENST00000540573	ASB15	+	123248645	123277932
ENST00000511079	ZNF718	ENSG00000250312	lincRNA	+	chr4:53178-198798	145620	4.30772e-13	0	0	0	0	0	Ensembl	2549	exon sense-overlapping	NM_001039127	NM_001039127	ZNF718	+	53192	157949
ENST00000511079	ZNF718	ENSG00000250312	lincRNA	+	chr4:53178-198798	145620	4.30772e-13	0	0	0	0	0	Ensembl	2549	exon sense-overlapping	NM_001289930	NM_001289930	ZNF718	+	124357	157949
ENST00000511079	ZNF718	ENSG00000250312	lincRNA	+	chr4:53178-198798	145620	4.30772e-13	0	0	0	0	0	Ensembl	2549	exon sense-overlapping	NM_001289931	NM_001289931	ZNF718	+	56867	157949
ENST00000609241	RP11-88I18.2	ENSG00000233178	antisense	-	chr9:70921443-71145977	224534	7.32247e-13	0	0	0	0	0	Ensembl	869	intronic antisense	ENST00000396392	ENST00000396392	PGM5	+	70971814	71081471
ENST00000609241	RP11-88I18.2	ENSG00000233178	antisense	-	chr9:70921443-71145977	224534	7.32247e-13	0	0	0	0	0	Ensembl	869	intronic antisense	NM_021965	NM_021965	PGM5	+	70971814	71145977
ENST00000464584	RN7SKP241	ENSG00000240294	misc_RNA	-	chr10:25137535-25241533	103998	7.61604e-13	0	0	0	0	0	Ensembl	291	exon sense-overlapping	ENST00000376376	ENST00000376376	PRTFDC1	-	25197229	25241521
ENST00000464584	RN7SKP241	ENSG00000240294	misc_RNA	-	chr10:25137535-25241533	103998	7.61604e-13	0	0	0	0	0	Ensembl	291	intron sense-overlapping	NM_001282786	NM_001282786	PRTFDC1	-	25137535	25241573
ENST00000464584	RN7SKP241	ENSG00000240294	misc_RNA	-	chr10:25137535-25241533	103998	7.61604e-13	0	0	0	0	0	Ensembl	291	intron sense-overlapping	NM_020200	NM_020200	PRTFDC1	-	25137535	25241573
TCONS_00024014	XLOC_011359	XLOC_011359	long_noncoding	+	chr15:93632684-93763011	130327	2.25791e-12	0	0	0	0	0	TCONS	424	intron sense-overlapping	ENST00000599897	ENST00000599897	AC112693.2	+	93749294	93751277
ENST00000530466	RP11-236J17.5	ENSG00000248332	sense_intronic	+	chr11:8040790-8190602	149812	1.17353e-11	0	0	0	0	0	Ensembl	531	intron sense-overlapping	ENST00000534099	ENST00000534099	TUB	+	8040790	8123327
ENST00000530466	RP11-236J17.5	ENSG00000248332	sense_intronic	+	chr11:8040790-8190602	149812	1.17353e-11	0	0	0	0	0	Ensembl	531	intron sense-overlapping	NM_003320	NM_003320	TUB	+	8060179	8127654
ENST00000531938	RP11-713P17.3	ENSG00000204241	lincRNA	+	chr11:133902166-133916744	14578	2.25577e-11	0	0	0	0	0	Ensembl	711	intergenic
ENST00000494915	RP11-85M11.2	ENSG00000244128	lincRNA	+	chr3:164924747-165373211	448464	2.43392e-11	0	0	0	0	0	Ensembl	594	intergenic
ENST00000445226	RP11-7O11.3	ENSG00000237950	antisense	-	chr1:44410041-44412223	2182	2.77175e-11	0	0	0	0	0	Ensembl	294	bidirectional	NM_014652	NM_014652	IPO13	+	44412477	44433694
ENST00000593234	LINC00907	ENSG00000267586	lincRNA	+	chr18:39739246-40271387	532141	3.08889e-11	0	0	0	0	0	Ensembl	3376	intergenic
ENST00000498616	RP11-85M11.2	ENSG00000244128	lincRNA	+	chr3:164924747-165373211	448464	2.36753e-10	0	0	0	0	0	Ensembl	563	intergenic
ENST00000592778	RP11-88I18.2	ENSG00000233178	antisense	-	chr9:70921443-71145977	224534	3.72228e-10	0	0	0	0	0	Ensembl	802	intronic antisense	ENST00000396392	ENST00000396392	PGM5	+	70971814	71081471
ENST00000592778	RP11-88I18.2	ENSG00000233178	antisense	-	chr9:70921443-71145977	224534	3.72228e-10	0	0	0	0	0	Ensembl	802	intronic antisense	NM_021965	NM_021965	PGM5	+	70971814	71145977
ENST00000427168	CYP1B1-AS1	ENSG00000232973	antisense	+	chr2:38150329-38408997	258668	6.31238e-10	0	0	0	0	0	Ensembl	484	intergenic
ENST00000610024	CYP1B1-AS1	ENSG00000232973	antisense	+	chr2:38150329-38408997	258668	6.31238e-10	0	0	0	0	0	Ensembl	484	intergenic
ENST00000513304	ZNF718	ENSG00000250312	lincRNA	+	chr4:53178-198798	145620	1.14988e-08	0	0	0	0	0	Ensembl	1576	exon sense-overlapping	NM_001289930	NM_001289930	ZNF718	+	124357	157949
ENST00000513304	ZNF718	ENSG00000250312	lincRNA	+	chr4:53178-198798	145620	1.14988e-08	0	0	0	0	0	Ensembl	1576	intron sense-overlapping	NM_001039127	NM_001039127	ZNF718	+	53192	157949
ENST00000513304	ZNF718	ENSG00000250312	lincRNA	+	chr4:53178-198798	145620	1.14988e-08	0	0	0	0	0	Ensembl	1576	intron sense-overlapping	NM_001289931	NM_001289931	ZNF718	+	56867	157949
ENST00000583106	LINC01029	ENSG00000265843	lincRNA	-	chr18:75683249-75705678	22429	2.14796e-08	0	0	0	0	0	Ensembl	1465	intergenic
ENST00000431554	RP11-411K7.1	ENSG00000236740	lincRNA	+	chr6:53794779-54131078	336299	3.76284e-08	0	0	0	0	0	Ensembl	3104	exon sense-overlapping	ENST00000505762	ENST00000505762	MLIP	+	53794779	53989452
ENST00000589303	CYP1B1-AS1	ENSG00000232973	antisense	+	chr2:38150329-38408997	258668	4.37257e-08	0	0	0	0	0	Ensembl	316	bidirectional	ENST00000407341	ENST00000407341	CYP1B1	-	38297624	38303218
ENST00000589303	CYP1B1-AS1	ENSG00000232973	antisense	+	chr2:38150329-38408997	258668	4.37257e-08	0	0	0	0	0	Ensembl	316	bidirectional	NM_000104	NM_000104	CYP1B1	-	38294745	38303323
ENST00000451257	FAM230B	ENSG00000215498	processed_transcript	+	chr22:21521191-21546445	25254	5.84675e-08	0	0	0	0	0	Ensembl	3566	intergenic
TCONS_00003915	XLOC_001719	XLOC_001719	long_noncoding	+	chr2:157890361-157906713	16352	6.52293e-08	0	0	0	0	0	TCONS	1499	intergenic
ENST00000438722	AC018737.3	ENSG00000224655	lincRNA	+	chr2:122548019-122554278	6259	6.67825e-08	0	0	0	0	0	Ensembl	794	intergenic
TCONS_l2_00024568	XLOC_l2_012847	XLOC_l2_012847	long_noncoding	-	chr6:2851404-2853594	2190	7.30936e-08	0	0	0	0	0	TUCP	2116	intergenic
TCONS_l2_00024569	XLOC_l2_012847	XLOC_l2_012847	long_noncoding	-	chr6:2851404-2853594	2190	7.30936e-08	0	0	0	0	0	TUCP	2116	intergenic
ENST00000604146	FAM74A3	ENSG00000204844	lincRNA	+	chr9:40715661-40722679	7018	1.22145e-07	0	0	0	0	0	Ensembl	1745	intergenic
ENST00000435895	AC018737.3	ENSG00000224655	lincRNA	+	chr2:122548019-122554278	6259	1.27011e-07	0	0	0	0	0	Ensembl	766	intergenic
ENST00000456777	AC003090.1	ENSG00000223561	lincRNA	-	chr7:25632970-25790614	157644	1.38031e-07	0	0	0	0	0	Ensembl	589	intergenic
ENST00000589068	LINC00907	ENSG00000267586	lincRNA	+	chr18:39739246-40271387	532141	1.94233e-07	0	0	0	0	0	Ensembl	1812	intergenic
ENST00000513755	CTD-2037K23.2	ENSG00000245556	lincRNA	-	chr5:77638188-77656331	18143	2.18568e-07	0	0	0	0	0	Ensembl	493	bidirectional	ENST00000538629	ENST00000538629	SCAMP1	+	77656338	77776562
ENST00000513755	CTD-2037K23.2	ENSG00000245556	lincRNA	-	chr5:77638188-77656331	18143	2.18568e-07	0	0	0	0	0	Ensembl	493	bidirectional	NM_001290229	NM_001290229	SCAMP1	+	77656326	77776562
ENST00000513755	CTD-2037K23.2	ENSG00000245556	lincRNA	-	chr5:77638188-77656331	18143	2.18568e-07	0	0	0	0	0	Ensembl	493	bidirectional	NM_004866	NM_004866	SCAMP1	+	77656326	77776562
uc001pxa.3	TRIM29	TRIM29	long_noncoding	-	chr11:119981982-120056237	74255	2.39791e-07	0	0	0	0	0	UCSC_knowngene	3138	exon sense-overlapping	ENST00000524816	ENST00000524816	TRIM29	-	119982005	119993979
uc001pxa.3	TRIM29	TRIM29	long_noncoding	-	chr11:119981982-120056237	74255	2.39791e-07	0	0	0	0	0	UCSC_knowngene	3138	exon sense-overlapping	ENST00000524956	ENST00000524956	TRIM29	-	119986047	119992688
uc001pxa.3	TRIM29	TRIM29	long_noncoding	-	chr11:119981982-120056237	74255	2.39791e-07	0	0	0	0	0	UCSC_knowngene	3138	exon sense-overlapping	ENST00000525327	ENST00000525327	TRIM29	-	119983117	119994150
uc001pxa.3	TRIM29	TRIM29	long_noncoding	-	chr11:119981982-120056237	74255	2.39791e-07	0	0	0	0	0	UCSC_knowngene	3138	exon sense-overlapping	ENST00000526881	ENST00000526881	TRIM29	-	119986071	119991608
uc001pxa.3	TRIM29	TRIM29	long_noncoding	-	chr11:119981982-120056237	74255	2.39791e-07	0	0	0	0	0	UCSC_knowngene	3138	exon sense-overlapping	ENST00000528870	ENST00000528870	TRIM29	-	119983117	119996286
uc001pxa.3	TRIM29	TRIM29	long_noncoding	-	chr11:119981982-120056237	74255	2.39791e-07	0	0	0	0	0	UCSC_knowngene	3138	exon sense-overlapping	ENST00000529011	ENST00000529011	TRIM29	-	120008447	120009161
uc001pxa.3	TRIM29	TRIM29	long_noncoding	-	chr11:119981982-120056237	74255	2.39791e-07	0	0	0	0	0	UCSC_knowngene	3138	exon sense-overlapping	ENST00000529040	ENST00000529040	TRIM29	-	120008624	120056237
uc001pxa.3	TRIM29	TRIM29	long_noncoding	-	chr11:119981982-120056237	74255	2.39791e-07	0	0	0	0	0	UCSC_knowngene	3138	exon sense-overlapping	ENST00000529044	ENST00000529044	TRIM29	-	119983117	119999621
uc001pxa.3	TRIM29	TRIM29	long_noncoding	-	chr11:119981982-120056237	74255	2.39791e-07	0	0	0	0	0	UCSC_knowngene	3138	exon sense-overlapping	ENST00000529495	ENST00000529495	TRIM29	-	120008454	120010530
uc001pxa.3	TRIM29	TRIM29	long_noncoding	-	chr11:119981982-120056237	74255	2.39791e-07	0	0	0	0	0	UCSC_knowngene	3138	exon sense-overlapping	ENST00000532833	ENST00000532833	TRIM29	-	120008472	120056131
uc001pxa.3	TRIM29	TRIM29	long_noncoding	-	chr11:119981982-120056237	74255	2.39791e-07	0	0	0	0	0	UCSC_knowngene	3138	exon sense-overlapping	ENST00000533302	ENST00000533302	TRIM29	-	119983117	119993740
uc001pxa.3	TRIM29	TRIM29	long_noncoding	-	chr11:119981982-120056237	74255	2.39791e-07	0	0	0	0	0	UCSC_knowngene	3138	exon sense-overlapping	ENST00000541857	ENST00000541857	TRIM29	-	119982712	119999577
uc001pxa.3	TRIM29	TRIM29	long_noncoding	-	chr11:119981982-120056237	74255	2.39791e-07	0	0	0	0	0	UCSC_knowngene	3138	exon sense-overlapping	NM_012101	NM_012101	TRIM29	-	119981993	120008863
ENST00000440089	AC105339.1	ENSG00000228141	lincRNA	-	chr15:83379222-83382778	3556	2.76806e-07	0	0	0	0	0	Ensembl	1362	intergenic
ENST00000449154	RP11-547D24.3	ENSG00000226969	antisense	-	chr1:1980641-1981509	868	2.77498e-07	0	0	0	0	0	Ensembl	437	bidirectional	ENST00000468310	ENST00000468310	PRKCZ	+	1981923	2077547
ENST00000449154	RP11-547D24.3	ENSG00000226969	antisense	-	chr1:1980641-1981509	868	2.77498e-07	0	0	0	0	0	Ensembl	437	bidirectional	ENST00000503297	ENST00000503297	PRKCZ	+	1982246	1991030
ENST00000449154	RP11-547D24.3	ENSG00000226969	antisense	-	chr1:1980641-1981509	868	2.77498e-07	0	0	0	0	0	Ensembl	437	bidirectional	NM_002744	NM_002744	PRKCZ	+	1981908	2116834
NR_033245	LOC641746	LOC641746	long_noncoding	+	chr7:64035072-64080570	45498	4.1795e-07	0	0	0	0	0	RefSeq	1142	intergenic
ENST00000593090	CYP1B1-AS1	ENSG00000232973	antisense	+	chr2:38150329-38408997	258668	4.30696e-07	0	0	0	0	0	Ensembl	464	intergenic
TCONS_00012091	XLOC_005621	XLOC_005621	long_noncoding	-	chr6:15695348-15758477	63129	6.54077e-07	0	0	0	0	0	TCONS	985	intergenic
ENST00000449448	LINC01122	ENSG00000233723	lincRNA	+	chr2:58654933-59290901	635968	7.01326e-07	0	0	0	0	0	Ensembl	682	intergenic
NR_036499	LINC01120	LINC01120	long_noncoding	+	chr2:132160473-132166622	6149	7.98856e-07	0	0	0	0	0	RefSeq	3063	intergenic
TCONS_l2_00012420	XLOC_l2_006665	XLOC_l2_006665	long_noncoding	+	chr19:23258002-23330993	72991	1.04668e-06	0	0	0	0	0	TUCP	3547	exon sense-overlapping	ENST00000593635	ENST00000593635	ZNF730	+	23258011	23318908
TCONS_l2_00012420	XLOC_l2_006665	XLOC_l2_006665	long_noncoding	+	chr19:23258002-23330993	72991	1.04668e-06	0	0	0	0	0	TUCP	3547	exon sense-overlapping	ENST00000599195	ENST00000599195	ZNF730	+	23316988	23327051
TCONS_l2_00012420	XLOC_l2_006665	XLOC_l2_006665	long_noncoding	+	chr19:23258002-23330993	72991	1.04668e-06	0	0	0	0	0	TUCP	3547	exon sense-overlapping	NM_001277403	NM_001277403	ZNF730	+	23299776	23330014
NR_108107	FAM230B	FAM230B	long_noncoding	+	chr22:21521191-21546445	25254	1.05405e-06	0	0	0	0	0	RefSeq	3322	intergenic
ENST00000577408	LINC01029	ENSG00000265843	lincRNA	-	chr18:75683249-75705678	22429	1.06233e-06	0	0	0	0	0	Ensembl	1249	intergenic
TCONS_00026222	XLOC_012897	XLOC_012897	long_noncoding	-	chr18:75683249-75705678	22429	1.34835e-06	0	0	0	0	0	TCONS	1237	intergenic
ENST00000559535	AC105339.1	ENSG00000228141	lincRNA	-	chr15:83379222-83382778	3556	1.66781e-06	0	0	0	0	0	Ensembl	1247	intergenic
uc002zul.4	AK128837	AK128837	long_noncoding	+	chr22:21521191-21546445	25254	2.11224e-06	0	0	0	0	0	UCSC_knowngene	3266	intergenic
ENST00000566712	SLX1A-SULT1A3	ENSG00000213599	processed_transcript	+	chr16:29262828-30215631	952803	2.37284e-06	0	0	0	0	0	Ensembl	2380	exon sense-overlapping	ENST00000355544	ENST00000355544	SULT1A3	+	30205819	30215622
ENST00000566712	SLX1A-SULT1A3	ENSG00000213599	processed_transcript	+	chr16:29262828-30215631	952803	2.37284e-06	0	0	0	0	0	Ensembl	2380	exon sense-overlapping	ENST00000395137	ENST00000395137	SULT1A3	+	30207121	30215329
ENST00000566712	SLX1A-SULT1A3	ENSG00000213599	processed_transcript	+	chr16:29262828-30215631	952803	2.37284e-06	0	0	0	0	0	Ensembl	2380	exon sense-overlapping	ENST00000395138	ENST00000395138	SULT1A3	+	30211180	30215631
ENST00000566712	SLX1A-SULT1A3	ENSG00000213599	processed_transcript	+	chr16:29262828-30215631	952803	2.37284e-06	0	0	0	0	0	Ensembl	2380	exon sense-overlapping	ENST00000563322	ENST00000563322	SULT1A3	+	30212049	30215241
ENST00000566712	SLX1A-SULT1A3	ENSG00000213599	processed_transcript	+	chr16:29262828-30215631	952803	2.37284e-06	0	0	0	0	0	Ensembl	2380	exon sense-overlapping	ENST00000569485	ENST00000569485	SULT1A3	+	30212377	30215001
ENST00000566712	SLX1A-SULT1A3	ENSG00000213599	processed_transcript	+	chr16:29262828-30215631	952803	2.37284e-06	0	0	0	0	0	Ensembl	2380	exon sense-overlapping	NM_024044_2	NM_024044	SLX1B	+	30205163	30208887
ENST00000566712	SLX1A-SULT1A3	ENSG00000213599	processed_transcript	+	chr16:29262828-30215631	952803	2.37284e-06	0	0	0	0	0	Ensembl	2380	exon sense-overlapping	NM_177552_2	NM_177552	SULT1A3	+	30210548	30215650
ENST00000566712	SLX1A-SULT1A3	ENSG00000213599	processed_transcript	+	chr16:29262828-30215631	952803	2.37284e-06	0	0	0	0	0	Ensembl	2380	exon sense-overlapping	NM_178044_2	NM_178044	SLX1B	+	30205163	30208887
ENST00000422238	AC018737.3	ENSG00000224655	lincRNA	+	chr2:122548019-122554278	6259	2.49666e-06	0	0	0	0	0	Ensembl	650	intergenic
TCONS_l2_00019510	XLOC_l2_010338	XLOC_l2_010338	long_noncoding	-	chr3:127002626-127006220	3594	2.553e-06	0	0	0	0	0	TUCP	921	intergenic
ENST00000455004	RP6-206I17.2	ENSG00000231734	lincRNA	+	chr1:143647637-143745417	97780	2.69505e-06	0	0	0	0	0	Ensembl	1523	intergenic
ENST00000594536	LINC00948	ENSG00000227877	lincRNA	-	chr10:61496752-61513203	16451	2.82824e-06	0	0	0	0	0	Ensembl	520	exon sense-overlapping	NM_001304731	NM_001304731	MRLN	-	61496747	61513203
ENST00000594536	LINC00948	ENSG00000227877	lincRNA	-	chr10:61496752-61513203	16451	2.82824e-06	0	0	0	0	0	Ensembl	520	exon sense-overlapping	NM_001304732	NM_001304732	MRLN	-	61496747	61513203
ENST00000446115	RP11-439L18.3	ENSG00000229017	antisense	-	chr6:143287557-143359214	71657	4.69672e-06	0	0	0	0	0	Ensembl	783	intergenic
ENST00000565145	RP11-554A11.9	ENSG00000259799	antisense	+	chr11:68914695-68939032	24337	5.4506e-06	0	0	0	0	0	Ensembl	500	intergenic
ENST00000555406	CTD-3098H1.2	ENSG00000259108	lincRNA	-	chr19:48366739-48368598	1859	6.35305e-06	0	0	0	0	0	Ensembl	639	intergenic
ENST00000514446	CTC-321K16.1	ENSG00000250167	antisense	+	chr5:134895266-134970564	75298	7.02132e-06	0	0	0	0	0	Ensembl	634	natural antisense	NM_004887	NM_004887	CXCL14	-	134906370	134914969
TCONS_l2_00030233	XLOC_l2_015543	XLOC_l2_015543	long_noncoding	+	chrX:63264184-63265448	1264	8.73798e-06	0	0	0	0	0	TUCP	996	intergenic
NR_125764	LINC01322	LINC01322	long_noncoding	+	chr3:164924747-165373211	448464	9.22163e-06	0	0	0	0	0	RefSeq	753	intergenic
ENST00000520031	FER1L6-AS2	ENSG00000253868	antisense	-	chr8:124864226-125183763	319537	1.0141e-05	0	0	0	0	0	Ensembl	1746	natural antisense	ENST00000399018	ENST00000399018	FER1L6	+	124968224	125132302
ENST00000520031	FER1L6-AS2	ENSG00000253868	antisense	-	chr8:124864226-125183763	319537	1.0141e-05	0	0	0	0	0	Ensembl	1746	natural antisense	NM_001039112	NM_001039112	FER1L6	+	124864226	125132302
ENST00000603809	CYP1B1-AS1	ENSG00000232973	antisense	+	chr2:38150329-38408997	258668	1.40384e-05	0	0	0	0	0	Ensembl	454	intergenic
ENST00000425879	LINC01114	ENSG00000234177	lincRNA	-	chr2:105363095-105374177	11082	1.47495e-05	0	0	0	0	0	Ensembl	2434	intergenic
NR_110400	MIR325HG	MIR325HG	long_noncoding	-	chrX:75878198-76234957	356759	1.65047e-05	0	0	0	0	0	RefSeq	1105	intergenic
ENST00000389261	FAM182A	ENSG00000125804	processed_transcript	+	chr20:26035290-26073683	38393	1.74562e-05	0	0	0	0	0	Ensembl	583	intergenic
TCONS_00013329	XLOC_005976	XLOC_005976	long_noncoding	+	chr7:5834112-5855979	21867	1.88578e-05	0	0	0	0	0	TCONS	557	intergenic
ENST00000577176	RP13-580F15.2	ENSG00000262823	antisense	-	chr17:4336982-4391503	54521	2.23199e-05	0	0	0	0	0	Ensembl	696	intronic antisense	ENST00000333476	ENST00000333476	SPNS3	+	4337218	4391498
ENST00000577176	RP13-580F15.2	ENSG00000262823	antisense	-	chr17:4336982-4391503	54521	2.23199e-05	0	0	0	0	0	Ensembl	696	intronic antisense	NM_182538	NM_182538	SPNS3	+	4337218	4391499
ENST00000433702	LINC00854	ENSG00000236383	processed_transcript	-	chr17:41363853-41383338	19485	2.42877e-05	0	0	0	0	0	Ensembl	980	intergenic
ENST00000587632	TINCR	ENSG00000223573	lincRNA	-	chr19:5558177-5581226	23049	2.53388e-05	0	0	0	0	0	Ensembl	402	intergenic
ENST00000421475	SERHL	ENSG00000172250	processed_transcript	+	chr22:42896584-42915808	19224	4.02805e-05	0	0	0	0	0	Ensembl	684	natural antisense	NM_015703	NM_015703	RRP7A	-	42904340	42915829
ENST00000430431	LINC00948	ENSG00000227877	lincRNA	-	chr10:61496752-61513203	16451	4.10725e-05	0	0	0	0	0	Ensembl	495	exon sense-overlapping	NM_001304731	NM_001304731	MRLN	-	61496747	61513203
ENST00000430431	LINC00948	ENSG00000227877	lincRNA	-	chr10:61496752-61513203	16451	4.10725e-05	0	0	0	0	0	Ensembl	495	exon sense-overlapping	NM_001304732	NM_001304732	MRLN	-	61496747	61513203
ENST00000483481	AC006129.4	ENSG00000270164	lincRNA	+	chr19:42041544-42043266	1722	4.23142e-05	0	0	0	0	0	Ensembl	467	intergenic
ENST00000430428	RP3-523C21.2	ENSG00000236166	lincRNA	+	chr6:132406223-132420419	14196	4.76616e-05	0	0	0	0	0	Ensembl	552	intergenic
NR_110401	MIR325HG	MIR325HG	long_noncoding	-	chrX:75878198-76234957	356759	4.93015e-05	0	0	0	0	0	RefSeq	1089	intergenic
NR_121622	LOC100507477	LOC100507477	long_noncoding	+	chr6:140297455-140415734	118279	7.82638e-05	0	0	0	0	0	RefSeq	1379	intergenic
ENST00000608385	CTD-2303H24.2	ENSG00000273018	processed_transcript	-	chr17:18414534-18528930	114396	0.000102744	0	0	0	0	0	Ensembl	833	intron sense-overlapping	ENST00000392176	ENST00000392176	FAM106A	-	18427879	18430160
ENST00000585185	RP11-595B24.1	ENSG00000265758	lincRNA	+	chr18:19561081-19631120	70039	0.000121292	0	0	0	0	0	Ensembl	393	intergenic
NR_047479	LINC00854	LINC00854	long_noncoding	-	chr17:41363853-41383338	19485	0.000129945	0	0	0	0	0	RefSeq	992	intergenic
NR_027093	LOC284798	LOC284798	long_noncoding	-	chr20:25121424-25129894	8470	0.000166128	0	0	0	0	0	RefSeq	2559	intergenic
ENST00000440504	RP11-390E23.3	ENSG00000230442	antisense	-	chr7:123177050-123277951	100901	0.00019377	0	0	0	0	0	Ensembl	555	intronic antisense	ENST00000275699	ENST00000275699	ASB15	+	123249111	123277932
ENST00000440504	RP11-390E23.3	ENSG00000230442	antisense	-	chr7:123177050-123277951	100901	0.00019377	0	0	0	0	0	Ensembl	555	intronic antisense	ENST00000434204	ENST00000434204	ASB15	+	123241907	123277921
ENST00000440504	RP11-390E23.3	ENSG00000230442	antisense	-	chr7:123177050-123277951	100901	0.00019377	0	0	0	0	0	Ensembl	555	intronic antisense	ENST00000437535	ENST00000437535	ASB15	+	123241912	123256549
ENST00000440504	RP11-390E23.3	ENSG00000230442	antisense	-	chr7:123177050-123277951	100901	0.00019377	0	0	0	0	0	Ensembl	555	intronic antisense	ENST00000447789	ENST00000447789	ASB15	+	123249111	123267189
ENST00000440504	RP11-390E23.3	ENSG00000230442	antisense	-	chr7:123177050-123277951	100901	0.00019377	0	0	0	0	0	Ensembl	555	intronic antisense	ENST00000451215	ENST00000451215	ASB15	+	123241920	123277932
ENST00000440504	RP11-390E23.3	ENSG00000230442	antisense	-	chr7:123177050-123277951	100901	0.00019377	0	0	0	0	0	Ensembl	555	intronic antisense	ENST00000451558	ENST00000451558	ASB15	+	123207063	123277951
ENST00000440504	RP11-390E23.3	ENSG00000230442	antisense	-	chr7:123177050-123277951	100901	0.00019377	0	0	0	0	0	Ensembl	555	intronic antisense	ENST00000540573	ENST00000540573	ASB15	+	123248645	123277932
TCONS_00016391	XLOC_007759	XLOC_007759	long_noncoding	-	chr9:89999783-90001522	1739	0.000209219	0	0	0	0	0	TCONS	251	intergenic
TCONS_00023516	XLOC_011359	XLOC_011359	long_noncoding	+	chr15:93632684-93763011	130327	0.000255165	0	0	0	0	0	TCONS	339	bidirectional	ENST00000543599	ENST00000543599	RGMA	-	93586635	93631752
TCONS_00023516	XLOC_011359	XLOC_011359	long_noncoding	+	chr15:93632684-93763011	130327	0.000255165	0	0	0	0	0	TCONS	339	bidirectional	ENST00000555598	ENST00000555598	RGMA	-	93595549	93631752
TCONS_00023516	XLOC_011359	XLOC_011359	long_noncoding	+	chr15:93632684-93763011	130327	0.000255165	0	0	0	0	0	TCONS	339	bidirectional	ENST00000556950	ENST00000556950	RGMA	-	93616195	93631882
TCONS_00023516	XLOC_011359	XLOC_011359	long_noncoding	+	chr15:93632684-93763011	130327	0.000255165	0	0	0	0	0	TCONS	339	bidirectional	NM_020211	NM_020211	RGMA	-	93586635	93632443
uc002zuu.2	TMEM191C	TMEM191C	long_noncoding	+	chr22:21820711-21825558	4847	0.000257812	0	0	0	0	0	UCSC_knowngene	832	exon sense-overlapping	NM_001207052	NM_001207052	TMEM191C	+	21821458	21824224
TCONS_00019940	XLOC_009185	XLOC_009185	long_noncoding	+	chr11:68039586-68052321	12735	0.000268382	0	0	0	0	0	TCONS	251	bidirectional	ENST00000527280	ENST00000527280	C11orf24	-	68031159	68039457
TCONS_00019940	XLOC_009185	XLOC_009185	long_noncoding	+	chr11:68039586-68052321	12735	0.000268382	0	0	0	0	0	TCONS	251	bidirectional	ENST00000533310	ENST00000533310	C11orf24	-	68029076	68039415
TCONS_00019940	XLOC_009185	XLOC_009185	long_noncoding	+	chr11:68039586-68052321	12735	0.000268382	0	0	0	0	0	TCONS	251	bidirectional	NM_001300913	NM_001300913	C11orf24	-	68028802	68039469
TCONS_00019940	XLOC_009185	XLOC_009185	long_noncoding	+	chr11:68039586-68052321	12735	0.000268382	0	0	0	0	0	TCONS	251	bidirectional	NM_022338	NM_022338	C11orf24	-	68028802	68039469
ENST00000532454	OVOL1-AS1	ENSG00000255120	antisense	-	chr11:65554492-65564690	10198	0.000335865	0	0	0	0	0	Ensembl	494	intronic antisense	NM_004561	NM_004561	OVOL1	+	65554504	65564690
TCONS_l2_00006745	XLOC_l2_003644	XLOC_l2_003644	long_noncoding	+	chr13:24532746-24545841	13095	0.000385621	0	0	0	0	0	TUCP	3194	intergenic
ENST00000534178	OVOL1-AS1	ENSG00000255120	antisense	-	chr11:65554492-65564690	10198	0.000451377	0	0	0	0	0	Ensembl	493	intronic antisense	NM_004561	NM_004561	OVOL1	+	65554504	65564690
NR_109989	LOC100507661	LOC100507661	long_noncoding	+	chr3:168619732-168639784	20052	0.000516613	0	0	0	0	0	RefSeq	745	intergenic
NR_033958	LOC283440	LOC283440	long_noncoding	-	chr12:2851791-2881074	29283	0.0008951	0	0	0	0	0	RefSeq	571	intergenic
ENST00000421378	LINC00271	ENSG00000231028	lincRNA	+	chr6:135604669-136037193	432524	0.000898395	0	0	0	0	0	Ensembl	1580	bidirectional	ENST00000367798	ENST00000367798	AHI1	-	135811333	135818386
ENST00000421378	LINC00271	ENSG00000231028	lincRNA	+	chr6:135604669-136037193	432524	0.000898395	0	0	0	0	0	Ensembl	1580	bidirectional	ENST00000488690	ENST00000488690	AHI1	-	135811054	135818787
ENST00000421378	LINC00271	ENSG00000231028	lincRNA	+	chr6:135604669-136037193	432524	0.000898395	0	0	0	0	0	Ensembl	1580	bidirectional	ENST00000524469	ENST00000524469	AHI1	-	135784274	135818875
ENST00000421378	LINC00271	ENSG00000231028	lincRNA	+	chr6:135604669-136037193	432524	0.000898395	0	0	0	0	0	Ensembl	1580	bidirectional	NM_001134830	NM_001134830	AHI1	-	135605109	135818903
ENST00000421378	LINC00271	ENSG00000231028	lincRNA	+	chr6:135604669-136037193	432524	0.000898395	0	0	0	0	0	Ensembl	1580	bidirectional	NM_001134831	NM_001134831	AHI1	-	135605109	135818903
ENST00000421378	LINC00271	ENSG00000231028	lincRNA	+	chr6:135604669-136037193	432524	0.000898395	0	0	0	0	0	Ensembl	1580	bidirectional	NM_001134832	NM_001134832	AHI1	-	135708921	135818903
ENST00000421378	LINC00271	ENSG00000231028	lincRNA	+	chr6:135604669-136037193	432524	0.000898395	0	0	0	0	0	Ensembl	1580	bidirectional	NM_017651	NM_017651	AHI1	-	135605109	135818903
ENST00000432142	AC092594.1	ENSG00000236204	lincRNA	-	chr2:19167728-19546509	378781	0.00134567	0	0	0	0	0	Ensembl	571	intergenic
TCONS_00027154	XLOC_013195	XLOC_013195	long_noncoding	-	chr19:1246145-1248229	2084	0.00145557	0	0	0	0	0	TCONS	673	bidirectional	ENST00000586757	ENST00000586757	MIDN	+	1248551	1251900
TCONS_00027154	XLOC_013195	XLOC_013195	long_noncoding	-	chr19:1246145-1248229	2084	0.00145557	0	0	0	0	0	TCONS	673	bidirectional	NM_177401	NM_177401	MIDN	+	1248551	1259142
ENST00000544922	RP11-20D14.3	ENSG00000255829	antisense	+	chr12:8816606-8821607	5001	0.00381237	0	0	0	0	0	Ensembl	462	intergenic
ENST00000557399	LINC00645	ENSG00000258548	lincRNA	+	chr14:27727922-28314492	586570	0.00449925	0	0	0	0	0	Ensembl	3512	intergenic
uc031qny.1	BX161431	BX161431	long_noncoding	-	chr14:24391455-24403777	12322	0.00566637	0	0	0	0	0	UCSC_knowngene	530	intergenic
ENST00000553378	RP11-433J8.1	ENSG00000258702	lincRNA	+	chr14:97059069-97062099	3030	0.0067636	0	0	0	0	0	Ensembl	3030	intergenic
uc022axi.1	REXO1L1	REXO1L1	long_noncoding	-	chr8:86775049-86840877	65828	0.0116824	0	0	0	0	0	UCSC_knowngene	7582	intergenic
ENST00000602730	RP11-219A15.4	ENSG00000272815	processed_transcript	+	chr17:16592850-16719854	127004	0.0130457	0	0	0	0	0	Ensembl	3243	exon sense-overlapping	ENST00000443444	ENST00000443444	CCDC144A	+	16593574	16707767
ENST00000601933	AC005498.3	ENSG00000267421	lincRNA	-	chr19:57047524-57049944	2420	0.013327	0	0	0	0	0	Ensembl	330	bidirectional	NM_001308440	NM_001308440	ZFP28	+	57050316	57064504
ENST00000601933	AC005498.3	ENSG00000267421	lincRNA	-	chr19:57047524-57049944	2420	0.013327	0	0	0	0	0	Ensembl	330	bidirectional	NM_020828	NM_020828	ZFP28	+	57050316	57068170
ENST00000608792	LINC00702	ENSG00000233117	lincRNA	-	chr10:4243332-4286104	42772	0.0141177	0	0	0	0	0	Ensembl	6300	intergenic
TCONS_00014019	XLOC_006663	XLOC_006663	long_noncoding	-	chr7:155056156-155059857	3701	0.0142877	0	0	0	0	0	TCONS	3187	intergenic
TCONS_00014018	XLOC_006663	XLOC_006663	long_noncoding	-	chr7:155056156-155059857	3701	0.0143063	0	0	0	0	0	TCONS	3186	intergenic
ENST00000436140	RP11-80K21.3	ENSG00000231422	lincRNA	+	chr10:25401986-25891155	489169	0.0143238	0	0	0	0	0	Ensembl	2992	intergenic
TCONS_00016491	XLOC_007868	XLOC_007868	long_noncoding	-	chr9:132245729-132275965	30236	0.0148164	0	0	0	0	0	TCONS	6010	intergenic
TCONS_l2_00011988	XLOC_l2_006417	XLOC_l2_006417	long_noncoding	-	chr18:14179095-14252139	73044	0.0161593	0	0	0	0	0	TUCP	5523	intergenic
NR_120649	LINC01516	LINC01516	long_noncoding	+	chr10:25401986-25891155	489169	0.0163133	0	0	0	0	0	RefSeq	2977	intergenic
NR_033912	LOC100129316	LOC100129316	long_noncoding	-	chr9:93825575-93837414	11839	0.0170277	0	0	0	0	0	RefSeq	5249	intergenic
ENST00000508313	RP11-205M3.3	ENSG00000248319	lincRNA	-	chr4:170833982-170897053	63071	0.020599	0	0	0	0	0	Ensembl	4365	intergenic
NR_039988	LOC100130899	LOC100130899	long_noncoding	+	chr22:40390952-40440534	49582	0.0211974	0	0	0	0	0	RefSeq	4246	intergenic
TCONS_00013978	XLOC_006617	XLOC_006617	long_noncoding	-	chr7:134944532-134951028	6496	0.0213749	0	0	0	0	0	TCONS	4212	intergenic
ENST00000397549	CTD-2116F7.1	ENSG00000214105	lincRNA	+	chr17:77681074-77686081	5007	0.0214806	0	0	0	0	0	Ensembl	4192	intergenic
ENST00000557359	LINC00645	ENSG00000258548	lincRNA	+	chr14:27727922-28314492	586570	0.0215054	0	0	0	0	0	Ensembl	3484	intergenic
ENST00000430050	RP11-134D3.1	ENSG00000232190	processed_transcript	+	chr16:87091389-87097597	6208	0.022076	0	0	0	0	0	Ensembl	4083	intergenic
ENST00000440762	RP4-598G3.1	ENSG00000233973	lincRNA	+	chr1:73771852-73820934	49082	0.0233338	0	0	0	0	0	Ensembl	3871	intergenic
ENST00000534904	RP11-64D24.4	ENSG00000256195	antisense	-	chr11:114231356-114250767	19411	0.023549	0	0	0	0	0	Ensembl	3837	intergenic
ENST00000415338	RP5-998N21.4	ENSG00000234571	lincRNA	-	chr1:149369293-149429348	60055	0.0256122	0	0	0	0	0	Ensembl	3540	intergenic
ENST00000586798	RP11-567M16.1	ENSG00000267287	processed_transcript	+	chr18:77336459-77349010	12551	0.0271415	0	0	0	0	0	Ensembl	3349	intergenic
NR_104675	LOC101927190	LOC101927190	long_noncoding	-	chr5:115419503-115748459	328956	0.0279362	0	0	0	0	0	RefSeq	3258	intergenic
ENST00000562669	CTD-2541J13.1	ENSG00000260578	lincRNA	-	chr18:65149027-65152203	3176	0.0286932	0	0	0	0	0	Ensembl	3176	intergenic
ENST00000576234	CTD-2561B21.5	ENSG00000261924	antisense	-	chr17:78518618-78945013	426395	0.0291069	0	0	0	0	0	Ensembl	3133	natural antisense	NM_001163034	NM_001163034	RPTOR	+	78518624	78940173
ENST00000576234	CTD-2561B21.5	ENSG00000261924	antisense	-	chr17:78518618-78945013	426395	0.0291069	0	0	0	0	0	Ensembl	3133	natural antisense	NM_020761	NM_020761	RPTOR	+	78518624	78940173
ENST00000580942	RP11-214C8.2	ENSG00000264954	lincRNA	-	chr17:62073430-62097994	24564	0.0312774	0	0	0	0	0	Ensembl	2926	natural antisense	ENST00000539996	ENST00000539996	C17orf72	+	62075710	62079580
ENST00000580942	RP11-214C8.2	ENSG00000264954	lincRNA	-	chr17:62073430-62097994	24564	0.0312774	0	0	0	0	0	Ensembl	2926	natural antisense	ENST00000580752	ENST00000580752	C17orf72	+	62075714	62079409
ENST00000580942	RP11-214C8.2	ENSG00000264954	lincRNA	-	chr17:62073430-62097994	24564	0.0312774	0	0	0	0	0	Ensembl	2926	natural antisense	ENST00000583891	ENST00000583891	C17orf72	+	62075714	62079113
ENST00000580942	RP11-214C8.2	ENSG00000264954	lincRNA	-	chr17:62073430-62097994	24564	0.0312774	0	0	0	0	0	Ensembl	2926	natural antisense	NM_001164257	NM_001164257	PRR29	+	62075710	62081644
ENST00000580942	RP11-214C8.2	ENSG00000264954	lincRNA	-	chr17:62073430-62097994	24564	0.0312774	0	0	0	0	0	Ensembl	2926	natural antisense	NM_001191029	NM_001191029	PRR29	+	62075710	62081644
ENST00000580942	RP11-214C8.2	ENSG00000264954	lincRNA	-	chr17:62073430-62097994	24564	0.0312774	0	0	0	0	0	Ensembl	2926	natural antisense	NM_001191030	NM_001191030	PRR29	+	62075710	62081644
ENST00000580942	RP11-214C8.2	ENSG00000264954	lincRNA	-	chr17:62073430-62097994	24564	0.0312774	0	0	0	0	0	Ensembl	2926	natural antisense	NM_001191031	NM_001191031	PRR29	+	62075710	62081644
ENST00000608040	AC073043.1	ENSG00000232732	processed_transcript	-	chr2:200732118-200775882	43764	0.0329649	0	0	0	0	0	Ensembl	401	bidirectional	NM_153689	NM_153689	C2orf69	+	200775978	200792996
NR_120416	LOC101926897	LOC101926897	long_noncoding	+	chr13:58739960-58783617	43657	0.0333562	0	0	0	0	0	RefSeq	2753	intergenic
ENST00000430931	RP11-173D14.3	ENSG00000229495	lincRNA	-	chr6:79519431-79523020	3589	0.0349825	0	0	0	0	0	Ensembl	2632	intergenic
NR_104162	LOC283045	LOC283045	long_noncoding	-	chr10:64099346-64431771	332425	0.0351382	0	0	0	0	0	RefSeq	2621	intronic antisense	NM_014951	NM_014951	ZNF365	+	64133915	64162217
NR_104162	LOC283045	LOC283045	long_noncoding	-	chr10:64099346-64431771	332425	0.0351382	0	0	0	0	0	RefSeq	2621	intronic antisense	NM_199450	NM_199450	ZNF365	+	64133915	64240048
NR_104162	LOC283045	LOC283045	long_noncoding	-	chr10:64099346-64431771	332425	0.0351382	0	0	0	0	0	RefSeq	2621	intronic antisense	NM_199451	NM_199451	ZNF365	+	64133915	64431771
uc003mvs.1	AK096549	AK096549	long_noncoding	+	chr6:3224494-3461032	236538	0.0357311	0	0	0	0	0	UCSC_knowngene	2580	natural antisense	ENST00000436008	ENST00000436008	SLC22A23	-	3269195	3457256
uc003mvs.1	AK096549	AK096549	long_noncoding	+	chr6:3224494-3461032	236538	0.0357311	0	0	0	0	0	UCSC_knowngene	2580	natural antisense	ENST00000485307	ENST00000485307	SLC22A23	-	3283698	3456277
uc003mvs.1	AK096549	AK096549	long_noncoding	+	chr6:3224494-3461032	236538	0.0357311	0	0	0	0	0	UCSC_knowngene	2580	natural antisense	NM_001286456	NM_001286456	SLC22A23	-	3323557	3456793
uc003mvs.1	AK096549	AK096549	long_noncoding	+	chr6:3224494-3461032	236538	0.0357311	0	0	0	0	0	UCSC_knowngene	2580	natural antisense	NM_015482	NM_015482	SLC22A23	-	3269206	3456793
uc002zuk.4	BC039313	BC039313	long_noncoding	+	chr22:21521191-21546445	25254	0.0357564	0	0	0	0	0	UCSC_knowngene	2578	intergenic
TCONS_00025784	XLOC_012592	XLOC_012592	long_noncoding	-	chr17:80311629-80315022	3393	0.0362836	0	0	0	0	0	TCONS	2543	intergenic
NR_120450	LOC101927583	LOC101927583	long_noncoding	-	chr12:58003962-58027138	23176	0.0378496	0	0	0	0	0	RefSeq	2459	natural antisense	ENST00000379218	ENST00000379218	SLC26A10	+	58013692	58019933
NR_120450	LOC101927583	LOC101927583	long_noncoding	-	chr12:58003962-58027138	23176	0.0378496	0	0	0	0	0	RefSeq	2459	natural antisense	NM_133489	NM_133489	SLC26A10	+	58013692	58019934
ENST00000425110	AC104809.2	ENSG00000223991	antisense	-	chr2:241858201-241932728	74527	0.0395568	0	0	0	0	0	Ensembl	2345	natural antisense	ENST00000443866	ENST00000443866	AC104809.3	+	241906848	241932728
ENST00000609170	ADIRF-AS1	ENSG00000272734	processed_transcript	-	chr10:88695296-88784489	89193	0.0422518	0	0	0	0	0	Ensembl	2205	intron sense-overlapping	ENST00000474994	ENST00000474994	MMRN2	-	88704120	88729238
ENST00000609170	ADIRF-AS1	ENSG00000272734	processed_transcript	-	chr10:88695296-88784489	89193	0.0422518	0	0	0	0	0	Ensembl	2205	intron sense-overlapping	ENST00000609457	ENST00000609457	MMRN2	-	88703628	88729069
ENST00000578701	AQP4-AS1	ENSG00000260372	antisense	+	chr18:24034873-24770662	735789	0.0428355	0	0	0	0	0	Ensembl	2177	intronic antisense	ENST00000578776	ENST00000578776	AQP4	-	24440748	24445671
ENST00000578701	AQP4-AS1	ENSG00000260372	antisense	+	chr18:24034873-24770662	735789	0.0428355	0	0	0	0	0	Ensembl	2177	intronic antisense	ENST00000581714	ENST00000581714	CHST9	-	24495740	24723002
ENST00000578701	AQP4-AS1	ENSG00000260372	antisense	+	chr18:24034873-24770662	735789	0.0428355	0	0	0	0	0	Ensembl	2177	intronic antisense	NM_001256316	NM_001256316	CHST9	-	24495594	24765302
ENST00000578701	AQP4-AS1	ENSG00000260372	antisense	+	chr18:24034873-24770662	735789	0.0428355	0	0	0	0	0	Ensembl	2177	intronic antisense	NM_001650	NM_001650	AQP4	-	24432007	24445716
ENST00000578701	AQP4-AS1	ENSG00000260372	antisense	+	chr18:24034873-24770662	735789	0.0428355	0	0	0	0	0	Ensembl	2177	intronic antisense	NM_031422	NM_031422	CHST9	-	24495594	24765302
ENST00000415182	AP000476.1	ENSG00000237484	lincRNA	+	chr21:25801053-25920256	119203	0.0428566	0	0	0	0	0	Ensembl	2176	intergenic
ENST00000424321	LINC01114	ENSG00000234177	lincRNA	-	chr2:105363095-105374177	11082	0.0442375	0	0	0	0	0	Ensembl	2112	intergenic
ENST00000505083	RP11-1057B8.2	ENSG00000251218	lincRNA	+	chr8:135862177-135894142	31965	0.0446186	0	0	0	0	0	Ensembl	2096	intergenic
ENST00000533615	FAM66E	ENSG00000225725	lincRNA	+	chr8:7812535-7866277	53742	0.0448259	0	0	0	0	0	Ensembl	2087	intronic antisense	NM_001256871	NM_001256871	USP17L3	-	7833914	7835507
ENST00000533615	FAM66E	ENSG00000225725	lincRNA	+	chr8:7812535-7866277	53742	0.0448259	0	0	0	0	0	Ensembl	2087	intronic antisense	NM_001256872	NM_001256872	USP17L8	-	7829182	7830775
uc004afb.1	AK096159	AK096159	long_noncoding	-	chr9:68726540-68809906	83366	0.0458195	0	0	0	0	0	UCSC_knowngene	2045	intergenic
uc004dpc.1	AX748273	AX748273	long_noncoding	-	chrX:50331931-50333932	2001	0.0469087	0	0	0	0	0	UCSC_knowngene	2001	intergenic
TCONS_00015778	XLOC_007612	XLOC_007612	long_noncoding	+	chr9:139141823-139166993	25170	0.0470868	0	0	0	0	0	TCONS	1994	intergenic
ENST00000458463	Z99756.1	ENSG00000203527	antisense	+	chr22:43593288-43739394	146106	0.0482111	0	0	0	0	0	Ensembl	1951	intronic antisense	ENST00000290460	ENST00000290460	SCUBE1	-	43633581	43739329
ENST00000458463	Z99756.1	ENSG00000203527	antisense	+	chr22:43593288-43739394	146106	0.0482111	0	0	0	0	0	Ensembl	1951	intronic antisense	NM_173050	NM_173050	SCUBE1	-	43599228	43739394
NR_122047	TBC1D22A-AS1	TBC1D22A-AS1	long_noncoding	-	chr22:47158517-47571336	412819	0.0482111	0	0	0	0	0	RefSeq	1972	intronic antisense	ENST00000407381	ENST00000407381	TBC1D22A	+	47158568	47569726
NR_122047	TBC1D22A-AS1	TBC1D22A-AS1	long_noncoding	-	chr22:47158517-47571336	412819	0.0482111	0	0	0	0	0	RefSeq	1972	intronic antisense	NM_001284303	NM_001284303	TBC1D22A	+	47158513	47571342
NR_122047	TBC1D22A-AS1	TBC1D22A-AS1	long_noncoding	-	chr22:47158517-47571336	412819	0.0482111	0	0	0	0	0	RefSeq	1972	intronic antisense	NM_001284304	NM_001284304	TBC1D22A	+	47158513	47571342
NR_122047	TBC1D22A-AS1	TBC1D22A-AS1	long_noncoding	-	chr22:47158517-47571336	412819	0.0482111	0	0	0	0	0	RefSeq	1972	intronic antisense	NM_001284305	NM_001284305	TBC1D22A	+	47169823	47571342
NR_122047	TBC1D22A-AS1	TBC1D22A-AS1	long_noncoding	-	chr22:47158517-47571336	412819	0.0482111	0	0	0	0	0	RefSeq	1972	intronic antisense	NM_014346	NM_014346	TBC1D22A	+	47158513	47571342
uc001rov.1	AX748322	AX748322	long_noncoding	-	chr12:46123447-46301823	178376	0.0490556	0	0	0	0	0	UCSC_knowngene	1920	intronic antisense	ENST00000444670	ENST00000444670	ARID2	+	46231177	46301823
uc001rov.1	AX748322	AX748322	long_noncoding	-	chr12:46123447-46301823	178376	0.0490556	0	0	0	0	0	UCSC_knowngene	1920	intronic antisense	ENST00000457135	ENST00000457135	ARID2	+	46246077	46301823
uc001rov.1	AX748322	AX748322	long_noncoding	-	chr12:46123447-46301823	178376	0.0490556	0	0	0	0	0	UCSC_knowngene	1920	intronic antisense	NM_152641	NM_152641	ARID2	+	46123619	46301819
uc011lqe.1	PAX5	PAX5	long_noncoding	-	chr9:36833271-37034103	200832	0.0496223	0	0	0	0	0	UCSC_knowngene	435	exon sense-overlapping	ENST00000522932	ENST00000522932	PAX5	-	36840554	37002749
uc011lqe.1	PAX5	PAX5	long_noncoding	-	chr9:36833271-37034103	200832	0.0496223	0	0	0	0	0	UCSC_knowngene	435	exon sense-overlapping	ENST00000524340	ENST00000524340	PAX5	-	36840554	37002672
uc011lqe.1	PAX5	PAX5	long_noncoding	-	chr9:36833271-37034103	200832	0.0496223	0	0	0	0	0	UCSC_knowngene	435	exon sense-overlapping	NM_001280547	NM_001280547	PAX5	-	36833271	37034476
uc011lqe.1	PAX5	PAX5	long_noncoding	-	chr9:36833271-37034103	200832	0.0496223	0	0	0	0	0	UCSC_knowngene	435	exon sense-overlapping	NM_001280548	NM_001280548	PAX5	-	36833271	37034476
uc011lqe.1	PAX5	PAX5	long_noncoding	-	chr9:36833271-37034103	200832	0.0496223	0	0	0	0	0	UCSC_knowngene	435	exon sense-overlapping	NM_001280549	NM_001280549	PAX5	-	36833271	37034476
uc011lqe.1	PAX5	PAX5	long_noncoding	-	chr9:36833271-37034103	200832	0.0496223	0	0	0	0	0	UCSC_knowngene	435	exon sense-overlapping	NM_001280550	NM_001280550	PAX5	-	36833271	37034476
uc011lqe.1	PAX5	PAX5	long_noncoding	-	chr9:36833271-37034103	200832	0.0496223	0	0	0	0	0	UCSC_knowngene	435	exon sense-overlapping	NM_001280551	NM_001280551	PAX5	-	36833271	37034476
uc011lqe.1	PAX5	PAX5	long_noncoding	-	chr9:36833271-37034103	200832	0.0496223	0	0	0	0	0	UCSC_knowngene	435	exon sense-overlapping	NM_001280552	NM_001280552	PAX5	-	36833271	37034476
uc011lqe.1	PAX5	PAX5	long_noncoding	-	chr9:36833271-37034103	200832	0.0496223	0	0	0	0	0	UCSC_knowngene	435	exon sense-overlapping	NM_001280553	NM_001280553	PAX5	-	36833271	37034476
uc011lqe.1	PAX5	PAX5	long_noncoding	-	chr9:36833271-37034103	200832	0.0496223	0	0	0	0	0	UCSC_knowngene	435	exon sense-overlapping	NM_001280554	NM_001280554	PAX5	-	36833271	37034476
uc011lqe.1	PAX5	PAX5	long_noncoding	-	chr9:36833271-37034103	200832	0.0496223	0	0	0	0	0	UCSC_knowngene	435	exon sense-overlapping	NM_001280555	NM_001280555	PAX5	-	36833271	37034476
uc011lqe.1	PAX5	PAX5	long_noncoding	-	chr9:36833271-37034103	200832	0.0496223	0	0	0	0	0	UCSC_knowngene	435	exon sense-overlapping	NM_001280556	NM_001280556	PAX5	-	36833271	37034476
uc011lqe.1	PAX5	PAX5	long_noncoding	-	chr9:36833271-37034103	200832	0.0496223	0	0	0	0	0	UCSC_knowngene	435	exon sense-overlapping	NM_016734	NM_016734	PAX5	-	36833271	37034476
uc021tel.1	LOC23117	LOC23117	long_noncoding	+	chr16:21413545-21930477	516932	0.0500164	0	0	0	0	0	UCSC_knowngene	1886	intron sense-overlapping	ENST00000286149	ENST00000286149	OTOA	+	21689834	21771869
uc021tel.1	LOC23117	LOC23117	long_noncoding	+	chr16:21413545-21930477	516932	0.0500164	0	0	0	0	0	UCSC_knowngene	1886	intron sense-overlapping	ENST00000562961	ENST00000562961	METTL9	+	21623420	21636436
uc021tel.1	LOC23117	LOC23117	long_noncoding	+	chr16:21413545-21930477	516932	0.0500164	0	0	0	0	0	UCSC_knowngene	1886	intron sense-overlapping	ENST00000568826	ENST00000568826	METTL9	+	21624020	21666602
uc021tel.1	LOC23117	LOC23117	long_noncoding	+	chr16:21413545-21930477	516932	0.0500164	0	0	0	0	0	UCSC_knowngene	1886	intron sense-overlapping	ENST00000569290	ENST00000569290	METTL9	+	21629218	21636554
uc021tel.1	LOC23117	LOC23117	long_noncoding	+	chr16:21413545-21930477	516932	0.0500164	0	0	0	0	0	UCSC_knowngene	1886	intron sense-overlapping	NM_001077180	NM_001077180	METTL9	+	21610796	21668794
uc021tel.1	LOC23117	LOC23117	long_noncoding	+	chr16:21413545-21930477	516932	0.0500164	0	0	0	0	0	UCSC_knowngene	1886	intron sense-overlapping	NM_001161683	NM_001161683	OTOA	+	21695749	21772050
uc021tel.1	LOC23117	LOC23117	long_noncoding	+	chr16:21413545-21930477	516932	0.0500164	0	0	0	0	0	UCSC_knowngene	1886	intron sense-overlapping	NM_001288659	NM_001288659	METTL9	+	21608541	21668794
uc021tel.1	LOC23117	LOC23117	long_noncoding	+	chr16:21413545-21930477	516932	0.0500164	0	0	0	0	0	UCSC_knowngene	1886	intron sense-overlapping	NM_001288660	NM_001288660	METTL9	+	21608541	21668794
uc021tel.1	LOC23117	LOC23117	long_noncoding	+	chr16:21413545-21930477	516932	0.0500164	0	0	0	0	0	UCSC_knowngene	1886	intron sense-overlapping	NM_016025	NM_016025	METTL9	+	21610796	21668794
uc021tel.1	LOC23117	LOC23117	long_noncoding	+	chr16:21413545-21930477	516932	0.0500164	0	0	0	0	0	UCSC_knowngene	1886	intron sense-overlapping	NM_144672	NM_144672	OTOA	+	21689834	21772050
uc021tel.1	LOC23117	LOC23117	long_noncoding	+	chr16:21413545-21930477	516932	0.0500164	0	0	0	0	0	UCSC_knowngene	1886	intron sense-overlapping	NM_170664	NM_170664	OTOA	+	21716283	21772050
uc021tel.1	LOC23117	LOC23117	long_noncoding	+	chr16:21413545-21930477	516932	0.0500164	0	0	0	0	0	UCSC_knowngene	1886	intronic antisense	ENST00000419180	ENST00000419180	NPIPB3	-	21416493	21436643
uc021tel.1	LOC23117	LOC23117	long_noncoding	+	chr16:21413545-21930477	516932	0.0500164	0	0	0	0	0	UCSC_knowngene	1886	intronic antisense	ENST00000504841	ENST00000504841	NPIPB3	-	21416182	21436599
uc021tel.1	LOC23117	LOC23117	long_noncoding	+	chr16:21413545-21930477	516932	0.0500164	0	0	0	0	0	UCSC_knowngene	1886	intronic antisense	ENST00000521589	ENST00000521589	NPIPB3	-	21422563	21452040
uc021tel.1	LOC23117	LOC23117	long_noncoding	+	chr16:21413545-21930477	516932	0.0500164	0	0	0	0	0	UCSC_knowngene	1886	intronic antisense	ENST00000534903	ENST00000534903	NPIPB3	-	21422597	21442874
uc021tel.1	LOC23117	LOC23117	long_noncoding	+	chr16:21413545-21930477	516932	0.0500164	0	0	0	0	0	UCSC_knowngene	1886	intronic antisense	ENST00000569602	ENST00000569602	IGSF6	-	21655610	21663927
uc021tel.1	LOC23117	LOC23117	long_noncoding	+	chr16:21413545-21930477	516932	0.0500164	0	0	0	0	0	UCSC_knowngene	1886	intronic antisense	NM_005849	NM_005849	IGSF6	-	21652604	21663987
uc021tel.1	LOC23117	LOC23117	long_noncoding	+	chr16:21413545-21930477	516932	0.0500164	0	0	0	0	0	UCSC_knowngene	1886	natural antisense	ENST00000357370	ENST00000357370	NPIPB4	-	21846038	21868978
uc021tel.1	LOC23117	LOC23117	long_noncoding	+	chr16:21413545-21930477	516932	0.0500164	0	0	0	0	0	UCSC_knowngene	1886	natural antisense	ENST00000415645	ENST00000415645	NPIPB4	-	21845889	21868739
uc021tel.1	LOC23117	LOC23117	long_noncoding	+	chr16:21413545-21930477	516932	0.0500164	0	0	0	0	0	UCSC_knowngene	1886	natural antisense	ENST00000448012	ENST00000448012	NPIPB3	-	21413604	21436459
uc021tel.1	LOC23117	LOC23117	long_noncoding	+	chr16:21413545-21930477	516932	0.0500164	0	0	0	0	0	UCSC_knowngene	1886	natural antisense	ENST00000451409	ENST00000451409	NPIPB4	-	21846038	21868978
uc021tel.1	LOC23117	LOC23117	long_noncoding	+	chr16:21413545-21930477	516932	0.0500164	0	0	0	0	0	UCSC_knowngene	1886	natural antisense	ENST00000458643	ENST00000458643	NPIPB3	-	21413604	21431078
uc021tel.1	LOC23117	LOC23117	long_noncoding	+	chr16:21413545-21930477	516932	0.0500164	0	0	0	0	0	UCSC_knowngene	1886	natural antisense	ENST00000537951	ENST00000537951	NPIPB4	-	21845991	21849091
uc021tel.1	LOC23117	LOC23117	long_noncoding	+	chr16:21413545-21930477	516932	0.0500164	0	0	0	0	0	UCSC_knowngene	1886	natural antisense	ENST00000542817	ENST00000542817	NPIPB3	-	21413557	21416640
uc021tel.1	LOC23117	LOC23117	long_noncoding	+	chr16:21413545-21930477	516932	0.0500164	0	0	0	0	0	UCSC_knowngene	1886	natural antisense	NM_001310148	NM_001310148	NPIPB4	-	21845883	21869077
uc021tel.1	LOC23117	LOC23117	long_noncoding	+	chr16:21413545-21930477	516932	0.0500164	0	0	0	0	0	UCSC_knowngene	1886	natural antisense	NM_130464	NM_130464	NPIPB3	-	21413454	21436658
ENST00000488882	RP11-225N10.1	ENSG00000240063	antisense	-	chr3:182501023-182511182	10159	0.0502771	0	0	0	0	0	Ensembl	1877	bidirectional	ENST00000493826	ENST00000493826	ATP11B	+	182511290	182554412
ENST00000488882	RP11-225N10.1	ENSG00000240063	antisense	-	chr3:182501023-182511182	10159	0.0502771	0	0	0	0	0	Ensembl	1877	bidirectional	NM_014616	NM_014616	ATP11B	+	182511290	182639421
ENST00000437751	LINC01120	ENSG00000223631	lincRNA	+	chr2:132160473-132166622	6149	0.0507459	0	0	0	0	0	Ensembl	1861	intergenic
ENST00000525758	RP11-179A10.1	ENSG00000254401	lincRNA	+	chr11:11139400-11205158	65758	0.0515916	0	0	0	0	0	Ensembl	1833	intergenic
TCONS_00001555	XLOC_000897	XLOC_000897	long_noncoding	-	chr1:86966981-86969353	2372	0.0519	0	0	0	0	0	TCONS	1823	intergenic
ENST00000425458	TMEM191C	ENSG00000206140	lincRNA	+	chr22:21820711-21825558	4847	0.0521769	0	0	0	0	0	Ensembl	788	exon sense-overlapping	NM_001207052	NM_001207052	TMEM191C	+	21821458	21824224
ENST00000435144	RP11-267C16.1	ENSG00000227115	lincRNA	+	chr18:48872618-49088939	216321	0.0526554	0	0	0	0	0	Ensembl	1799	intergenic
ENST00000334165	LINC00846	ENSG00000186842	lincRNA	-	chr21:33944547-33948191	3644	0.0533347	0	0	0	0	0	Ensembl	1778	exon sense-overlapping	NM_144659	NM_144659	TCP10L	-	33947150	33957845
ENST00000609708	LLNLR-246C6.1	ENSG00000273218	lincRNA	-	chr19:15456878-15459228	2350	0.0536312	0	0	0	0	0	Ensembl	1769	intergenic
uc001yfs.3	BC035096	BC035096	long_noncoding	+	chr14:97059069-97062099	3030	0.0539065	0	0	0	0	0	UCSC_knowngene	3010	intergenic
ENST00000605707	NAMA	ENSG00000271086	lincRNA	-	chr9:102117618-102139522	21904	0.0543361	0	0	0	0	0	Ensembl	1748	intergenic
ENST00000533232	SOX9-AS1	ENSG00000234899	processed_transcript	-	chr17:70017991-70216859	198868	0.0546438	0	0	0	0	0	Ensembl	1739	bidirectional	NM_000346	NM_000346	SOX9	+	70117160	70122560
ENST00000569513	DISC1FP1	ENSG00000261645	processed_transcript	+	chr11:89984399-90648220	663821	0.0548164	0	0	0	0	0	Ensembl	1734	intergenic
ENST00000360083	AC079610.2	ENSG00000196096	lincRNA	-	chr2:214141275-214148929	7654	0.0550597	0	0	0	0	0	Ensembl	1727	exon sense-overlapping	NM_001242575	NM_001242575	LOC100130451	-	214141276	214148929
ENST00000558691	RP11-307C19.3	ENSG00000259666	antisense	+	chr15:77905368-78113242	207874	0.0553052	0	0	0	0	0	Ensembl	1720	intronic antisense	ENST00000563316	ENST00000563316	LINGO1	-	77908218	78113213
ENST00000558691	RP11-307C19.3	ENSG00000259666	antisense	+	chr15:77905368-78113242	207874	0.0553052	0	0	0	0	0	Ensembl	1720	intronic antisense	NM_001301186	NM_001301186	LINGO1	-	77905365	78113242
ENST00000558691	RP11-307C19.3	ENSG00000259666	antisense	+	chr15:77905368-78113242	207874	0.0553052	0	0	0	0	0	Ensembl	1720	intronic antisense	NM_001301187	NM_001301187	LINGO1	-	77905365	78112674
ENST00000558691	RP11-307C19.3	ENSG00000259666	antisense	+	chr15:77905368-78113242	207874	0.0553052	0	0	0	0	0	Ensembl	1720	intronic antisense	NM_001301189	NM_001301189	LINGO1	-	77905365	78112444
ENST00000558691	RP11-307C19.3	ENSG00000259666	antisense	+	chr15:77905368-78113242	207874	0.0553052	0	0	0	0	0	Ensembl	1720	intronic antisense	NM_001301191	NM_001301191	LINGO1	-	77905365	78111866
ENST00000558691	RP11-307C19.3	ENSG00000259666	antisense	+	chr15:77905368-78113242	207874	0.0553052	0	0	0	0	0	Ensembl	1720	intronic antisense	NM_001301192	NM_001301192	LINGO1	-	77905365	78111866
ENST00000558691	RP11-307C19.3	ENSG00000259666	antisense	+	chr15:77905368-78113242	207874	0.0553052	0	0	0	0	0	Ensembl	1720	intronic antisense	NM_001301194	NM_001301194	LINGO1	-	77905365	78111866
ENST00000558691	RP11-307C19.3	ENSG00000259666	antisense	+	chr15:77905368-78113242	207874	0.0553052	0	0	0	0	0	Ensembl	1720	intronic antisense	NM_001301195	NM_001301195	LINGO1	-	77905365	78079356
ENST00000558691	RP11-307C19.3	ENSG00000259666	antisense	+	chr15:77905368-78113242	207874	0.0553052	0	0	0	0	0	Ensembl	1720	intronic antisense	NM_001301197	NM_001301197	LINGO1	-	77905365	78013093
ENST00000558691	RP11-307C19.3	ENSG00000259666	antisense	+	chr15:77905368-78113242	207874	0.0553052	0	0	0	0	0	Ensembl	1720	intronic antisense	NM_001301198	NM_001301198	LINGO1	-	77905365	77999849
ENST00000558691	RP11-307C19.3	ENSG00000259666	antisense	+	chr15:77905368-78113242	207874	0.0553052	0	0	0	0	0	Ensembl	1720	intronic antisense	NM_001301199	NM_001301199	LINGO1	-	77905365	77988837
ENST00000558691	RP11-307C19.3	ENSG00000259666	antisense	+	chr15:77905368-78113242	207874	0.0553052	0	0	0	0	0	Ensembl	1720	intronic antisense	NM_001301200	NM_001301200	LINGO1	-	77905365	77988490
ENST00000555032	RP11-1070N10.5	ENSG00000258927	lincRNA	+	chr14:96087250-96109622	22372	0.0555174	0	0	0	0	0	Ensembl	1714	intergenic
TCONS_00025782	XLOC_012588	XLOC_012588	long_noncoding	-	chr17:79759211-79761593	2382	0.057351	0	0	0	0	0	TCONS	1664	bidirectional	ENST00000400723	ENST00000400723	GCGR	+	79762009	79771889
TCONS_00025782	XLOC_012588	XLOC_012588	long_noncoding	-	chr17:79759211-79761593	2382	0.057351	0	0	0	0	0	TCONS	1664	bidirectional	ENST00000570996	ENST00000570996	GCGR	+	79762024	79771565
ENST00000514180	HAS2-AS1	ENSG00000248690	antisense	+	chr8:122624355-122656933	32578	0.0576557	0	0	0	0	0	Ensembl	1656	natural antisense	NM_005328	NM_005328	HAS2	-	122625270	122653630
ENST00000601180	FER1L6-AS2	ENSG00000253868	antisense	-	chr8:124864226-125183763	319537	0.057837	0	0	0	0	0	Ensembl	1651	natural antisense	ENST00000399018	ENST00000399018	FER1L6	+	124968224	125132302
ENST00000601180	FER1L6-AS2	ENSG00000253868	antisense	-	chr8:124864226-125183763	319537	0.057837	0	0	0	0	0	Ensembl	1651	natural antisense	NM_001039112	NM_001039112	FER1L6	+	124864226	125132302
ENST00000498872	RP11-158I9.5	ENSG00000245869	antisense	-	chr11:118754474-118829269	74795	0.0580411	0	0	0	0	0	Ensembl	1646	intronic antisense	NM_001716	NM_001716	CXCR5	+	118754474	118766980
NR_131960	LVCAT5	LVCAT5	long_noncoding	-	chr7:119259483-119547429	287946	0.0589075	0	0	0	0	0	RefSeq	1624	intergenic
uc010kgo.3	LINC00271	LINC00271	long_noncoding	+	chr6:135604669-136037193	432524	0.0611038	0	0	0	0	0	UCSC_knowngene	1550	bidirectional	ENST00000488690	ENST00000488690	AHI1	-	135811054	135818787
uc010kgo.3	LINC00271	LINC00271	long_noncoding	+	chr6:135604669-136037193	432524	0.0611038	0	0	0	0	0	UCSC_knowngene	1550	bidirectional	ENST00000524469	ENST00000524469	AHI1	-	135784274	135818875
uc010kgo.3	LINC00271	LINC00271	long_noncoding	+	chr6:135604669-136037193	432524	0.0611038	0	0	0	0	0	UCSC_knowngene	1550	bidirectional	NM_001134830	NM_001134830	AHI1	-	135605109	135818903
uc010kgo.3	LINC00271	LINC00271	long_noncoding	+	chr6:135604669-136037193	432524	0.0611038	0	0	0	0	0	UCSC_knowngene	1550	bidirectional	NM_001134831	NM_001134831	AHI1	-	135605109	135818903
uc010kgo.3	LINC00271	LINC00271	long_noncoding	+	chr6:135604669-136037193	432524	0.0611038	0	0	0	0	0	UCSC_knowngene	1550	bidirectional	NM_001134832	NM_001134832	AHI1	-	135708921	135818903
uc010kgo.3	LINC00271	LINC00271	long_noncoding	+	chr6:135604669-136037193	432524	0.0611038	0	0	0	0	0	UCSC_knowngene	1550	bidirectional	NM_017651	NM_017651	AHI1	-	135605109	135818903
ENST00000414383	RP11-388P9.2	ENSG00000232682	antisense	+	chr10:61786055-62493248	707193	0.0621992	0	0	0	0	0	Ensembl	1546	natural antisense	ENST00000373820	ENST00000373820	ANK3	-	61788625	61842444
ENST00000414383	RP11-388P9.2	ENSG00000232682	antisense	+	chr10:61786055-62493248	707193	0.0621992	0	0	0	0	0	Ensembl	1546	natural antisense	ENST00000502769	ENST00000502769	ANK3	-	61789447	61815796
ENST00000414383	RP11-388P9.2	ENSG00000232682	antisense	+	chr10:61786055-62493248	707193	0.0621992	0	0	0	0	0	Ensembl	1546	natural antisense	ENST00000511043	ENST00000511043	ANK3	-	61819457	61840378
ENST00000414383	RP11-388P9.2	ENSG00000232682	antisense	+	chr10:61786055-62493248	707193	0.0621992	0	0	0	0	0	Ensembl	1546	natural antisense	ENST00000514197	ENST00000514197	ANK3	-	61819149	61824046
ENST00000414383	RP11-388P9.2	ENSG00000232682	antisense	+	chr10:61786055-62493248	707193	0.0621992	0	0	0	0	0	Ensembl	1546	natural antisense	NM_001149	NM_001149	ANK3	-	61786055	61900774
ENST00000414383	RP11-388P9.2	ENSG00000232682	antisense	+	chr10:61786055-62493248	707193	0.0621992	0	0	0	0	0	Ensembl	1546	natural antisense	NM_001204403	NM_001204403	ANK3	-	61786055	62493284
ENST00000414383	RP11-388P9.2	ENSG00000232682	antisense	+	chr10:61786055-62493248	707193	0.0621992	0	0	0	0	0	Ensembl	1546	natural antisense	NM_001204404	NM_001204404	ANK3	-	61786055	62332714
ENST00000414383	RP11-388P9.2	ENSG00000232682	antisense	+	chr10:61786055-62493248	707193	0.0621992	0	0	0	0	0	Ensembl	1546	natural antisense	NM_020987	NM_020987	ANK3	-	61786055	62149634
ENST00000448264	RP11-145A3.1	ENSG00000227496	antisense	+	chr1:225888305-225939945	51640	0.0629204	0	0	0	0	0	Ensembl	1530	intergenic
ENST00000609936	AC004471.10	ENSG00000272682	lincRNA	-	chr22:19023794-19115962	92168	0.0636585	0	0	0	0	0	Ensembl	1514	intergenic
ENST00000604017	RP11-1060G2.2	ENSG00000271382	lincRNA	+	chr12:94338816-94341589	2773	0.0662038	0	0	0	0	0	Ensembl	2773	intergenic
TCONS_00009904	XLOC_004316	XLOC_004316	long_noncoding	+	chr5:24292126-24322125	29999	0.0670507	0	0	0	0	0	TCONS	1445	intergenic
ENST00000452639	VIPR1-AS1	ENSG00000232354	antisense	-	chr3:42530790-42579059	48269	0.0675726	0	0	0	0	0	Ensembl	1435	intronic antisense	ENST00000450274	ENST00000450274	VIPR1	+	42543403	42568988
ENST00000452639	VIPR1-AS1	ENSG00000232354	antisense	-	chr3:42530790-42579059	48269	0.0675726	0	0	0	0	0	Ensembl	1435	natural antisense	ENST00000439731	ENST00000439731	VIPR1	+	42544114	42572424
ENST00000452639	VIPR1-AS1	ENSG00000232354	antisense	-	chr3:42530790-42579059	48269	0.0675726	0	0	0	0	0	Ensembl	1435	natural antisense	NM_001251882	NM_001251882	VIPR1	+	42530790	42579065
ENST00000452639	VIPR1-AS1	ENSG00000232354	antisense	-	chr3:42530790-42579059	48269	0.0675726	0	0	0	0	0	Ensembl	1435	natural antisense	NM_001251883	NM_001251883	VIPR1	+	42544103	42579065
ENST00000452639	VIPR1-AS1	ENSG00000232354	antisense	-	chr3:42530790-42579059	48269	0.0675726	0	0	0	0	0	Ensembl	1435	natural antisense	NM_001251884	NM_001251884	VIPR1	+	42544103	42579065
ENST00000452639	VIPR1-AS1	ENSG00000232354	antisense	-	chr3:42530790-42579059	48269	0.0675726	0	0	0	0	0	Ensembl	1435	natural antisense	NM_001251885	NM_001251885	VIPR1	+	42544103	42579065
ENST00000452639	VIPR1-AS1	ENSG00000232354	antisense	-	chr3:42530790-42579059	48269	0.0675726	0	0	0	0	0	Ensembl	1435	natural antisense	NM_004624	NM_004624	VIPR1	+	42544103	42579065
ENST00000569865	RP1-45N11.1	ENSG00000260271	lincRNA	+	chr6:91054937-91072351	17414	0.0677836	0	0	0	0	0	Ensembl	1431	intergenic
ENST00000512652	RP11-502M1.2	ENSG00000249425	lincRNA	+	chr4:161460405-161507969	47564	0.0685327	0	0	0	0	0	Ensembl	1417	intergenic
ENST00000531319	RP11-627G23.1	ENSG00000255545	processed_transcript	+	chr11:134282199-134375555	93356	0.0693538	0	0	0	0	0	Ensembl	1402	intergenic
ENST00000468356	RP11-1191J2.2	ENSG00000242686	antisense	-	chr4:619372-664571	45199	0.0701382	0	0	0	0	0	Ensembl	1388	natural antisense	ENST00000465426	ENST00000465426	PDE6B	+	645347	648647
ENST00000468356	RP11-1191J2.2	ENSG00000242686	antisense	-	chr4:619372-664571	45199	0.0701382	0	0	0	0	0	Ensembl	1388	natural antisense	ENST00000487902	ENST00000487902	PDE6B	+	645773	650732
ENST00000468356	RP11-1191J2.2	ENSG00000242686	antisense	-	chr4:619372-664571	45199	0.0701382	0	0	0	0	0	Ensembl	1388	natural antisense	ENST00000488061	ENST00000488061	PDE6B	+	646965	647873
ENST00000468356	RP11-1191J2.2	ENSG00000242686	antisense	-	chr4:619372-664571	45199	0.0701382	0	0	0	0	0	Ensembl	1388	natural antisense	NM_000283	NM_000283	PDE6B	+	619362	664681
ENST00000468356	RP11-1191J2.2	ENSG00000242686	antisense	-	chr4:619372-664571	45199	0.0701382	0	0	0	0	0	Ensembl	1388	natural antisense	NM_001145291	NM_001145291	PDE6B	+	619362	664681
ENST00000468356	RP11-1191J2.2	ENSG00000242686	antisense	-	chr4:619372-664571	45199	0.0701382	0	0	0	0	0	Ensembl	1388	natural antisense	NM_001145292	NM_001145292	PDE6B	+	646965	664681
ENST00000474115	RP11-93H12.4	ENSG00000270002	processed_transcript	+	chr10:87337487-88126250	788763	0.0703334	0	0	0	0	0	Ensembl	2619	natural antisense	ENST00000536331	ENST00000536331	GRID1	-	87361733	87551316
ENST00000474115	RP11-93H12.4	ENSG00000270002	processed_transcript	+	chr10:87337487-88126250	788763	0.0703334	0	0	0	0	0	Ensembl	2619	natural antisense	NM_017551	NM_017551	GRID1	-	87359311	88126250
ENST00000378340	RP11-46C24.3	ENSG00000205015	lincRNA	+	chr16:89232790-89235555	2765	0.0738364	0	0	0	0	0	Ensembl	1326	intergenic
NR_027092	LOC284798	LOC284798	long_noncoding	-	chr20:25121424-25129894	8470	0.0752622	0	0	0	0	0	RefSeq	2452	intergenic
TCONS_00013856	XLOC_006486	XLOC_006486	long_noncoding	-	chr7:66795256-66829655	34399	0.0779462	0	0	0	0	0	TCONS	1264	intergenic
TCONS_00004364	XLOC_002244	XLOC_002244	long_noncoding	-	chr2:105810304-105813861	3557	0.0780163	0	0	0	0	0	TCONS	1263	intergenic
NR_125889	LINC01612	LINC01612	long_noncoding	+	chr4:171147741-171204873	57132	0.0782977	0	0	0	0	0	RefSeq	1260	intergenic
ENST00000436786	RP11-399D6.2	ENSG00000234840	lincRNA	+	chr9:22646198-22824212	178014	0.0790415	0	0	0	0	0	Ensembl	2347	intergenic
TCONS_00017956	XLOC_008786	XLOC_008786	long_noncoding	-	chr10:42383278-42396474	13196	0.0822279	0	0	0	0	0	TCONS	1206	intergenic
ENST00000452363	RP3-355L5.4	ENSG00000231628	antisense	+	chr6:105725439-105850959	125520	0.0828557	0	0	0	0	0	Ensembl	1198	natural antisense	NM_002726	NM_002726	PREP	-	105725441	105850999
ENST00000451099	EPN2-AS1	ENSG00000235397	antisense	-	chr17:19118927-19240028	121101	0.0834931	0	0	0	0	0	Ensembl	1190	intronic antisense	ENST00000395620	ENST00000395620	EPN2	+	19185267	19238507
ENST00000451099	EPN2-AS1	ENSG00000235397	antisense	-	chr17:19118927-19240028	121101	0.0834931	0	0	0	0	0	Ensembl	1190	intronic antisense	ENST00000395626	ENST00000395626	EPN2	+	19186291	19240028
ENST00000451099	EPN2-AS1	ENSG00000235397	antisense	-	chr17:19118927-19240028	121101	0.0834931	0	0	0	0	0	Ensembl	1190	intronic antisense	ENST00000395628	ENST00000395628	EPN2	+	19140709	19232949
ENST00000451099	EPN2-AS1	ENSG00000235397	antisense	-	chr17:19118927-19240028	121101	0.0834931	0	0	0	0	0	Ensembl	1190	intronic antisense	ENST00000494192	ENST00000494192	EPN2	+	19140728	19235381
ENST00000451099	EPN2-AS1	ENSG00000235397	antisense	-	chr17:19118927-19240028	121101	0.0834931	0	0	0	0	0	Ensembl	1190	intronic antisense	ENST00000571254	ENST00000571254	EPN2	+	19186359	19237643
ENST00000451099	EPN2-AS1	ENSG00000235397	antisense	-	chr17:19118927-19240028	121101	0.0834931	0	0	0	0	0	Ensembl	1190	intronic antisense	ENST00000575595	ENST00000575595	EPN2	+	19140728	19237803
ENST00000451099	EPN2-AS1	ENSG00000235397	antisense	-	chr17:19118927-19240028	121101	0.0834931	0	0	0	0	0	Ensembl	1190	intronic antisense	NM_001102664	NM_001102664	EPN2	+	19140689	19240028
ENST00000451099	EPN2-AS1	ENSG00000235397	antisense	-	chr17:19118927-19240028	121101	0.0834931	0	0	0	0	0	Ensembl	1190	intronic antisense	NM_014964	NM_014964	EPN2	+	19140689	19240028
ENST00000451099	EPN2-AS1	ENSG00000235397	antisense	-	chr17:19118927-19240028	121101	0.0834931	0	0	0	0	0	Ensembl	1190	intronic antisense	NM_148921	NM_148921	EPN2	+	19140689	19240028
ENST00000554211	RP11-799P8.1	ENSG00000258977	lincRNA	-	chr14:82071690-82089405	17715	0.0837347	0	0	0	0	0	Ensembl	1187	intergenic
ENST00000420725	RP11-707P20.1	ENSG00000236513	lincRNA	-	chrX:4545240-4551613	6373	0.0839777	0	0	0	0	0	Ensembl	1184	intergenic
ENST00000439423	RP6-109B7.2	ENSG00000231010	lincRNA	-	chr22:46445357-46509808	64451	0.084222	0	0	0	0	0	Ensembl	1181	intronic antisense	ENST00000381051	ENST00000381051	FLJ27365	+	46449748	46501903
uc010sdj.1	DDX11L11	DDX11L11	long_noncoding	-	chr12:91352-93430	2078	0.0853816	0	0	0	0	0	UCSC_knowngene	1167	intergenic
TCONS_00000873	XLOC_000111	XLOC_000111	long_noncoding	+	chr1:29459861-29462475	2614	0.0854656	0	0	0	0	0	TCONS	1166	intergenic
NR_103845	CD160	CD160	long_noncoding	-	chr1:145611035-145715639	104604	0.0858757	0	0	0	0	0	RefSeq	1161	exon sense-overlapping	ENST00000235933	ENST00000235933	CD160	-	145695797	145706861
NR_103845	CD160	CD160	long_noncoding	-	chr1:145611035-145715639	104604	0.0858757	0	0	0	0	0	RefSeq	1161	exon sense-overlapping	ENST00000369290	ENST00000369290	CD160	-	145695932	145715614
NR_103845	CD160	CD160	long_noncoding	-	chr1:145611035-145715639	104604	0.0858757	0	0	0	0	0	RefSeq	1161	exon sense-overlapping	ENST00000401557	ENST00000401557	CD160	-	145696592	145715614
NR_103845	CD160	CD160	long_noncoding	-	chr1:145611035-145715639	104604	0.0858757	0	0	0	0	0	RefSeq	1161	exon sense-overlapping	NM_007053	NM_007053	CD160	-	145695797	145715639
NR_103845	CD160	CD160	long_noncoding	-	chr1:145611035-145715639	104604	0.0858757	0	0	0	0	0	RefSeq	1161	intronic antisense	NM_001039703	NM_001039703	NBPF10	+	145293370	146466121
NR_103845	CD160	CD160	long_noncoding	-	chr1:145611035-145715639	104604	0.0858757	0	0	0	0	0	RefSeq	1161	intronic antisense	NM_001278267	NM_001278267	NBPF20	+	144146810	146467744
NR_103845	CD160	CD160	long_noncoding	-	chr1:145611035-145715639	104604	0.0858757	0	0	0	0	0	RefSeq	1161	intronic antisense	NM_001302371	NM_001302371	NBPF10	+	145293370	146466121
ENST00000580278	RP11-344E13.3	ENSG00000233098	antisense	+	chr17:20717932-20947073	229141	0.0865595	0	0	0	0	0	Ensembl	1819	intergenic
ENST00000449144	RP11-384P7.5	ENSG00000227301	lincRNA	+	chr9:33719687-33722553	2866	0.0873575	0	0	0	0	0	Ensembl	1144	intergenic
TCONS_l2_00006746	XLOC_l2_003644	XLOC_l2_003644	long_noncoding	+	chr13:24532746-24545841	13095	0.0875138	0	0	0	0	0	TUCP	3113	intergenic
ENST00000446984	RP11-88I18.2	ENSG00000233178	antisense	-	chr9:70921443-71145977	224534	0.0890846	0	0	0	0	0	Ensembl	630	intronic antisense	ENST00000396392	ENST00000396392	PGM5	+	70971814	71081471
ENST00000446984	RP11-88I18.2	ENSG00000233178	antisense	-	chr9:70921443-71145977	224534	0.0890846	0	0	0	0	0	Ensembl	630	intronic antisense	NM_021965	NM_021965	PGM5	+	70971814	71145977
ENST00000415586	RP1-20N2.6	ENSG00000229036	antisense	+	chr6:143771943-143832827	60884	0.0895726	0	0	0	0	0	Ensembl	702	intronic antisense	ENST00000438118	ENST00000438118	FUCA2	-	143817762	143832799
ENST00000415586	RP1-20N2.6	ENSG00000229036	antisense	+	chr6:143771943-143832827	60884	0.0895726	0	0	0	0	0	Ensembl	702	natural antisense	NM_032020	NM_032020	FUCA2	-	143815948	143833020
ENST00000536317	RP11-1060J15.4	ENSG00000256377	antisense	-	chr12:27849320-27863703	14383	0.0904518	0	0	0	0	0	Ensembl	1110	natural antisense	NM_001029874	NM_001029874	REP15	+	27849427	27850566
ENST00000441450	AC097468.4	ENSG00000224090	antisense	+	chr2:219866936-219906249	39313	0.0942759	0	0	0	0	0	Ensembl	1992	natural antisense	ENST00000441968	ENST00000441968	CCDC108	-	219867575	219906245
ENST00000441450	AC097468.4	ENSG00000224090	antisense	+	chr2:219866936-219906249	39313	0.0942759	0	0	0	0	0	Ensembl	1992	natural antisense	ENST00000453220	ENST00000453220	CCDC108	-	219867575	219903779
ENST00000441450	AC097468.4	ENSG00000224090	antisense	+	chr2:219866936-219906249	39313	0.0942759	0	0	0	0	0	Ensembl	1992	natural antisense	NM_194302	NM_194302	CCDC108	-	219867567	219906273
ENST00000411954	RP6-206I17.2	ENSG00000231734	lincRNA	+	chr1:143647637-143745417	97780	0.095734	0	0	0	0	0	Ensembl	1057	intergenic
ENST00000599676	CTD-2231E14.8	ENSG00000269243	antisense	-	chr19:16222438-16269386	46948	0.0990135	0	0	0	0	0	Ensembl	1027	intronic antisense	ENST00000397372	ENST00000397372	HSH2D	+	16244837	16269344
ENST00000599676	CTD-2231E14.8	ENSG00000269243	antisense	-	chr19:16222438-16269386	46948	0.0990135	0	0	0	0	0	Ensembl	1027	intronic antisense	NM_001291274	NM_001291274	HSH2D	+	16244837	16269384
ENST00000599676	CTD-2231E14.8	ENSG00000269243	antisense	-	chr19:16222438-16269386	46948	0.0990135	0	0	0	0	0	Ensembl	1027	intronic antisense	NM_032855	NM_032855	HSH2D	+	16244837	16269384
ENST00000599676	CTD-2231E14.8	ENSG00000269243	antisense	-	chr19:16222438-16269386	46948	0.0990135	0	0	0	0	0	Ensembl	1027	natural antisense	ENST00000586682	ENST00000586682	RAB8A	+	16222706	16243820
ENST00000599676	CTD-2231E14.8	ENSG00000269243	antisense	-	chr19:16222438-16269386	46948	0.0990135	0	0	0	0	0	Ensembl	1027	natural antisense	NM_005370	NM_005370	RAB8A	+	16222489	16244445
TCONS_l2_00026918	XLOC_l2_014023	XLOC_l2_014023	long_noncoding	-	chr7:138087705-138089268	1563	0.0990135	0	0	0	0	0	TUCP	1027	intergenic
ENST00000567305	RP11-395N3.1	ENSG00000261379	sense_intronic	+	chr2:227664861-227675745	10884	0.0991266	0	0	0	0	0	Ensembl	1026	intergenic
TCONS_00005968	XLOC_002601	XLOC_002601	long_noncoding	+	chr3:25900022-26020527	120505	0.0992399	0	0	0	0	0	TCONS	1025	intergenic
ENST00000437648	RP11-146I2.1	ENSG00000234261	lincRNA	-	chr6:14977018-15090234	113216	0.100156	0	0	0	0	0	Ensembl	1017	intergenic
TCONS_00004049	XLOC_001891	XLOC_001891	long_noncoding	+	chr2:229294877-229476111	181234	0.102279	0	0	0	0	0	TCONS	999	intergenic
uc010rdq.1	endogenous retrovirus ERV9	endogenous retrovirus ERV9	long_noncoding	-	chr11:23959354-23960351	997	0.102521	0	0	0	0	0	UCSC_knowngene	997	intergenic
NR_110404	MIR325HG	MIR325HG	long_noncoding	-	chrX:75878198-76234957	356759	0.104045	0	0	0	0	0	RefSeq	984	intergenic
ENST00000567129	RP11-109D9.4	ENSG00000261447	lincRNA	+	chr9:72287664-72288629	965	0.106547	0	0	0	0	0	Ensembl	965	bidirectional	NM_001163	NM_001163	APBA1	-	72042448	72287275
ENST00000536540	RP11-867G2.8	ENSG00000255929	antisense	-	chr11:94277005-94658686	381681	0.108005	0	0	0	0	0	Ensembl	954	intronic antisense	ENST00000299004	ENST00000299004	AMOTL1	+	94439596	94532705
ENST00000536540	RP11-867G2.8	ENSG00000255929	antisense	-	chr11:94277005-94658686	381681	0.108005	0	0	0	0	0	Ensembl	954	intronic antisense	ENST00000537419	ENST00000537419	PIWIL4	+	94350954	94354279
ENST00000536540	RP11-867G2.8	ENSG00000255929	antisense	-	chr11:94277005-94658686	381681	0.108005	0	0	0	0	0	Ensembl	954	intronic antisense	ENST00000545603	ENST00000545603	PIWIL4	+	94300856	94316662
ENST00000536540	RP11-867G2.8	ENSG00000255929	antisense	-	chr11:94277005-94658686	381681	0.108005	0	0	0	0	0	Ensembl	954	intronic antisense	NM_152431	NM_152431	PIWIL4	+	94300473	94354587
ENST00000536540	RP11-867G2.8	ENSG00000255929	antisense	-	chr11:94277005-94658686	381681	0.108005	0	0	0	0	0	Ensembl	954	natural antisense	ENST00000358752	ENST00000358752	FUT4	+	94277016	94283063
ENST00000536540	RP11-867G2.8	ENSG00000255929	antisense	-	chr11:94277005-94658686	381681	0.108005	0	0	0	0	0	Ensembl	954	natural antisense	NM_002033	NM_002033	FUT4	+	94277016	94283064
ENST00000603491	NAMA	ENSG00000271086	lincRNA	-	chr9:102117618-102139522	21904	0.111615	0	0	0	0	0	Ensembl	928	intergenic
ENST00000546324	RP11-800A3.7	ENSG00000257038	antisense	-	chr11:73018279-73080136	61857	0.1124	0	0	0	0	0	Ensembl	1695	natural antisense	NM_014786	NM_014786	ARHGEF17	+	73019662	73080425
ENST00000541162	RP11-434C1.1	ENSG00000247157	lincRNA	+	chr12:11694328-11743303	48975	0.113697	0	0	0	0	0	Ensembl	463	intergenic
ENST00000427995	LINC00854	ENSG00000236383	processed_transcript	-	chr17:41363853-41383338	19485	0.113793	0	0	0	0	0	Ensembl	912	natural antisense	ENST00000588693	ENST00000588693	TMEM106A	+	41363853	41369755
ENST00000427995	LINC00854	ENSG00000236383	processed_transcript	-	chr17:41363853-41383338	19485	0.113793	0	0	0	0	0	Ensembl	912	natural antisense	NM_001291586	NM_001291586	TMEM106A	+	41363845	41372057
ENST00000427995	LINC00854	ENSG00000236383	processed_transcript	-	chr17:41363853-41383338	19485	0.113793	0	0	0	0	0	Ensembl	912	natural antisense	NM_001291587	NM_001291587	TMEM106A	+	41363845	41372057
ENST00000427995	LINC00854	ENSG00000236383	processed_transcript	-	chr17:41363853-41383338	19485	0.113793	0	0	0	0	0	Ensembl	912	natural antisense	NM_001291588	NM_001291588	TMEM106A	+	41363845	41372057
ENST00000427995	LINC00854	ENSG00000236383	processed_transcript	-	chr17:41363853-41383338	19485	0.113793	0	0	0	0	0	Ensembl	912	natural antisense	NM_145041	NM_145041	TMEM106A	+	41363845	41372057
TCONS_00025692	XLOC_012513	XLOC_012513	long_noncoding	-	chr17:48286332-48294117	7785	0.114864	0	0	0	0	0	TCONS	906	intergenic
ENST00000581362	AC090627.1	ENSG00000235300	antisense	+	chr17:46210801-46507637	296836	0.115475	0	0	0	0	0	Ensembl	902	intronic antisense	ENST00000584924	ENST00000584924	SKAP1	-	46214299	46507581
ENST00000581362	AC090627.1	ENSG00000235300	antisense	+	chr17:46210801-46507637	296836	0.115475	0	0	0	0	0	Ensembl	902	intronic antisense	NM_001075099	NM_001075099	SKAP1	-	46210801	46507594
ENST00000581362	AC090627.1	ENSG00000235300	antisense	+	chr17:46210801-46507637	296836	0.115475	0	0	0	0	0	Ensembl	902	intronic antisense	NM_003726	NM_003726	SKAP1	-	46210801	46507594
TCONS_00023866	XLOC_011176	XLOC_011176	long_noncoding	+	chr15:24405063-24638802	233739	0.119272	0	0	0	0	0	TCONS	1606	intergenic
uc010yos.1	C2orf73	C2orf73	long_noncoding	+	chr2:54557170-54610879	53709	0.119916	0	0	0	0	0	UCSC_knowngene	1597	exon sense-overlapping	ENST00000405749	ENST00000405749	C2orf73	+	54558038	54610331
uc010yos.1	C2orf73	C2orf73	long_noncoding	+	chr2:54557170-54610879	53709	0.119916	0	0	0	0	0	UCSC_knowngene	1597	exon sense-overlapping	ENST00000447328	ENST00000447328	C2orf73	+	54558091	54587644
uc010yos.1	C2orf73	C2orf73	long_noncoding	+	chr2:54557170-54610879	53709	0.119916	0	0	0	0	0	UCSC_knowngene	1597	exon sense-overlapping	ENST00000486488	ENST00000486488	C2orf73	+	54557170	54587487
uc010yos.1	C2orf73	C2orf73	long_noncoding	+	chr2:54557170-54610879	53709	0.119916	0	0	0	0	0	UCSC_knowngene	1597	exon sense-overlapping	NM_001100396	NM_001100396	C2orf73	+	54558070	54588714
TCONS_00019804	XLOC_009603	XLOC_009603	long_noncoding	-	chr11:130086479-130087479	1000	0.120107	0	0	0	0	0	TCONS	873	intergenic
ENST00000478745	RP11-654C22.2	ENSG00000244345	lincRNA	-	chr3:72553956-72599703	45747	0.121282	0	0	0	0	0	Ensembl	866	intergenic
ENST00000511017	RP11-92A5.2	ENSG00000250538	antisense	-	chr4:156127680-156138230	10550	0.122468	0	0	0	0	0	Ensembl	1568	bidirectional	ENST00000329476	ENST00000329476	NPY2R	+	156129780	156138228
ENST00000511017	RP11-92A5.2	ENSG00000250538	antisense	-	chr4:156127680-156138230	10550	0.122468	0	0	0	0	0	Ensembl	1568	bidirectional	ENST00000506608	ENST00000506608	NPY2R	+	156129886	156138230
TCONS_l2_00024571	XLOC_l2_012847	XLOC_l2_012847_3	long_noncoding	-	chr6:2851404-2853594	2190	0.123	0	0	0	0	0	TUCP	856	intergenic
TCONS_l2_00010918	XLOC_l2_005863	XLOC_l2_005863	long_noncoding	+	chr17:62923751-62955048	31297	0.12466	0	0	0	0	0	TUCP	2936	intergenic
ENST00000430529	AC079779.6	ENSG00000233684	lincRNA	+	chr2:317911-342118	24207	0.124947	0	0	0	0	0	Ensembl	845	intergenic
ENST00000557136	RP11-1085N6.5	ENSG00000258776	lincRNA	-	chr14:57278723-57618895	340172	0.126957	0	0	0	0	0	Ensembl	834	intergenic
ENST00000563684	RP11-18F14.4	ENSG00000260064	sense_intronic	-	chr16:80631802-80838226	206424	0.127892	0	0	0	0	0	Ensembl	829	intron sense-overlapping	ENST00000561616	ENST00000561616	CDYL2	-	80646536	80673633
ENST00000563684	RP11-18F14.4	ENSG00000260064	sense_intronic	-	chr16:80631802-80838226	206424	0.127892	0	0	0	0	0	Ensembl	829	intron sense-overlapping	ENST00000562812	ENST00000562812	CDYL2	-	80637812	80838160
ENST00000563684	RP11-18F14.4	ENSG00000260064	sense_intronic	-	chr16:80631802-80838226	206424	0.127892	0	0	0	0	0	Ensembl	829	intron sense-overlapping	ENST00000563890	ENST00000563890	CDYL2	-	80637812	80838160
ENST00000563684	RP11-18F14.4	ENSG00000260064	sense_intronic	-	chr16:80631802-80838226	206424	0.127892	0	0	0	0	0	Ensembl	829	intron sense-overlapping	ENST00000566173	ENST00000566173	CDYL2	-	80637812	80838160
ENST00000563684	RP11-18F14.4	ENSG00000260064	sense_intronic	-	chr16:80631802-80838226	206424	0.127892	0	0	0	0	0	Ensembl	829	intron sense-overlapping	NM_152342	NM_152342	CDYL2	-	80637675	80838175
ENST00000448786	AC007879.2	ENSG00000234902	lincRNA	-	chr2:208038357-208490652	452295	0.129032	0	0	0	0	0	Ensembl	823	intergenic
ENST00000602213	SOX9-AS1	ENSG00000234899	processed_transcript	-	chr17:70017991-70216859	198868	0.129417	0	0	0	0	0	Ensembl	821	natural antisense	ENST00000602013	ENST00000602013	AC007461.1	+	70036163	70036872
ENST00000577968	RP11-344E13.3	ENSG00000233098	antisense	+	chr17:20717932-20947073	229141	0.129471	0	0	0	0	0	Ensembl	821	intergenic
ENST00000448208	SGOL1-AS1	ENSG00000237485	antisense	+	chr3:20202084-20227919	25835	0.129804	0	0	0	0	0	Ensembl	819	natural antisense	ENST00000383774	ENST00000383774	SGOL1	-	20202086	20227683
ENST00000448208	SGOL1-AS1	ENSG00000237485	antisense	+	chr3:20202084-20227919	25835	0.129804	0	0	0	0	0	Ensembl	819	natural antisense	NM_001012409	NM_001012409	SGOL1	-	20210971	20227725
ENST00000448208	SGOL1-AS1	ENSG00000237485	antisense	+	chr3:20202084-20227919	25835	0.129804	0	0	0	0	0	Ensembl	819	natural antisense	NM_001012410	NM_001012410	SGOL1	-	20202084	20227725
ENST00000448208	SGOL1-AS1	ENSG00000237485	antisense	+	chr3:20202084-20227919	25835	0.129804	0	0	0	0	0	Ensembl	819	natural antisense	NM_001012411	NM_001012411	SGOL1	-	20210971	20227725
ENST00000448208	SGOL1-AS1	ENSG00000237485	antisense	+	chr3:20202084-20227919	25835	0.129804	0	0	0	0	0	Ensembl	819	natural antisense	NM_001012412	NM_001012412	SGOL1	-	20202084	20227725
ENST00000448208	SGOL1-AS1	ENSG00000237485	antisense	+	chr3:20202084-20227919	25835	0.129804	0	0	0	0	0	Ensembl	819	natural antisense	NM_001012413	NM_001012413	SGOL1	-	20210971	20227725
ENST00000448208	SGOL1-AS1	ENSG00000237485	antisense	+	chr3:20202084-20227919	25835	0.129804	0	0	0	0	0	Ensembl	819	natural antisense	NM_001199251	NM_001199251	SGOL1	-	20210971	20227725
ENST00000448208	SGOL1-AS1	ENSG00000237485	antisense	+	chr3:20202084-20227919	25835	0.129804	0	0	0	0	0	Ensembl	819	natural antisense	NM_001199252	NM_001199252	SGOL1	-	20202084	20227725
ENST00000448208	SGOL1-AS1	ENSG00000237485	antisense	+	chr3:20202084-20227919	25835	0.129804	0	0	0	0	0	Ensembl	819	natural antisense	NM_001199253	NM_001199253	SGOL1	-	20210971	20227725
ENST00000448208	SGOL1-AS1	ENSG00000237485	antisense	+	chr3:20202084-20227919	25835	0.129804	0	0	0	0	0	Ensembl	819	natural antisense	NM_001199254	NM_001199254	SGOL1	-	20202084	20227725
ENST00000448208	SGOL1-AS1	ENSG00000237485	antisense	+	chr3:20202084-20227919	25835	0.129804	0	0	0	0	0	Ensembl	819	natural antisense	NM_001199255	NM_001199255	SGOL1	-	20210971	20227725
ENST00000448208	SGOL1-AS1	ENSG00000237485	antisense	+	chr3:20202084-20227919	25835	0.129804	0	0	0	0	0	Ensembl	819	natural antisense	NM_001199256	NM_001199256	SGOL1	-	20202084	20227725
ENST00000448208	SGOL1-AS1	ENSG00000237485	antisense	+	chr3:20202084-20227919	25835	0.129804	0	0	0	0	0	Ensembl	819	natural antisense	NM_001199257	NM_001199257	SGOL1	-	20202084	20227725
ENST00000448208	SGOL1-AS1	ENSG00000237485	antisense	+	chr3:20202084-20227919	25835	0.129804	0	0	0	0	0	Ensembl	819	natural antisense	NM_138484	NM_138484	SGOL1	-	20202084	20227725
ENST00000449551	FAM155A-IT1	ENSG00000227248	sense_intronic	-	chr13:107820882-108519083	698201	0.129804	0	0	0	0	0	Ensembl	819	intron sense-overlapping	NM_001080396	NM_001080396	FAM155A	-	107820878	108519460
ENST00000510505	RP11-703G6.1	ENSG00000249614	lincRNA	+	chr4:104882772-104958080	75308	0.131177	0	0	0	0	0	Ensembl	812	intergenic
ENST00000457443	PRMT5-AS1	ENSG00000237054	antisense	+	chr14:23388664-23398794	10130	0.132175	0	0	0	0	0	Ensembl	807	natural antisense	ENST00000454731	ENST00000454731	PRMT5	-	23390033	23392371
ENST00000457443	PRMT5-AS1	ENSG00000237054	antisense	+	chr14:23388664-23398794	10130	0.132175	0	0	0	0	0	Ensembl	807	natural antisense	ENST00000555454	ENST00000555454	PRMT5	-	23390018	23393388
ENST00000457443	PRMT5-AS1	ENSG00000237054	antisense	+	chr14:23388664-23398794	10130	0.132175	0	0	0	0	0	Ensembl	807	natural antisense	ENST00000557443	ENST00000557443	PRMT5	-	23389737	23391449
ENST00000457443	PRMT5-AS1	ENSG00000237054	antisense	+	chr14:23388664-23398794	10130	0.132175	0	0	0	0	0	Ensembl	807	natural antisense	NM_001039619	NM_001039619	PRMT5	-	23389719	23398794
ENST00000457443	PRMT5-AS1	ENSG00000237054	antisense	+	chr14:23388664-23398794	10130	0.132175	0	0	0	0	0	Ensembl	807	natural antisense	NM_001282953	NM_001282953	PRMT5	-	23389719	23398794
ENST00000457443	PRMT5-AS1	ENSG00000237054	antisense	+	chr14:23388664-23398794	10130	0.132175	0	0	0	0	0	Ensembl	807	natural antisense	NM_001282954	NM_001282954	PRMT5	-	23389719	23398794
ENST00000457443	PRMT5-AS1	ENSG00000237054	antisense	+	chr14:23388664-23398794	10130	0.132175	0	0	0	0	0	Ensembl	807	natural antisense	NM_001282955	NM_001282955	PRMT5	-	23389719	23398794
ENST00000457443	PRMT5-AS1	ENSG00000237054	antisense	+	chr14:23388664-23398794	10130	0.132175	0	0	0	0	0	Ensembl	807	natural antisense	NM_001282956	NM_001282956	PRMT5	-	23389719	23398794
ENST00000457443	PRMT5-AS1	ENSG00000237054	antisense	+	chr14:23388664-23398794	10130	0.132175	0	0	0	0	0	Ensembl	807	natural antisense	NM_006109	NM_006109	PRMT5	-	23389719	23398794
ENST00000518619	RP11-115J16.1	ENSG00000254235	lincRNA	+	chr8:9106926-9293715	186789	0.132175	0	0	0	0	0	Ensembl	807	intergenic
TCONS_00004409	XLOC_002283	XLOC_002283	long_noncoding	-	chr2:114576627-114578362	1735	0.132579	0	0	0	0	0	TCONS	805	intergenic
ENST00000558235	RP11-219B17.1	ENSG00000245534	antisense	+	chr15:60771376-61521518	750142	0.133019	0	0	0	0	0	Ensembl	543	intronic antisense	ENST00000559343	ENST00000559343	RORA	-	60803790	60885325
ENST00000558235	RP11-219B17.1	ENSG00000245534	antisense	+	chr15:60771376-61521518	750142	0.133019	0	0	0	0	0	Ensembl	543	intronic antisense	NM_002943	NM_002943	RORA	-	60780482	60919729
ENST00000558235	RP11-219B17.1	ENSG00000245534	antisense	+	chr15:60771376-61521518	750142	0.133019	0	0	0	0	0	Ensembl	543	intronic antisense	NM_134260	NM_134260	RORA	-	60780482	60919729
ENST00000558235	RP11-219B17.1	ENSG00000245534	antisense	+	chr15:60771376-61521518	750142	0.133019	0	0	0	0	0	Ensembl	543	intronic antisense	NM_134261	NM_134261	RORA	-	60780482	61521502
ENST00000558235	RP11-219B17.1	ENSG00000245534	antisense	+	chr15:60771376-61521518	750142	0.133019	0	0	0	0	0	Ensembl	543	intronic antisense	NM_134262	NM_134262	RORA	-	60780482	60884707
ENST00000438457	AC096574.4	ENSG00000225057	processed_transcript	+	chr2:239140324-239198743	58419	0.133791	0	0	0	0	0	Ensembl	1448	intergenic
TCONS_00004043	XLOC_001882	XLOC_001882	long_noncoding	+	chr2:224904214-224907185	2971	0.134426	0	0	0	0	0	TCONS	796	bidirectional	ENST00000454956	ENST00000454956	SERPINE2	-	224866357	224904035
TCONS_00004043	XLOC_001882	XLOC_001882	long_noncoding	+	chr2:224904214-224907185	2971	0.134426	0	0	0	0	0	TCONS	796	bidirectional	NM_001136528	NM_001136528	SERPINE2	-	224839764	224904036
TCONS_00004043	XLOC_001882	XLOC_001882	long_noncoding	+	chr2:224904214-224907185	2971	0.134426	0	0	0	0	0	TCONS	796	bidirectional	NM_001136530	NM_001136530	SERPINE2	-	224839764	224903357
TCONS_00004043	XLOC_001882	XLOC_001882	long_noncoding	+	chr2:224904214-224907185	2971	0.134426	0	0	0	0	0	TCONS	796	bidirectional	NM_006216	NM_006216	SERPINE2	-	224839764	224904036
ENST00000582805	LINC01029	ENSG00000265843	lincRNA	-	chr18:75683249-75705678	22429	0.136108	0	0	0	0	0	Ensembl	788	intergenic
NR_110762	LINC01543	LINC01543	long_noncoding	+	chr18:24002958-24018008	15050	0.140027	0	0	0	0	0	RefSeq	770	intergenic
ENST00000417708	TMEM191C	ENSG00000206140	lincRNA	+	chr22:21820711-21825558	4847	0.141665	0	0	0	0	0	Ensembl	763	exon sense-overlapping	NM_001207052	NM_001207052	TMEM191C	+	21821458	21824224
uc002bie.2	GOLGA6L9	GOLGA6L9_2	long_noncoding	+	chr15:82804002-83195251	391249	0.14258	0	0	0	0	0	UCSC_knowngene	1368	exon sense-overlapping	ENST00000561062	ENST00000561062	GOLGA6L20	+	83098709	83105136
uc002bie.2	GOLGA6L9	GOLGA6L9_2	long_noncoding	+	chr15:82804002-83195251	391249	0.14258	0	0	0	0	0	UCSC_knowngene	1368	exon sense-overlapping	NM_001291420_2	NM_001291420	GOLGA6L9	+	82804768	83108111
uc002bie.2	GOLGA6L9	GOLGA6L9_2	long_noncoding	+	chr15:82804002-83195251	391249	0.14258	0	0	0	0	0	UCSC_knowngene	1368	exon sense-overlapping	NM_198181_2	NM_198181	GOLGA6L9	+	83098709	83108111
ENST00000513889	ZNF718	ENSG00000250312	lincRNA	+	chr4:53178-198798	145620	0.142595	0	0	0	0	0	Ensembl	759	exon sense-overlapping	NM_001289930	NM_001289930	ZNF718	+	124357	157949
ENST00000513889	ZNF718	ENSG00000250312	lincRNA	+	chr4:53178-198798	145620	0.142595	0	0	0	0	0	Ensembl	759	intron sense-overlapping	NM_001039127	NM_001039127	ZNF718	+	53192	157949
ENST00000513889	ZNF718	ENSG00000250312	lincRNA	+	chr4:53178-198798	145620	0.142595	0	0	0	0	0	Ensembl	759	intron sense-overlapping	NM_001289931	NM_001289931	ZNF718	+	56867	157949
ENST00000586990	LINC00907	ENSG00000267586	lincRNA	+	chr18:39739246-40271387	532141	0.142595	0	0	0	0	0	Ensembl	759	intergenic
ENST00000598950	CTD-2521M24.11	ENSG00000269736	lincRNA	-	chr19:17546317-17571763	25446	0.142595	0	0	0	0	0	Ensembl	759	intron sense-overlapping	ENST00000594663	ENST00000594663	CTD-2521M24.10	-	17547419	17571613
ENST00000438217	XX-C2158C12.2	ENSG00000213863	lincRNA	+	chr6:171034284-171037576	3292	0.14283	0	0	0	0	0	Ensembl	758	intergenic
ENST00000583460	LINC00511	ENSG00000227036	lincRNA	-	chr17:70319263-70636611	317348	0.143065	0	0	0	0	0	Ensembl	757	intergenic
TCONS_l2_00028787	XLOC_l2_014828	XLOC_l2_014828	long_noncoding	+	chr9:68810280-68811704	1424	0.144254	0	0	0	0	0	TUCP	752	intergenic
ENST00000437920	RP1-148H17.1	ENSG00000224565	lincRNA	-	chr20:46020672-46041071	20399	0.144735	0	0	0	0	0	Ensembl	750	intergenic
ENST00000590283	RP11-203J24.8	ENSG00000227218	antisense	+	chr9:130696781-130742792	46011	0.145219	0	0	0	0	0	Ensembl	748	natural antisense	NM_001035254	NM_001035254	FAM102A	-	130702860	130742812
ENST00000590283	RP11-203J24.8	ENSG00000227218	antisense	+	chr9:130696781-130742792	46011	0.145219	0	0	0	0	0	Ensembl	748	natural antisense	NM_003863	NM_003863	DPM2	-	130697373	130700763
ENST00000590283	RP11-203J24.8	ENSG00000227218	antisense	+	chr9:130696781-130742792	46011	0.145219	0	0	0	0	0	Ensembl	748	natural antisense	NM_203305	NM_203305	FAM102A	-	130702860	130712993
ENST00000414967	AC062031.1	ENSG00000233842	lincRNA	+	chr2:146672657-146688714	16057	0.145462	0	0	0	0	0	Ensembl	747	intergenic
TCONS_00022583	XLOC_010896	XLOC_010896	long_noncoding	+	chr14:87630871-87646829	15958	0.145706	0	0	0	0	0	TCONS	746	intergenic
uc021ral.1	E02193	E02193	long_noncoding	+	chr12:69742120-69748014	5894	0.14794	0	0	0	0	0	UCSC_knowngene	737	exon sense-overlapping	NM_000239	NM_000239	LYZ	+	69742133	69748013
ENST00000428915	RP11-291L22.4	ENSG00000203496	lincRNA	+	chr10:38741914-38755104	13190	0.150505	0	0	0	0	0	Ensembl	727	intergenic
ENST00000452212	AC097724.3	ENSG00000226833	antisense	-	chr2:28931818-28959071	27253	0.150767	0	0	0	0	0	Ensembl	726	intergenic
ENST00000545258	RP11-290C10.1	ENSG00000255882	antisense	+	chr12:10005582-10022735	17153	0.152622	0	0	0	0	0	Ensembl	719	natural antisense	NM_005127	NM_005127	CLEC2B	-	10004967	10022458
uc002vea.3	BC130595	BC130595	long_noncoding	+	chr2:211097415-211098702	1287	0.152739	0	0	0	0	0	UCSC_knowngene	1287	intergenic
ENST00000593933	MYCBP2-AS1	ENSG00000236051	antisense	+	chr13:77618791-77901185	282394	0.15316	0	0	0	0	0	Ensembl	717	natural antisense	ENST00000357337	ENST00000357337	MYCBP2	-	77618792	77901179
ENST00000593933	MYCBP2-AS1	ENSG00000236051	antisense	+	chr13:77618791-77901185	282394	0.15316	0	0	0	0	0	Ensembl	717	natural antisense	ENST00000360084	ENST00000360084	MYCBP2	-	77672202	77901179
ENST00000593933	MYCBP2-AS1	ENSG00000236051	antisense	+	chr13:77618791-77901185	282394	0.15316	0	0	0	0	0	Ensembl	717	natural antisense	ENST00000429715	ENST00000429715	MYCBP2	-	77619036	77661649
ENST00000593933	MYCBP2-AS1	ENSG00000236051	antisense	+	chr13:77618791-77901185	282394	0.15316	0	0	0	0	0	Ensembl	717	natural antisense	NM_015057	NM_015057	MYCBP2	-	77618791	77901177
uc031tfw.1	TUBB2C	TUBB2C	long_noncoding	-	chr9:140135664-140142222	6558	0.154523	0	0	0	0	0	UCSC_knowngene	712	natural antisense	NM_006088	NM_006088	TUBB4B	+	140135710	140138159
ENST00000484765	RP11-368I23.2	ENSG00000242268	lincRNA	+	chr3:168619732-168639784	20052	0.154529	0	0	0	0	0	Ensembl	710	intergenic
ENST00000577385	RP11-855A2.3	ENSG00000266717	antisense	-	chr17:65821639-65980494	158855	0.155353	0	0	0	0	0	Ensembl	709	intronic antisense	ENST00000321892	ENST00000321892	BPTF	+	65821779	65980494
ENST00000577385	RP11-855A2.3	ENSG00000266717	antisense	-	chr17:65821639-65980494	158855	0.155353	0	0	0	0	0	Ensembl	709	intronic antisense	ENST00000342579	ENST00000342579	BPTF	+	65940345	65980494
ENST00000577385	RP11-855A2.3	ENSG00000266717	antisense	-	chr17:65821639-65980494	158855	0.155353	0	0	0	0	0	Ensembl	709	intronic antisense	ENST00000580465	ENST00000580465	BPTF	+	65936678	65956493
ENST00000577385	RP11-855A2.3	ENSG00000266717	antisense	-	chr17:65821639-65980494	158855	0.155353	0	0	0	0	0	Ensembl	709	intronic antisense	ENST00000581258	ENST00000581258	BPTF	+	65943869	65977878
ENST00000577385	RP11-855A2.3	ENSG00000266717	antisense	-	chr17:65821639-65980494	158855	0.155353	0	0	0	0	0	Ensembl	709	intronic antisense	NM_004459	NM_004459	BPTF	+	65821779	65980494
ENST00000577385	RP11-855A2.3	ENSG00000266717	antisense	-	chr17:65821639-65980494	158855	0.155353	0	0	0	0	0	Ensembl	709	intronic antisense	NM_182641	NM_182641	BPTF	+	65821779	65980494
ENST00000447570	RP11-320G24.1	ENSG00000236393	lincRNA	+	chrX:40122169-40146973	24804	0.15591	0	0	0	0	0	Ensembl	707	intergenic
ENST00000456896	RP3-332B22.1	ENSG00000236013	lincRNA	+	chr6:140297455-140415734	118279	0.157504	0	0	0	0	0	Ensembl	1252	intergenic
ENST00000457302	RP11-229P13.20	ENSG00000235117	lincRNA	+	chr9:139931491-139932407	916	0.158762	0	0	0	0	0	Ensembl	697	intergenic
TCONS_00013664	XLOC_006324	XLOC_006324	long_noncoding	-	chr7:26391-35472	9081	0.159052	0	0	0	0	0	TCONS	696	intergenic
ENST00000435315	AF127936.5	ENSG00000226751	lincRNA	-	chr21:16134030-16135411	1381	0.159344	0	0	0	0	0	Ensembl	695	intergenic
TCONS_l2_00005881	XLOC_l2_003139	XLOC_l2_003139	long_noncoding	+	chr12:108308448-108309264	816	0.16082	0	0	0	0	0	TUCP	690	intergenic
ENST00000594857	LINC00854	ENSG00000236383	processed_transcript	-	chr17:41363853-41383338	19485	0.161119	0	0	0	0	0	Ensembl	689	intergenic
ENST00000414042	RP11-157P1.4	ENSG00000226332	antisense	-	chr20:60877148-60942368	65220	0.163547	0	0	0	0	0	Ensembl	681	natural antisense	NM_001281437	NM_001281437	ADRM1	+	60877951	60883918
ENST00000414042	RP11-157P1.4	ENSG00000226332	antisense	-	chr20:60877148-60942368	65220	0.163547	0	0	0	0	0	Ensembl	681	natural antisense	NM_001281438	NM_001281438	ADRM1	+	60877951	60883918
ENST00000414042	RP11-157P1.4	ENSG00000226332	antisense	-	chr20:60877148-60942368	65220	0.163547	0	0	0	0	0	Ensembl	681	natural antisense	NM_007002	NM_007002	ADRM1	+	60877951	60883918
ENST00000414042	RP11-157P1.4	ENSG00000226332	antisense	-	chr20:60877148-60942368	65220	0.163547	0	0	0	0	0	Ensembl	681	natural antisense	NM_175573	NM_175573	ADRM1	+	60877951	60883918
ENST00000460324	RP11-501O2.4	ENSG00000243347	lincRNA	-	chr3:147878697-147997885	119188	0.164165	0	0	0	0	0	Ensembl	679	intergenic
ENST00000589276	AC024592.9	ENSG00000267709	antisense	+	chr19:5842898-5858250	15352	0.167308	0	0	0	0	0	Ensembl	1188	intronic antisense	ENST00000587048	ENST00000587048	FUT3	-	5844550	5848916
ENST00000589276	AC024592.9	ENSG00000267709	antisense	+	chr19:5842898-5858250	15352	0.167308	0	0	0	0	0	Ensembl	1188	intronic antisense	ENST00000587183	ENST00000587183	FUT3	-	5844836	5848782
ENST00000589276	AC024592.9	ENSG00000267709	antisense	+	chr19:5842898-5858250	15352	0.167308	0	0	0	0	0	Ensembl	1188	intronic antisense	ENST00000589714	ENST00000589714	FUT3	-	5844529	5851460
ENST00000589276	AC024592.9	ENSG00000267709	antisense	+	chr19:5842898-5858250	15352	0.167308	0	0	0	0	0	Ensembl	1188	intronic antisense	NM_000149	NM_000149	FUT3	-	5842898	5851485
ENST00000589276	AC024592.9	ENSG00000267709	antisense	+	chr19:5842898-5858250	15352	0.167308	0	0	0	0	0	Ensembl	1188	intronic antisense	NM_001097639	NM_001097639	FUT3	-	5842898	5851485
ENST00000589276	AC024592.9	ENSG00000267709	antisense	+	chr19:5842898-5858250	15352	0.167308	0	0	0	0	0	Ensembl	1188	intronic antisense	NM_001097640	NM_001097640	FUT3	-	5842898	5851485
ENST00000589276	AC024592.9	ENSG00000267709	antisense	+	chr19:5842898-5858250	15352	0.167308	0	0	0	0	0	Ensembl	1188	intronic antisense	NM_001097641	NM_001097641	FUT3	-	5842898	5851485
ENST00000461931	ST3GAL6-AS1	ENSG00000239445	antisense	-	chr3:98433173-98620533	187360	0.167329	0	0	0	0	0	Ensembl	669	natural antisense	ENST00000460774	ENST00000460774	ST3GAL6	+	98451108	98503820
ENST00000461931	ST3GAL6-AS1	ENSG00000239445	antisense	-	chr3:98433173-98620533	187360	0.167329	0	0	0	0	0	Ensembl	669	natural antisense	ENST00000497008	ENST00000497008	ST3GAL6	+	98451318	98507039
ENST00000461931	ST3GAL6-AS1	ENSG00000239445	antisense	-	chr3:98433173-98620533	187360	0.167329	0	0	0	0	0	Ensembl	669	natural antisense	NM_001271142	NM_001271142	ST3GAL6	+	98451079	98514689
ENST00000461931	ST3GAL6-AS1	ENSG00000239445	antisense	-	chr3:98433173-98620533	187360	0.167329	0	0	0	0	0	Ensembl	669	natural antisense	NM_001271146	NM_001271146	ST3GAL6	+	98451079	98514689
ENST00000461931	ST3GAL6-AS1	ENSG00000239445	antisense	-	chr3:98433173-98620533	187360	0.167329	0	0	0	0	0	Ensembl	669	natural antisense	NM_001271147	NM_001271147	ST3GAL6	+	98451079	98514689
ENST00000461931	ST3GAL6-AS1	ENSG00000239445	antisense	-	chr3:98433173-98620533	187360	0.167329	0	0	0	0	0	Ensembl	669	natural antisense	NM_001271148	NM_001271148	ST3GAL6	+	98451079	98514689
ENST00000444217	AGBL5-AS1	ENSG00000231636	antisense	-	chr2:27265231-27294641	29410	0.168962	0	0	0	0	0	Ensembl	407	intronic antisense	ENST00000421915	ENST00000421915	AGBL5	+	27265231	27276022
NR_046730	AGBL5-AS1	AGBL5-AS1	long_noncoding	-	chr2:27265231-27294641	29410	0.168962	0	0	0	0	0	RefSeq	407	intronic antisense	ENST00000421915	ENST00000421915	AGBL5	+	27265231	27276022
uc010ofi.1	SFN	SFN	long_noncoding	-	chr1:27145536-27392034	246498	0.169287	0	0	0	0	0	UCSC_knowngene	663	natural antisense	NM_006142	NM_006142	SFN	+	27189632	27190947
ENST00000425712	LINC01006	ENSG00000182648	processed_transcript	-	chr7:156264889-156685924	421035	0.169949	0	0	0	0	0	Ensembl	661	intergenic
ENST00000416664	GPC5-IT1	ENSG00000236240	sense_intronic	+	chr13:92050928-93519490	1468562	0.170953	0	0	0	0	0	Ensembl	658	intron sense-overlapping	NM_004466	NM_004466	GPC5	+	92050872	93519487
ENST00000422841	RP1-127D3.4	ENSG00000225243	antisense	-	chr1:171154346-171196927	42581	0.170953	0	0	0	0	0	Ensembl	658	natural antisense	ENST00000209929	ENST00000209929	FMO2	+	171154346	171180369
ENST00000422841	RP1-127D3.4	ENSG00000225243	antisense	-	chr1:171154346-171196927	42581	0.170953	0	0	0	0	0	Ensembl	658	natural antisense	ENST00000441535	ENST00000441535	FMO2	+	171154387	171181822
ENST00000422841	RP1-127D3.4	ENSG00000225243	antisense	-	chr1:171154346-171196927	42581	0.170953	0	0	0	0	0	Ensembl	658	natural antisense	NM_001301347	NM_001301347	FMO2	+	171154346	171181822
ENST00000587036	RP11-154D6.1	ENSG00000232295	antisense	-	chr6:71931159-72130472	199313	0.171969	0	0	0	0	0	Ensembl	655	intergenic
NR_104668	LOC101928505	LOC101928505	long_noncoding	+	chr5:56946486-56966816	20330	0.172281	0	0	0	0	0	RefSeq	1662	intergenic
TCONS_00028455	XLOC_013818	XLOC_013818	long_noncoding	-	chr20:56739116-56747176	8060	0.172997	0	0	0	0	0	TCONS	652	intergenic
TCONS_00000842	XLOC_000057	XLOC_000057	long_noncoding	+	chr1:14531973-14532868	895	0.174037	0	0	0	0	0	TCONS	649	intergenic
ENST00000608141	CTD-2303H24.2	ENSG00000273018	processed_transcript	-	chr17:18414534-18528930	114396	0.174313	0	0	0	0	0	Ensembl	907	intron sense-overlapping	ENST00000392176	ENST00000392176	FAM106A	-	18427879	18430160
uc001ulg.1	AK055957	AK055957	long_noncoding	+	chr12:133345494-133532892	187398	0.175444	0	0	0	0	0	UCSC_knowngene	645	intronic antisense	ENST00000536932	ENST00000536932	CHFR	-	133446309	133532890
uc001ulg.1	AK055957	AK055957	long_noncoding	+	chr12:133345494-133532892	187398	0.175444	0	0	0	0	0	UCSC_knowngene	645	natural antisense	ENST00000540537	ENST00000540537	CHFR	-	133446201	133485733
ENST00000605885	RP11-787I22.3	ENSG00000271730	antisense	+	chr6:109307639-109416022	108383	0.175799	0	0	0	0	0	Ensembl	644	natural antisense	NM_001199933	NM_001199933	SESN1	-	109307639	109330758
ENST00000605885	RP11-787I22.3	ENSG00000271730	antisense	+	chr6:109307639-109416022	108383	0.175799	0	0	0	0	0	Ensembl	644	natural antisense	NM_001199934	NM_001199934	SESN1	-	109307639	109330191
ENST00000605885	RP11-787I22.3	ENSG00000271730	antisense	+	chr6:109307639-109416022	108383	0.175799	0	0	0	0	0	Ensembl	644	natural antisense	NM_014454	NM_014454	SESN1	-	109307639	109415708
ENST00000558449	RP11-327J17.2	ENSG00000259359	lincRNA	+	chr15:96533822-96883492	349670	0.177597	0	0	0	0	0	Ensembl	639	intergenic
ENST00000560056	RP11-684B21.1	ENSG00000259245	lincRNA	+	chr15:36231367-36544458	313091	0.180177	0	0	0	0	0	Ensembl	632	intergenic
ENST00000447278	RP11-125B21.2	ENSG00000236404	antisense	-	chr9:2390026-2660053	270027	0.180401	0	0	0	0	0	Ensembl	423	intergenic
ENST00000446853	CTD-2303H24.2	ENSG00000273018	processed_transcript	-	chr17:18414534-18528930	114396	0.180572	0	0	0	0	0	Ensembl	485	intergenic
TCONS_00003914	XLOC_001719	XLOC_001719	long_noncoding	+	chr2:157890361-157906713	16352	0.181471	0	0	0	0	0	TCONS	1107	intergenic
uc001rgw.2	RASSF8	RASSF8	long_noncoding	+	chr12:26092261-26232825	140564	0.181499	0	0	0	0	0	UCSC_knowngene	380	exon sense-overlapping	ENST00000535907	ENST00000535907	RASSF8	+	26111990	26217600
uc001rgw.2	RASSF8	RASSF8	long_noncoding	+	chr12:26092261-26232825	140564	0.181499	0	0	0	0	0	UCSC_knowngene	380	exon sense-overlapping	ENST00000537946	ENST00000537946	RASSF8	+	26205496	26208365
uc001rgw.2	RASSF8	RASSF8	long_noncoding	+	chr12:26092261-26232825	140564	0.181499	0	0	0	0	0	UCSC_knowngene	380	exon sense-overlapping	ENST00000541218	ENST00000541218	RASSF8	+	26205496	26217952
uc001rgw.2	RASSF8	RASSF8	long_noncoding	+	chr12:26092261-26232825	140564	0.181499	0	0	0	0	0	UCSC_knowngene	380	exon sense-overlapping	ENST00000541490	ENST00000541490	RASSF8	+	26147936	26225804
uc001rgw.2	RASSF8	RASSF8	long_noncoding	+	chr12:26092261-26232825	140564	0.181499	0	0	0	0	0	UCSC_knowngene	380	exon sense-overlapping	ENST00000542004	ENST00000542004	RASSF8	+	26164668	26217986
uc001rgw.2	RASSF8	RASSF8	long_noncoding	+	chr12:26092261-26232825	140564	0.181499	0	0	0	0	0	UCSC_knowngene	380	exon sense-overlapping	ENST00000542315	ENST00000542315	RASSF8	+	26174372	26217695
uc001rgw.2	RASSF8	RASSF8	long_noncoding	+	chr12:26092261-26232825	140564	0.181499	0	0	0	0	0	UCSC_knowngene	380	exon sense-overlapping	ENST00000545413	ENST00000545413	RASSF8	+	26205501	26217805
uc001rgw.2	RASSF8	RASSF8	long_noncoding	+	chr12:26092261-26232825	140564	0.181499	0	0	0	0	0	UCSC_knowngene	380	exon sense-overlapping	NM_001164746	NM_001164746	RASSF8	+	26205490	26225807
uc001rgw.2	RASSF8	RASSF8	long_noncoding	+	chr12:26092261-26232825	140564	0.181499	0	0	0	0	0	UCSC_knowngene	380	exon sense-overlapping	NM_001164747	NM_001164747	RASSF8	+	26126687	26225807
uc001rgw.2	RASSF8	RASSF8	long_noncoding	+	chr12:26092261-26232825	140564	0.181499	0	0	0	0	0	UCSC_knowngene	380	exon sense-overlapping	NM_001164748	NM_001164748	RASSF8	+	26111963	26225807
uc001rgw.2	RASSF8	RASSF8	long_noncoding	+	chr12:26092261-26232825	140564	0.181499	0	0	0	0	0	UCSC_knowngene	380	exon sense-overlapping	NM_007211	NM_007211	RASSF8	+	26111963	26232825
ENST00000438597	KCNH1-IT1	ENSG00000234233	sense_intronic	-	chr1:210856554-211307457	450903	0.182449	0	0	0	0	0	Ensembl	626	intron sense-overlapping	NM_002238	NM_002238	KCNH1	-	210851656	211307457
ENST00000438597	KCNH1-IT1	ENSG00000234233	sense_intronic	-	chr1:210856554-211307457	450903	0.182449	0	0	0	0	0	Ensembl	626	intron sense-overlapping	NM_172362	NM_172362	KCNH1	-	210851656	211307457
uc003oke.3	AY927475	AY927475	long_noncoding	-	chr6:35172921-35178950	6029	0.184386	0	0	0	0	0	UCSC_knowngene	621	intergenic
ENST00000445808	RP11-452K12.4	ENSG00000225850	antisense	+	chr10:99092254-99102770	10516	0.186766	0	0	0	0	0	Ensembl	615	natural antisense	ENST00000371019	ENST00000371019	FRAT2	-	99092254	99094458
ENST00000445808	RP11-452K12.4	ENSG00000225850	antisense	+	chr10:99092254-99102770	10516	0.186766	0	0	0	0	0	Ensembl	615	natural antisense	NM_012083	NM_012083	FRAT2	-	99092253	99094458
ENST00000567770	RP11-932O9.4	ENSG00000259906	lincRNA	-	chr15:30462765-30472146	9381	0.189181	0	0	0	0	0	Ensembl	1068	intergenic
ENST00000457436	AC013275.2	ENSG00000231013	antisense	+	chr2:120197418-120282070	84652	0.18961	0	0	0	0	0	Ensembl	501	intronic antisense	NM_002980	NM_002980	SCTR	-	120197418	120282028
ENST00000478759	AC093627.8	ENSG00000242611	lincRNA	+	chr7:77037-80418	3381	0.190872	0	0	0	0	0	Ensembl	605	intergenic
ENST00000524012	RP11-350F16.1	ENSG00000253745	lincRNA	+	chr8:47834182-47840454	6272	0.190872	0	0	0	0	0	Ensembl	605	intergenic
ENST00000609964	CTA-390C10.9	ENSG00000272798	lincRNA	+	chr22:25832278-25832882	604	0.191293	0	0	0	0	0	Ensembl	604	intergenic
ENST00000400755	RP11-417J8.3	ENSG00000230880	lincRNA	+	chr1:142618768-143257763	638995	0.192565	0	0	0	0	0	Ensembl	601	intergenic
ENST00000517704	LINC00051	ENSG00000254008	antisense	+	chr8:143279716-143290364	10648	0.193827	0	0	0	0	0	Ensembl	1046	intergenic
ENST00000512487	LINC00290	ENSG00000248197	lincRNA	-	chr4:181985241-182080302	95061	0.196044	0	0	0	0	0	Ensembl	593	intergenic
ENST00000553075	RP11-946L16.1	ENSG00000257258	lincRNA	-	chr12:29294263-29301608	7345	0.196044	0	0	0	0	0	Ensembl	593	bidirectional	ENST00000551451	ENST00000551451	FAR2	+	29302035	29450011
ENST00000553075	RP11-946L16.1	ENSG00000257258	lincRNA	-	chr12:29294263-29301608	7345	0.196044	0	0	0	0	0	Ensembl	593	bidirectional	NM_001271783	NM_001271783	FAR2	+	29301935	29488549
ENST00000562450	RP11-303E16.5	ENSG00000261141	antisense	+	chr16:81087101-81130008	42907	0.196044	0	0	0	0	0	Ensembl	593	intronic antisense	NM_001100873	NM_001100873	C16orf46	-	81087101	81110872
TCONS_l2_00008795	XLOC_l2_004771	XLOC_l2_004771	long_noncoding	+	chr15:85051115-85123412	72297	0.196904	0	0	0	0	0	TUCP	1032	intergenic
NR_103841	LINC00539	LINC00539	long_noncoding	-	chr13:21872277-21922860	50583	0.198283	0	0	0	0	0	RefSeq	588	intergenic
TCONS_00006291	XLOC_002897	XLOC_002897	long_noncoding	+	chr3:158586272-158602973	16701	0.198736	0	0	0	0	0	TCONS	587	intergenic
ENST00000560714	CTD-2647L4.5	ENSG00000259607	antisense	+	chr8:28924795-29120641	195846	0.19965	0	0	0	0	0	Ensembl	585	natural antisense	NM_015254	NM_015254	KIF13B	-	28924794	29120610
TCONS_00026244	XLOC_012613	XLOC_012613	long_noncoding	+	chr18:4470281-4485710	15429	0.19965	0	0	0	0	0	TCONS	585	intergenic
ENST00000511775	CTD-2337A12.1	ENSG00000251314	antisense	+	chr5:95220801-96143803	923002	0.201504	0	0	0	0	0	Ensembl	581	natural antisense	NM_012081	NM_012081	ELL2	-	95220801	95297775
ENST00000577064	RP13-580F15.2	ENSG00000262823	antisense	-	chr17:4336982-4391503	54521	0.204321	0	0	0	0	0	Ensembl	575	intronic antisense	ENST00000333476	ENST00000333476	SPNS3	+	4337218	4391498
ENST00000577064	RP13-580F15.2	ENSG00000262823	antisense	-	chr17:4336982-4391503	54521	0.204321	0	0	0	0	0	Ensembl	575	intronic antisense	NM_182538	NM_182538	SPNS3	+	4337218	4391499
ENST00000582334	RP11-963H4.5	ENSG00000266114	lincRNA	+	chr17:10583653-10718481	134828	0.20435	0	0	0	0	0	Ensembl	575	intergenic
TCONS_00017293	XLOC_008116	XLOC_008116	long_noncoding	-	chrX:13395306-13438072	42766	0.20435	0	0	0	0	0	TCONS	575	intergenic
ENST00000439196	AC092159.3	ENSG00000233970	antisense	-	chr2:667334-714338	47004	0.206292	0	0	0	0	0	Ensembl	571	intergenic
ENST00000550644	RP11-133N21.10	ENSG00000257964	antisense	-	chr12:49962000-50158717	196717	0.206783	0	0	0	0	0	Ensembl	570	intronic antisense	ENST00000551063	ENST00000551063	PRPF40B	+	49962154	50024408
ENST00000511369	RP11-411K7.1	ENSG00000236740	lincRNA	+	chr6:53794779-54131078	336299	0.208482	0	0	0	0	0	Ensembl	570	exon sense-overlapping	ENST00000505762	ENST00000505762	MLIP	+	53794779	53989452
ENST00000509012	AC108142.1	ENSG00000177822	antisense	-	chr4:182795590-183724177	928587	0.209781	0	0	0	0	0	Ensembl	564	bidirectional	ENST00000512480	ENST00000512480	TENM3	+	183065842	183268082
ENST00000559211	CTD-2034I4.1	ENSG00000259543	lincRNA	+	chr15:81616673-82163466	546793	0.209781	0	0	0	0	0	Ensembl	564	intergenic
ENST00000430898	LINC00222	ENSG00000203801	lincRNA	+	chr6:109072856-109091145	18289	0.209834	0	0	0	0	0	Ensembl	327	intergenic
ENST00000471057	FAM182A	ENSG00000125804	processed_transcript	+	chr20:26035290-26073683	38393	0.209988	0	0	0	0	0	Ensembl	475	intergenic
ENST00000607072	RP11-255P5.2	ENSG00000272542	lincRNA	+	chr13:103532448-103548383	15935	0.210002	0	0	0	0	0	Ensembl	977	intergenic
ENST00000518470	RP3-399L15.3	ENSG00000228624	antisense	+	chr6:114254191-114792869	538678	0.210289	0	0	0	0	0	Ensembl	563	intronic antisense	ENST00000312719	ENST00000312719	HS3ST5	-	114376749	114664209
ENST00000431064	AC004112.4	ENSG00000226851	antisense	-	chr7:111846642-112049678	203036	0.211313	0	0	0	0	0	Ensembl	561	intronic antisense	ENST00000421864	ENST00000421864	ZNF277	+	111977782	111983078
ENST00000431064	AC004112.4	ENSG00000226851	antisense	-	chr7:111846642-112049678	203036	0.211313	0	0	0	0	0	Ensembl	561	intronic antisense	ENST00000425229	ENST00000425229	ZNF277	+	111846752	111976219
ENST00000431064	AC004112.4	ENSG00000226851	antisense	-	chr7:111846642-112049678	203036	0.211313	0	0	0	0	0	Ensembl	561	intronic antisense	ENST00000450657	ENST00000450657	ZNF277	+	111846755	111970529
ENST00000431064	AC004112.4	ENSG00000226851	antisense	-	chr7:111846642-112049678	203036	0.211313	0	0	0	0	0	Ensembl	561	intronic antisense	NM_021994	NM_021994	ZNF277	+	111846642	111983989
ENST00000559909	RP11-108K3.1	ENSG00000259240	lincRNA	+	chr15:51329684-51630807	301123	0.211313	0	0	0	0	0	Ensembl	561	intronic antisense	ENST00000260433	ENST00000260433	CYP19A1	-	51500254	51616121
ENST00000559909	RP11-108K3.1	ENSG00000259240	lincRNA	+	chr15:51329684-51630807	301123	0.211313	0	0	0	0	0	Ensembl	561	intronic antisense	ENST00000405913	ENST00000405913	CYP19A1	-	51513575	51535208
ENST00000559909	RP11-108K3.1	ENSG00000259240	lincRNA	+	chr15:51329684-51630807	301123	0.211313	0	0	0	0	0	Ensembl	561	intronic antisense	ENST00000453807	ENST00000453807	CYP19A1	-	51510754	51630798
ENST00000559909	RP11-108K3.1	ENSG00000259240	lincRNA	+	chr15:51329684-51630807	301123	0.211313	0	0	0	0	0	Ensembl	561	intronic antisense	ENST00000557858	ENST00000557858	CYP19A1	-	51514460	51630772
ENST00000559909	RP11-108K3.1	ENSG00000259240	lincRNA	+	chr15:51329684-51630807	301123	0.211313	0	0	0	0	0	Ensembl	561	intronic antisense	ENST00000558328	ENST00000558328	CYP19A1	-	51507907	51630777
ENST00000559909	RP11-108K3.1	ENSG00000259240	lincRNA	+	chr15:51329684-51630807	301123	0.211313	0	0	0	0	0	Ensembl	561	intronic antisense	ENST00000559646	ENST00000559646	CYP19A1	-	51514679	51610689
ENST00000559909	RP11-108K3.1	ENSG00000259240	lincRNA	+	chr15:51329684-51630807	301123	0.211313	0	0	0	0	0	Ensembl	561	intronic antisense	ENST00000559653	ENST00000559653	CYP19A1	-	51504455	51507421
ENST00000559909	RP11-108K3.1	ENSG00000259240	lincRNA	+	chr15:51329684-51630807	301123	0.211313	0	0	0	0	0	Ensembl	561	intronic antisense	ENST00000559878	ENST00000559878	CYP19A1	-	51502710	51535261
ENST00000559909	RP11-108K3.1	ENSG00000259240	lincRNA	+	chr15:51329684-51630807	301123	0.211313	0	0	0	0	0	Ensembl	561	intronic antisense	ENST00000559980	ENST00000559980	CYP19A1	-	51514657	51630795
ENST00000559909	RP11-108K3.1	ENSG00000259240	lincRNA	+	chr15:51329684-51630807	301123	0.211313	0	0	0	0	0	Ensembl	561	intronic antisense	ENST00000561075	ENST00000561075	CYP19A1	-	51507378	51630793
ENST00000559909	RP11-108K3.1	ENSG00000259240	lincRNA	+	chr15:51329684-51630807	301123	0.211313	0	0	0	0	0	Ensembl	561	intronic antisense	NM_000103	NM_000103	CYP19A1	-	51500253	51630795
ENST00000559909	RP11-108K3.1	ENSG00000259240	lincRNA	+	chr15:51329684-51630807	301123	0.211313	0	0	0	0	0	Ensembl	561	intronic antisense	NM_001311175	NM_001311175	TNFAIP8L3	-	51348798	51386902
ENST00000559909	RP11-108K3.1	ENSG00000259240	lincRNA	+	chr15:51329684-51630807	301123	0.211313	0	0	0	0	0	Ensembl	561	intronic antisense	NM_031226	NM_031226	CYP19A1	-	51500253	51630795
ENST00000559909	RP11-108K3.1	ENSG00000259240	lincRNA	+	chr15:51329684-51630807	301123	0.211313	0	0	0	0	0	Ensembl	561	intronic antisense	NM_207381	NM_207381	TNFAIP8L3	-	51348798	51397473
ENST00000559909	RP11-108K3.1	ENSG00000259240	lincRNA	+	chr15:51329684-51630807	301123	0.211313	0	0	0	0	0	Ensembl	561	natural antisense	ENST00000405011	ENST00000405011	CYP19A1	-	51514675	51630794
ENST00000602749	RP11-646I6.6	ENSG00000270147	lincRNA	+	chr4:57259527-57301781	42254	0.211828	0	0	0	0	0	Ensembl	560	natural antisense	NM_002703	NM_002703	PPAT	-	57259528	57301802
ENST00000441212	AC078883.4	ENSG00000226963	antisense	-	chr2:173292081-173489823	197742	0.212867	0	0	0	0	0	Ensembl	558	intronic antisense	ENST00000409532	ENST00000409532	ITGA6	+	173292145	173369262
ENST00000441212	AC078883.4	ENSG00000226963	antisense	-	chr2:173292081-173489823	197742	0.212867	0	0	0	0	0	Ensembl	558	intronic antisense	ENST00000412899	ENST00000412899	ITGA6	+	173292081	173339705
ENST00000441212	AC078883.4	ENSG00000226963	antisense	-	chr2:173292081-173489823	197742	0.212867	0	0	0	0	0	Ensembl	558	natural antisense	ENST00000264106	ENST00000264106	ITGA6	+	173292313	173371181
ENST00000441212	AC078883.4	ENSG00000226963	antisense	-	chr2:173292081-173489823	197742	0.212867	0	0	0	0	0	Ensembl	558	natural antisense	ENST00000343713	ENST00000343713	ITGA6	+	173292313	173371181
ENST00000441212	AC078883.4	ENSG00000226963	antisense	-	chr2:173292081-173489823	197742	0.212867	0	0	0	0	0	Ensembl	558	natural antisense	ENST00000375221	ENST00000375221	ITGA6	+	173292313	173371181
ENST00000441212	AC078883.4	ENSG00000226963	antisense	-	chr2:173292081-173489823	197742	0.212867	0	0	0	0	0	Ensembl	558	natural antisense	ENST00000458358	ENST00000458358	ITGA6	+	173292516	173368977
ENST00000441212	AC078883.4	ENSG00000226963	antisense	-	chr2:173292081-173489823	197742	0.212867	0	0	0	0	0	Ensembl	558	natural antisense	NM_000210	NM_000210	ITGA6	+	173292313	173371181
ENST00000441212	AC078883.4	ENSG00000226963	antisense	-	chr2:173292081-173489823	197742	0.212867	0	0	0	0	0	Ensembl	558	natural antisense	NM_001079818	NM_001079818	ITGA6	+	173292313	173371181
ENST00000517705	RP11-136K7.2	ENSG00000250387	lincRNA	-	chr5:70647681-70742396	94715	0.213094	0	0	0	0	0	Ensembl	965	intergenic
ENST00000584433	RP11-344E13.3	ENSG00000233098	antisense	+	chr17:20717932-20947073	229141	0.213916	0	0	0	0	0	Ensembl	556	intergenic
ENST00000566190	RP11-455F5.4	ENSG00000261367	antisense	+	chr16:29262828-30215631	952803	0.215509	0	0	0	0	0	Ensembl	553	intronic antisense	ENST00000566613	ENST00000566613	GDPD3	-	30116164	30122717
ENST00000566190	RP11-455F5.4	ENSG00000261367	antisense	+	chr16:29262828-30215631	952803	0.215509	0	0	0	0	0	Ensembl	553	intronic antisense	NM_024307	NM_024307	GDPD3	-	30116130	30124878
ENST00000559960	RP11-519G16.3	ENSG00000259354	antisense	+	chr15:45722726-45878488	155762	0.216045	0	0	0	0	0	Ensembl	552	intergenic
ENST00000536497	RP11-885B4.2	ENSG00000255669	lincRNA	-	chr12:2851791-2881074	29283	0.216183	0	0	0	0	0	Ensembl	550	intergenic
ENST00000591361	CTD-2020K17.4	ENSG00000233483	antisense	-	chr17:43268297-43394414	126117	0.217126	0	0	0	0	0	Ensembl	550	intergenic
ENST00000591567	RP11-120M18.2	ENSG00000267009	processed_transcript	+	chr17:66255322-66760023	504701	0.21767	0	0	0	0	0	Ensembl	549	exon sense-overlapping	NM_001278433	NM_001278433	PRKAR1A	+	66409763	66529570
ENST00000591567	RP11-120M18.2	ENSG00000267009	processed_transcript	+	chr17:66255322-66760023	504701	0.21767	0	0	0	0	0	Ensembl	549	intron sense-overlapping	ENST00000452479	ENST00000452479	ARSG	+	66287658	66416926
ENST00000591567	RP11-120M18.2	ENSG00000267009	processed_transcript	+	chr17:66255322-66760023	504701	0.21767	0	0	0	0	0	Ensembl	549	intron sense-overlapping	NM_001267727	NM_001267727	ARSG	+	66287635	66417000
ENST00000591567	RP11-120M18.2	ENSG00000267009	processed_transcript	+	chr17:66255322-66760023	504701	0.21767	0	0	0	0	0	Ensembl	549	intron sense-overlapping	NM_014960	NM_014960	ARSG	+	66255322	66417000
ENST00000591567	RP11-120M18.2	ENSG00000267009	processed_transcript	+	chr17:66255322-66760023	504701	0.21767	0	0	0	0	0	Ensembl	549	intronic antisense	ENST00000546360	ENST00000546360	WIPI1	-	66417654	66453620
ENST00000591567	RP11-120M18.2	ENSG00000267009	processed_transcript	+	chr17:66255322-66760023	504701	0.21767	0	0	0	0	0	Ensembl	549	intronic antisense	ENST00000585393	ENST00000585393	WIPI1	-	66417626	66423316
ENST00000591567	RP11-120M18.2	ENSG00000267009	processed_transcript	+	chr17:66255322-66760023	504701	0.21767	0	0	0	0	0	Ensembl	549	intronic antisense	ENST00000591744	ENST00000591744	WIPI1	-	66422070	66429712
ENST00000591567	RP11-120M18.2	ENSG00000267009	processed_transcript	+	chr17:66255322-66760023	504701	0.21767	0	0	0	0	0	Ensembl	549	intronic antisense	NM_017983	NM_017983	WIPI1	-	66417421	66453653
ENST00000559615	LINC00596	ENSG00000259334	lincRNA	-	chr14:24391455-24403777	12322	0.217941	0	0	0	0	0	Ensembl	937	intergenic
ENST00000451016	RP11-390E23.3	ENSG00000230442	antisense	-	chr7:123177050-123277951	100901	0.21802	0	0	0	0	0	Ensembl	548	natural antisense	ENST00000275699	ENST00000275699	ASB15	+	123249111	123277932
ENST00000451016	RP11-390E23.3	ENSG00000230442	antisense	-	chr7:123177050-123277951	100901	0.21802	0	0	0	0	0	Ensembl	548	natural antisense	ENST00000434204	ENST00000434204	ASB15	+	123241907	123277921
ENST00000451016	RP11-390E23.3	ENSG00000230442	antisense	-	chr7:123177050-123277951	100901	0.21802	0	0	0	0	0	Ensembl	548	natural antisense	ENST00000447789	ENST00000447789	ASB15	+	123249111	123267189
ENST00000451016	RP11-390E23.3	ENSG00000230442	antisense	-	chr7:123177050-123277951	100901	0.21802	0	0	0	0	0	Ensembl	548	natural antisense	ENST00000451215	ENST00000451215	ASB15	+	123241920	123277932
ENST00000451016	RP11-390E23.3	ENSG00000230442	antisense	-	chr7:123177050-123277951	100901	0.21802	0	0	0	0	0	Ensembl	548	natural antisense	ENST00000451558	ENST00000451558	ASB15	+	123207063	123277951
ENST00000451016	RP11-390E23.3	ENSG00000230442	antisense	-	chr7:123177050-123277951	100901	0.21802	0	0	0	0	0	Ensembl	548	natural antisense	ENST00000540573	ENST00000540573	ASB15	+	123248645	123277932
ENST00000607856	AC008592.8	ENSG00000272021	lincRNA	+	chr5:95171646-95195837	24191	0.218767	0	0	0	0	0	Ensembl	547	intergenic
ENST00000412162	MIR181A1HG	ENSG00000229989	lincRNA	-	chr1:198776621-198906558	129937	0.219283	0	0	0	0	0	Ensembl	942	intergenic
ENST00000603652	RP11-355B11.2	ENSG00000270820	antisense	+	chr2:61698322-61765761	67439	0.219875	0	0	0	0	0	Ensembl	545	intronic antisense	ENST00000404992	ENST00000404992	XPO1	-	61705472	61764245
ENST00000603652	RP11-355B11.2	ENSG00000270820	antisense	+	chr2:61698322-61765761	67439	0.219875	0	0	0	0	0	Ensembl	545	intronic antisense	ENST00000406957	ENST00000406957	XPO1	-	61705834	61765383
ENST00000603652	RP11-355B11.2	ENSG00000270820	antisense	+	chr2:61698322-61765761	67439	0.219875	0	0	0	0	0	Ensembl	545	intronic antisense	NM_003400	NM_003400	XPO1	-	61705068	61765418
TCONS_00011801	XLOC_005277	XLOC_005277	long_noncoding	+	chr6:37468256-37470210	1954	0.220994	0	0	0	0	0	TCONS	543	bidirectional	NM_138493	NM_138493	CCDC167	-	37450696	37467700
ENST00000434957	RP11-573D15.3	ENSG00000231724	antisense	+	chr3:186525480-186543310	17830	0.222695	0	0	0	0	0	Ensembl	540	bidirectional	ENST00000411792	ENST00000411792	RFC4	-	186522371	186524847
ENST00000434957	RP11-573D15.3	ENSG00000231724	antisense	+	chr3:186525480-186543310	17830	0.222695	0	0	0	0	0	Ensembl	540	bidirectional	ENST00000447345	ENST00000447345	RFC4	-	186510643	186524484
ENST00000434957	RP11-573D15.3	ENSG00000231724	antisense	+	chr3:186525480-186543310	17830	0.222695	0	0	0	0	0	Ensembl	540	bidirectional	NM_181573	NM_181573	RFC4	-	186507681	186524484
ENST00000511453	RP11-412P11.1	ENSG00000248837	lincRNA	+	chr4:22999173-23058485	59312	0.224759	0	0	0	0	0	Ensembl	1309	intergenic
ENST00000609969	RP11-446H18.6	ENSG00000272597	lincRNA	+	chr3:106959538-107101007	141469	0.226766	0	0	0	0	0	Ensembl	533	intergenic
ENST00000602731	RP11-193M21.1	ENSG00000269916	lincRNA	+	chr12:85657321-85658235	914	0.227321	0	0	0	0	0	Ensembl	914	intergenic
ENST00000608114	RP11-85E16.1	ENSG00000272984	lincRNA	-	chr7:36773608-36774140	532	0.22736	0	0	0	0	0	Ensembl	532	intergenic
ENST00000432062	RP4-537K23.4	ENSG00000235189	antisense	-	chrX:129003039-129091504	88465	0.230989	0	0	0	0	0	Ensembl	526	intronic antisense	ENST00000371051	ENST00000371051	UTP14A	+	129040166	129063689
ENST00000432062	RP4-537K23.4	ENSG00000235189	antisense	-	chrX:129003039-129091504	88465	0.230989	0	0	0	0	0	Ensembl	526	intronic antisense	ENST00000427972	ENST00000427972	UTP14A	+	129047319	129058886
ENST00000432062	RP4-537K23.4	ENSG00000235189	antisense	-	chrX:129003039-129091504	88465	0.230989	0	0	0	0	0	Ensembl	526	natural antisense	ENST00000371042	ENST00000371042	UTP14A	+	129047338	129063737
ENST00000432062	RP4-537K23.4	ENSG00000235189	antisense	-	chrX:129003039-129091504	88465	0.230989	0	0	0	0	0	Ensembl	526	natural antisense	NM_001166221	NM_001166221	UTP14A	+	129040096	129063738
ENST00000432062	RP4-537K23.4	ENSG00000235189	antisense	-	chrX:129003039-129091504	88465	0.230989	0	0	0	0	0	Ensembl	526	natural antisense	NM_006649	NM_006649	UTP14A	+	129040096	129063738
ENST00000476130	RP13-631K18.3	ENSG00000254991	lincRNA	+	chr11:12088475-12094561	6086	0.231875	0	0	0	0	0	Ensembl	899	intergenic
ENST00000434565	LINC00571	ENSG00000223685	lincRNA	-	chr13:38603791-38717369	113578	0.234103	0	0	0	0	0	Ensembl	521	intergenic
ENST00000456083	RP11-576I22.2	ENSG00000231407	antisense	-	chr1:170429593-170522974	93381	0.234103	0	0	0	0	0	Ensembl	521	intronic antisense	NM_001146039	NM_001146039	GORAB	+	170501262	170514929
ENST00000456083	RP11-576I22.2	ENSG00000231407	antisense	-	chr1:170429593-170522974	93381	0.234103	0	0	0	0	0	Ensembl	521	intronic antisense	NM_152281	NM_152281	GORAB	+	170501262	170522974
ENST00000417850	RP11-449H15.2	ENSG00000231838	lincRNA	+	chr9:45164577-45212501	47924	0.234378	0	0	0	0	0	Ensembl	891	intergenic
ENST00000565359	RP11-552C15.1	ENSG00000260601	sense_intronic	+	chr16:12070593-12704901	634308	0.234736	0	0	0	0	0	Ensembl	520	intron sense-overlapping	ENST00000306030	ENST00000306030	SNX29	+	12146054	12668145
ENST00000565359	RP11-552C15.1	ENSG00000260601	sense_intronic	+	chr16:12070593-12704901	634308	0.234736	0	0	0	0	0	Ensembl	520	intron sense-overlapping	NM_032167	NM_032167	SNX29	+	12070590	12668146
ENST00000558141	CTD-2034I4.2	ENSG00000259594	lincRNA	+	chr15:81616673-82163466	546793	0.236013	0	0	0	0	0	Ensembl	518	intergenic
ENST00000608785	RP11-290F5.1	ENSG00000249096	lincRNA	-	chr4:185286335-185303460	17125	0.237303	0	0	0	0	0	Ensembl	516	intergenic
ENST00000577847	RP11-258F1.1	ENSG00000266677	antisense	-	chr17:18012019-18113268	101249	0.239264	0	0	0	0	0	Ensembl	513	intronic antisense	ENST00000205890	ENST00000205890	MYO15A	+	18012019	18083116
ENST00000577847	RP11-258F1.1	ENSG00000266677	antisense	-	chr17:18012019-18113268	101249	0.239264	0	0	0	0	0	Ensembl	513	intronic antisense	ENST00000418233	ENST00000418233	MYO15A	+	18056708	18082536
ENST00000577847	RP11-258F1.1	ENSG00000266677	antisense	-	chr17:18012019-18113268	101249	0.239264	0	0	0	0	0	Ensembl	513	intronic antisense	ENST00000451725	ENST00000451725	MYO15A	+	18062975	18082258
ENST00000577847	RP11-258F1.1	ENSG00000266677	antisense	-	chr17:18012019-18113268	101249	0.239264	0	0	0	0	0	Ensembl	513	intronic antisense	ENST00000541285	ENST00000541285	ALKBH5	+	18086391	18112712
ENST00000577847	RP11-258F1.1	ENSG00000266677	antisense	-	chr17:18012019-18113268	101249	0.239264	0	0	0	0	0	Ensembl	513	intronic antisense	NM_016239	NM_016239	MYO15A	+	18012019	18083116
ENST00000577847	RP11-258F1.1	ENSG00000266677	antisense	-	chr17:18012019-18113268	101249	0.239264	0	0	0	0	0	Ensembl	513	natural antisense	NM_017758	NM_017758	ALKBH5	+	18086866	18113267
ENST00000438554	RP11-342M3.5	ENSG00000235426	antisense	+	chr10:81142080-81205383	63303	0.24059	0	0	0	0	0	Ensembl	511	intronic antisense	ENST00000372333	ENST00000372333	ZCCHC24	-	81145792	81203975
ENST00000438554	RP11-342M3.5	ENSG00000235426	antisense	+	chr10:81142080-81205383	63303	0.24059	0	0	0	0	0	Ensembl	511	natural antisense	NM_153367	NM_153367	ZCCHC24	-	81142082	81205383
ENST00000515495	RP11-484O2.1	ENSG00000251379	antisense	-	chr4:15004297-15447790	443493	0.240881	0	0	0	0	0	Ensembl	871	intronic antisense	ENST00000397700	ENST00000397700	C1QTNF7	+	15341441	15443986
ENST00000515495	RP11-484O2.1	ENSG00000251379	antisense	-	chr4:15004297-15447790	443493	0.240881	0	0	0	0	0	Ensembl	871	intronic antisense	NM_001135170	NM_001135170	C1QTNF7	+	15341559	15447791
ENST00000515495	RP11-484O2.1	ENSG00000251379	antisense	-	chr4:15004297-15447790	443493	0.240881	0	0	0	0	0	Ensembl	871	intronic antisense	NM_001135171	NM_001135171	C1QTNF7	+	15376174	15447791
ENST00000529215	CTD-2562J17.7	ENSG00000254429	antisense	+	chr11:74971170-74972069	899	0.24397	0	0	0	0	0	Ensembl	506	natural antisense	NM_004041	NM_004041	ARRB1	-	74971165	75062875
ENST00000529215	CTD-2562J17.7	ENSG00000254429	antisense	+	chr11:74971170-74972069	899	0.24397	0	0	0	0	0	Ensembl	506	natural antisense	NM_020251	NM_020251	ARRB1	-	74971165	75062875
ENST00000566787	RP11-27M24.3	ENSG00000260468	lincRNA	-	chr16:10608698-10622059	13361	0.246744	0	0	0	0	0	Ensembl	502	intergenic
TCONS_00012660	XLOC_005621	XLOC_005621	long_noncoding	-	chr6:15695348-15758477	63129	0.247445	0	0	0	0	0	TCONS	501	intergenic
ENST00000428541	AC079305.10	ENSG00000222043	antisense	+	chr2:178092322-178408564	316242	0.248865	0	0	0	0	0	Ensembl	499	intronic antisense	ENST00000464747	ENST00000464747	NFE2L2	-	178095035	178257425
ENST00000428541	AC079305.10	ENSG00000222043	antisense	+	chr2:178092322-178408564	316242	0.248865	0	0	0	0	0	Ensembl	499	intronic antisense	ENST00000586532	ENST00000586532	NFE2L2	-	178096532	178176005
ENST00000428541	AC079305.10	ENSG00000222043	antisense	+	chr2:178092322-178408564	316242	0.248865	0	0	0	0	0	Ensembl	499	intronic antisense	ENST00000588123	ENST00000588123	NFE2L2	-	178097226	178152505
ENST00000428541	AC079305.10	ENSG00000222043	antisense	+	chr2:178092322-178408564	316242	0.248865	0	0	0	0	0	Ensembl	499	natural antisense	ENST00000430047	ENST00000430047	NFE2L2	-	178096517	178129551
ENST00000428541	AC079305.10	ENSG00000222043	antisense	+	chr2:178092322-178408564	316242	0.248865	0	0	0	0	0	Ensembl	499	natural antisense	NM_006164	NM_006164	NFE2L2	-	178095030	178129859
ENST00000464382	HOXB-AS2	ENSG00000239552	antisense	+	chr17:46618255-46683776	65521	0.249894	0	0	0	0	0	Ensembl	845	intronic antisense	ENST00000460160	ENST00000460160	HOXB3	-	46627628	46667600
ENST00000464382	HOXB-AS2	ENSG00000239552	antisense	+	chr17:46618255-46683776	65521	0.249894	0	0	0	0	0	Ensembl	845	intronic antisense	ENST00000465120	ENST00000465120	HOXB3	-	46631646	46656719
ENST00000464382	HOXB-AS2	ENSG00000239552	antisense	+	chr17:46618255-46683776	65521	0.249894	0	0	0	0	0	Ensembl	845	intronic antisense	ENST00000472863	ENST00000472863	HOXB3	-	46627173	46667603
ENST00000464382	HOXB-AS2	ENSG00000239552	antisense	+	chr17:46618255-46683776	65521	0.249894	0	0	0	0	0	Ensembl	845	intronic antisense	ENST00000476342	ENST00000476342	HOXB3	-	46627695	46667597
ENST00000464382	HOXB-AS2	ENSG00000239552	antisense	+	chr17:46618255-46683776	65521	0.249894	0	0	0	0	0	Ensembl	845	intronic antisense	ENST00000485909	ENST00000485909	HOXB3	-	46627628	46652438
ENST00000464382	HOXB-AS2	ENSG00000239552	antisense	+	chr17:46618255-46683776	65521	0.249894	0	0	0	0	0	Ensembl	845	intronic antisense	ENST00000489475	ENST00000489475	HOXB3	-	46627629	46659984
ENST00000464382	HOXB-AS2	ENSG00000239552	antisense	+	chr17:46618255-46683776	65521	0.249894	0	0	0	0	0	Ensembl	845	intronic antisense	ENST00000490677	ENST00000490677	HOXB3	-	46627618	46651385
ENST00000464382	HOXB-AS2	ENSG00000239552	antisense	+	chr17:46618255-46683776	65521	0.249894	0	0	0	0	0	Ensembl	845	intronic antisense	ENST00000498678	ENST00000498678	HOXB3	-	46627367	46667634
ENST00000464382	HOXB-AS2	ENSG00000239552	antisense	+	chr17:46618255-46683776	65521	0.249894	0	0	0	0	0	Ensembl	845	intronic antisense	NM_002146	NM_002146	HOXB3	-	46626231	46651810
ENST00000602714	RP11-301J7.8	ENSG00000270119	processed_transcript	+	chr10:48247668-48279200	31532	0.2503	0	0	0	0	0	Ensembl	497	exon sense-overlapping	ENST00000357718	ENST00000357718	ANXA8	+	48255252	48271369
ENST00000602714	RP11-301J7.8	ENSG00000270119	processed_transcript	+	chr10:48247668-48279200	31532	0.2503	0	0	0	0	0	Ensembl	497	exon sense-overlapping	NM_001040084_2	NM_001040084	ANXA8	+	48255203	48271368
ENST00000602714	RP11-301J7.8	ENSG00000270119	processed_transcript	+	chr10:48247668-48279200	31532	0.2503	0	0	0	0	0	Ensembl	497	exon sense-overlapping	NM_001137549_2	NM_001137549	FAM25G	+	48247661	48252125
ENST00000602714	RP11-301J7.8	ENSG00000270119	processed_transcript	+	chr10:48247668-48279200	31532	0.2503	0	0	0	0	0	Ensembl	497	exon sense-overlapping	NM_001271702_2	NM_001271702	ANXA8	+	48255203	48271368
ENST00000602714	RP11-301J7.8	ENSG00000270119	processed_transcript	+	chr10:48247668-48279200	31532	0.2503	0	0	0	0	0	Ensembl	497	exon sense-overlapping	NM_001271703_2	NM_001271703	ANXA8	+	48255203	48271368
ENST00000602714	RP11-301J7.8	ENSG00000270119	processed_transcript	+	chr10:48247668-48279200	31532	0.2503	0	0	0	0	0	Ensembl	497	intron sense-overlapping	ENST00000374258	ENST00000374258	AL591684.1	+	48255278	48279199
TCONS_00027541	XLOC_013072	XLOC_013072	long_noncoding	+	chr19:40018979-40019553	574	0.251751	0	0	0	0	0	TCONS	495	intergenic
ENST00000440246	RP3-523C21.2	ENSG00000236166	lincRNA	+	chr6:132406223-132420419	14196	0.255398	0	0	0	0	0	Ensembl	490	intergenic
ENST00000425624	RP11-403I13.4	ENSG00000223779	lincRNA	+	chr1:149239530-149265510	25980	0.255454	0	0	0	0	0	Ensembl	490	intergenic
ENST00000433012	AC016738.3	ENSG00000230140	antisense	-	chr2:101436613-101886778	450165	0.256208	0	0	0	0	0	Ensembl	489	intronic antisense	ENST00000450763	ENST00000450763	NPAS2	+	101591327	101609989
ENST00000433012	AC016738.3	ENSG00000230140	antisense	-	chr2:101436613-101886778	450165	0.256208	0	0	0	0	0	Ensembl	489	intronic antisense	ENST00000542504	ENST00000542504	NPAS2	+	101437486	101612097
ENST00000433012	AC016738.3	ENSG00000230140	antisense	-	chr2:101436613-101886778	450165	0.256208	0	0	0	0	0	Ensembl	489	intronic antisense	NM_002518	NM_002518	NPAS2	+	101436612	101613287
ENST00000526953	RP11-47J17.3	ENSG00000254688	antisense	-	chr11:12695968-12966298	270330	0.256208	0	0	0	0	0	Ensembl	489	intronic antisense	ENST00000334310	ENST00000334310	TEAD1	+	12697049	12960612
ENST00000526953	RP11-47J17.3	ENSG00000254688	antisense	-	chr11:12695968-12966298	270330	0.256208	0	0	0	0	0	Ensembl	489	intronic antisense	ENST00000361985	ENST00000361985	TEAD1	+	12766587	12965490
ENST00000526953	RP11-47J17.3	ENSG00000254688	antisense	-	chr11:12695968-12966298	270330	0.256208	0	0	0	0	0	Ensembl	489	intronic antisense	ENST00000527575	ENST00000527575	TEAD1	+	12697049	12960612
ENST00000526953	RP11-47J17.3	ENSG00000254688	antisense	-	chr11:12695968-12966298	270330	0.256208	0	0	0	0	0	Ensembl	489	intronic antisense	NM_021961	NM_021961	TEAD1	+	12695968	12966284
ENST00000434969	RP11-71G7.1	ENSG00000223715	lincRNA	-	chr3:176321930-176353320	31390	0.25654	0	0	0	0	0	Ensembl	827	intergenic
ENST00000601572	INTS6-AS1	ENSG00000236778	antisense	+	chr13:51909908-52126500	216592	0.25654	0	0	0	0	0	Ensembl	827	natural antisense	ENST00000483288	ENST00000483288	INTS6	-	52004440	52028400
ENST00000496084	RP11-788A4.1	ENSG00000244545	lincRNA	+	chr3:152365934-152368236	2302	0.257728	0	0	0	0	0	Ensembl	487	intergenic
ENST00000558044	RP11-245C17.2	ENSG00000259654	antisense	+	chr15:85212774-85259947	47173	0.257728	0	0	0	0	0	Ensembl	487	intronic antisense	ENST00000558196	ENST00000558196	SEC11A	-	85223977	85259298
ENST00000558044	RP11-245C17.2	ENSG00000259654	antisense	+	chr15:85212774-85259947	47173	0.257728	0	0	0	0	0	Ensembl	487	intronic antisense	NM_001271918	NM_001271918	SEC11A	-	85212767	85259691
ENST00000558044	RP11-245C17.2	ENSG00000259654	antisense	+	chr15:85212774-85259947	47173	0.257728	0	0	0	0	0	Ensembl	487	intronic antisense	NM_001271919	NM_001271919	SEC11A	-	85212767	85259691
ENST00000558044	RP11-245C17.2	ENSG00000259654	antisense	+	chr15:85212774-85259947	47173	0.257728	0	0	0	0	0	Ensembl	487	intronic antisense	NM_001271920	NM_001271920	SEC11A	-	85212767	85259691
ENST00000558044	RP11-245C17.2	ENSG00000259654	antisense	+	chr15:85212774-85259947	47173	0.257728	0	0	0	0	0	Ensembl	487	intronic antisense	NM_001271921	NM_001271921	SEC11A	-	85212767	85259691
ENST00000558044	RP11-245C17.2	ENSG00000259654	antisense	+	chr15:85212774-85259947	47173	0.257728	0	0	0	0	0	Ensembl	487	intronic antisense	NM_001271922	NM_001271922	SEC11A	-	85212767	85259691
ENST00000558044	RP11-245C17.2	ENSG00000259654	antisense	+	chr15:85212774-85259947	47173	0.257728	0	0	0	0	0	Ensembl	487	intronic antisense	NM_014300	NM_014300	SEC11A	-	85212767	85259691
ENST00000400902	RP11-703H8.7	ENSG00000255118	antisense	-	chr11:62104382-62160884	56502	0.259267	0	0	0	0	0	Ensembl	485	natural antisense	ENST00000535727	ENST00000535727	ASRGL1	+	62104922	62157298
ENST00000400902	RP11-703H8.7	ENSG00000255118	antisense	-	chr11:62104382-62160884	56502	0.259267	0	0	0	0	0	Ensembl	485	natural antisense	NM_001083926	NM_001083926	ASRGL1	+	62104773	62160887
ENST00000400902	RP11-703H8.7	ENSG00000255118	antisense	-	chr11:62104382-62160884	56502	0.259267	0	0	0	0	0	Ensembl	485	natural antisense	NM_025080	NM_025080	ASRGL1	+	62104773	62160887
ENST00000610000	RP4-569D19.8	ENSG00000273044	lincRNA	+	chr22:35922978-35923462	484	0.260044	0	0	0	0	0	Ensembl	484	intergenic
ENST00000416930	RP11-1C1.7	ENSG00000246016	antisense	+	chr5:10479482-10482421	2939	0.260825	0	0	0	0	0	Ensembl	483	intergenic
ENST00000556021	CTD-3098H1.2	ENSG00000259108	lincRNA	-	chr19:48366739-48368598	1859	0.261601	0	0	0	0	0	Ensembl	482	intergenic
ENST00000439413	RP11-745C15.2	ENSG00000234707	antisense	+	chr7:54819942-54872621	52679	0.262401	0	0	0	0	0	Ensembl	481	intronic antisense	ENST00000415949	ENST00000415949	SEC61G	-	54819945	54827667
ENST00000418242	RP11-148B18.3	ENSG00000226835	lincRNA	+	chr1:94798822-94800404	1582	0.263196	0	0	0	0	0	Ensembl	480	intergenic
ENST00000432770	LINC00365	ENSG00000224511	lincRNA	-	chr13:30677314-30683012	5698	0.263196	0	0	0	0	0	Ensembl	480	intergenic
ENST00000355345	FAM74A3	ENSG00000204844	lincRNA	+	chr9:40715661-40722679	7018	0.265611	0	0	0	0	0	Ensembl	477	intergenic
ENST00000509372	CTC-321K16.1	ENSG00000250167	antisense	+	chr5:134895266-134970564	75298	0.26806	0	0	0	0	0	Ensembl	474	intronic antisense	NM_004887	NM_004887	CXCL14	-	134906370	134914969
ENST00000567503	RP11-744I24.2	ENSG00000261570	antisense	-	chr7:141229002-141401953	172951	0.268071	0	0	0	0	0	Ensembl	474	natural antisense	NM_018238	NM_018238	AGK	+	141251077	141354209
ENST00000527453	OVOL1-AS1	ENSG00000255120	antisense	-	chr11:65554492-65564690	10198	0.268896	0	0	0	0	0	Ensembl	472	intronic antisense	NM_004561	NM_004561	OVOL1	+	65554504	65564690
ENST00000502645	CTD-2337A12.1	ENSG00000251314	antisense	+	chr5:95220801-96143803	923002	0.268901	0	0	0	0	0	Ensembl	473	intron sense-overlapping	ENST00000505143	ENST00000505143	CAST	+	95865524	96075822
ENST00000502645	CTD-2337A12.1	ENSG00000251314	antisense	+	chr5:95220801-96143803	923002	0.268901	0	0	0	0	0	Ensembl	473	intronic antisense	ENST00000509190	ENST00000509190	PCSK1	-	95759086	95769847
ENST00000502645	CTD-2337A12.1	ENSG00000251314	antisense	+	chr5:95220801-96143803	923002	0.268901	0	0	0	0	0	Ensembl	473	intronic antisense	NM_000439	NM_000439	PCSK1	-	95726039	95768985
ENST00000502645	CTD-2337A12.1	ENSG00000251314	antisense	+	chr5:95220801-96143803	923002	0.268901	0	0	0	0	0	Ensembl	473	intronic antisense	NM_001177875	NM_001177875	PCSK1	-	95726039	95767863
ENST00000502645	CTD-2337A12.1	ENSG00000251314	antisense	+	chr5:95220801-96143803	923002	0.268901	0	0	0	0	0	Ensembl	473	natural antisense	NM_012081	NM_012081	ELL2	-	95220801	95297775
ENST00000565829	RP11-407G23.1	ENSG00000260148	antisense	-	chr16:57125124-57126215	1091	0.269736	0	0	0	0	0	Ensembl	472	bidirectional	ENST00000535318	ENST00000535318	CPNE2	+	57126518	57181878
ENST00000565829	RP11-407G23.1	ENSG00000260148	antisense	-	chr16:57125124-57126215	1091	0.269736	0	0	0	0	0	Ensembl	472	bidirectional	NM_152727	NM_152727	CPNE2	+	57126454	57181878
ENST00000522524	RP11-219J21.2	ENSG00000253342	lincRNA	+	chr8:25634194-25634972	778	0.27573	0	0	0	0	0	Ensembl	465	intergenic
ENST00000418426	RP11-402L1.11	ENSG00000228426	lincRNA	+	chr10:44124264-44170151	45887	0.278382	0	0	0	0	0	Ensembl	462	intergenic
ENST00000607419	RP11-245G13.2	ENSG00000271952	lincRNA	+	chr2:11018394-11025244	6850	0.279277	0	0	0	0	0	Ensembl	461	intergenic
TCONS_00010852	XLOC_004669	XLOC_004669	long_noncoding	+	chr5:177236175-177410055	173880	0.280178	0	0	0	0	0	TCONS	460	intergenic
ENST00000531108	AP000442.1	ENSG00000255139	antisense	+	chr11:59383901-59436453	52552	0.280534	0	0	0	0	0	Ensembl	440	natural antisense	NM_152716	NM_152716	PATL1	-	59404191	59436511
ENST00000562232	RP11-20I23.6	ENSG00000261140	antisense	-	chr16:2587964-2653189	65225	0.281084	0	0	0	0	0	Ensembl	459	intronic antisense	ENST00000354836	ENST00000354836	PDPK1	+	2588033	2647908
ENST00000562232	RP11-20I23.6	ENSG00000261140	antisense	-	chr16:2587964-2653189	65225	0.281084	0	0	0	0	0	Ensembl	459	intronic antisense	ENST00000389224	ENST00000389224	PDPK1	+	2588164	2647929
ENST00000562232	RP11-20I23.6	ENSG00000261140	antisense	-	chr16:2587964-2653189	65225	0.281084	0	0	0	0	0	Ensembl	459	intronic antisense	ENST00000566659	ENST00000566659	PDPK1	+	2587979	2631662
ENST00000562232	RP11-20I23.6	ENSG00000261140	antisense	-	chr16:2587964-2653189	65225	0.281084	0	0	0	0	0	Ensembl	459	intronic antisense	NM_001261816	NM_001261816	PDPK1	+	2587964	2653191
ENST00000562232	RP11-20I23.6	ENSG00000261140	antisense	-	chr16:2587964-2653189	65225	0.281084	0	0	0	0	0	Ensembl	459	intronic antisense	NM_002613	NM_002613	PDPK1	+	2587964	2653191
ENST00000562232	RP11-20I23.6	ENSG00000261140	antisense	-	chr16:2587964-2653189	65225	0.281084	0	0	0	0	0	Ensembl	459	intronic antisense	NM_031268	NM_031268	PDPK1	+	2587964	2653191
ENST00000539089	RP11-20D14.3	ENSG00000255829	antisense	+	chr12:8816606-8821607	5001	0.282724	0	0	0	0	0	Ensembl	453	intergenic
ENST00000436200	RP4-717I23.3	ENSG00000223745	processed_transcript	-	chr1:93615298-93835055	219757	0.283618	1.03819e-315	0	0	0	0	Ensembl	492	intergenic
ENST00000542489	RP11-59N23.1	ENSG00000255644	antisense	+	chr12:21788275-21928515	140240	0.28384	0	0	0	0	0	Ensembl	456	natural antisense	NM_004982	NM_004982	KCNJ8	-	21917888	21927755
ENST00000443034	RP5-1092A11.5	ENSG00000227589	antisense	-	chr1:3547330-3663937	116607	0.287552	0	0	0	0	0	Ensembl	754	intronic antisense	NM_001204184	NM_001204184	TP73	+	3569128	3652765
ENST00000443034	RP5-1092A11.5	ENSG00000227589	antisense	-	chr1:3547330-3663937	116607	0.287552	0	0	0	0	0	Ensembl	754	intronic antisense	NM_001204185	NM_001204185	TP73	+	3569128	3652765
ENST00000443034	RP5-1092A11.5	ENSG00000227589	antisense	-	chr1:3547330-3663937	116607	0.287552	0	0	0	0	0	Ensembl	754	intronic antisense	NM_001204186	NM_001204186	TP73	+	3569128	3652765
ENST00000443034	RP5-1092A11.5	ENSG00000227589	antisense	-	chr1:3547330-3663937	116607	0.287552	0	0	0	0	0	Ensembl	754	intronic antisense	NM_001204187	NM_001204187	TP73	+	3569128	3652765
ENST00000443034	RP5-1092A11.5	ENSG00000227589	antisense	-	chr1:3547330-3663937	116607	0.287552	0	0	0	0	0	Ensembl	754	intronic antisense	NM_001204188	NM_001204188	TP73	+	3569128	3652765
ENST00000443034	RP5-1092A11.5	ENSG00000227589	antisense	-	chr1:3547330-3663937	116607	0.287552	0	0	0	0	0	Ensembl	754	intronic antisense	NM_005427	NM_005427	TP73	+	3569128	3652765
ENST00000453811	CTA-407F11.8	ENSG00000234884	antisense	-	chr22:25957083-25960789	3706	0.288554	0	0	0	0	0	Ensembl	451	bidirectional	NM_005160	NM_005160	ADRBK2	+	25960860	26125258
ENST00000453811	CTA-407F11.8	ENSG00000234884	antisense	-	chr22:25957083-25960789	3706	0.288554	0	0	0	0	0	Ensembl	451	bidirectional	uc003abw.2	uc003abw.2	ADRBK2	+	25960860	26110537
ENST00000453811	CTA-407F11.8	ENSG00000234884	antisense	-	chr22:25957083-25960789	3706	0.288554	0	0	0	0	0	Ensembl	451	bidirectional	uc010gux.3	uc010gux.3	ADRBK2	+	25960860	26106104
ENST00000553419	CTD-2292M16.7	ENSG00000258459	antisense	+	chr14:20724716-20774970	50254	0.290438	0	0	0	0	0	Ensembl	748	natural antisense	ENST00000423949	ENST00000423949	TTC5	-	20757687	20774094
ENST00000553419	CTD-2292M16.7	ENSG00000258459	antisense	+	chr14:20724716-20774970	50254	0.290438	0	0	0	0	0	Ensembl	748	natural antisense	ENST00000553828	ENST00000553828	TTC5	-	20768967	20774119
ENST00000553419	CTD-2292M16.7	ENSG00000258459	antisense	+	chr14:20724716-20774970	50254	0.290438	0	0	0	0	0	Ensembl	748	natural antisense	NM_138376	NM_138376	TTC5	-	20757300	20774153
TCONS_00018392	XLOC_008674	XLOC_008674	long_noncoding	+	chr10:133821406-133824860	3454	0.290484	0	0	0	0	0	TCONS	449	intergenic
ENST00000599645	AC007193.9	ENSG00000268810	antisense	-	chr19:46850250-46896238	45988	0.291459	0	0	0	0	0	Ensembl	448	intronic antisense	NM_001204284	NM_001204284	PPP5C	+	46850250	46894232
ENST00000599645	AC007193.9	ENSG00000268810	antisense	-	chr19:46850250-46896238	45988	0.291459	0	0	0	0	0	Ensembl	448	intronic antisense	NM_006247	NM_006247	PPP5C	+	46850250	46894232
TCONS_00008342	XLOC_003791	XLOC_003791	long_noncoding	+	chr4:177302225-177372087	69862	0.29244	0	0	0	0	0	TCONS	447	intergenic
ENST00000494885	RP11-550I24.2	ENSG00000243176	processed_transcript	+	chr3:156893011-157251408	358397	0.292954	0	0	0	0	0	Ensembl	517	intronic antisense	ENST00000543418	ENST00000543418	VEPH1	-	156977530	157217445
ENST00000494885	RP11-550I24.2	ENSG00000243176	processed_transcript	+	chr3:156893011-157251408	358397	0.292954	0	0	0	0	0	Ensembl	517	intronic antisense	NM_001167911	NM_001167911	VEPH1	-	156977531	157221136
ENST00000494885	RP11-550I24.2	ENSG00000243176	processed_transcript	+	chr3:156893011-157251408	358397	0.292954	0	0	0	0	0	Ensembl	517	intronic antisense	NM_001167912	NM_001167912	VEPH1	-	156977531	157221136
ENST00000494885	RP11-550I24.2	ENSG00000243176	processed_transcript	+	chr3:156893011-157251408	358397	0.292954	0	0	0	0	0	Ensembl	517	intronic antisense	NM_024621	NM_024621	VEPH1	-	156977531	157217445
ENST00000550279	RP11-87P13.2	ENSG00000258338	lincRNA	+	chr12:83565368-83566519	1151	0.293382	0	0	0	0	0	Ensembl	742	intergenic
ENST00000607181	RP11-254F7.3	ENSG00000271787	antisense	-	chr2:10182975-10194993	12018	0.293428	0	0	0	0	0	Ensembl	446	natural antisense	NM_001177716	NM_001177716	KLF11	+	10183955	10194963
ENST00000607181	RP11-254F7.3	ENSG00000271787	antisense	-	chr2:10182975-10194993	12018	0.293428	0	0	0	0	0	Ensembl	446	natural antisense	NM_001177718	NM_001177718	KLF11	+	10184371	10194963
ENST00000607181	RP11-254F7.3	ENSG00000271787	antisense	-	chr2:10182975-10194993	12018	0.293428	0	0	0	0	0	Ensembl	446	natural antisense	NM_003597	NM_003597	KLF11	+	10183681	10194963
TCONS_00008273	XLOC_003714	XLOC_003714	long_noncoding	+	chr4:143772644-143778965	6321	0.293878	0	0	0	0	0	TCONS	741	intergenic
ENST00000559210	DPH6-AS1	ENSG00000248079	lincRNA	+	chr15:35838395-36151202	312807	0.295469	0	0	0	0	0	Ensembl	493	bidirectional	ENST00000561411	ENST00000561411	DPH6	-	35674032	35838366
ENST00000559210	DPH6-AS1	ENSG00000248079	lincRNA	+	chr15:35838395-36151202	312807	0.295469	0	0	0	0	0	Ensembl	493	bidirectional	NM_001141972	NM_001141972	DPH6	-	35812473	35838404
ENST00000559210	DPH6-AS1	ENSG00000248079	lincRNA	+	chr15:35838395-36151202	312807	0.295469	0	0	0	0	0	Ensembl	493	bidirectional	NM_080650	NM_080650	DPH6	-	35663169	35838404
ENST00000545750	RP11-221N13.2	ENSG00000255866	lincRNA	+	chr12:65672422-66036152	363730	0.296432	0	0	0	0	0	Ensembl	443	intergenic
ENST00000556183	RP11-665C16.6	ENSG00000258413	lincRNA	-	chr14:55729484-55923444	193960	0.296432	0	0	0	0	0	Ensembl	443	intronic antisense	NM_017943	NM_017943	FBXO34	+	55738020	55820329
ENST00000567091	LA16c-313D11.9	ENSG00000260394	antisense	-	chr16:728503-729777	1274	0.29945	0	0	0	0	0	Ensembl	730	bidirectional	ENST00000567173	ENST00000567173	STUB1	+	730423	732193
ENST00000567091	LA16c-313D11.9	ENSG00000260394	antisense	-	chr16:728503-729777	1274	0.29945	0	0	0	0	0	Ensembl	730	bidirectional	NM_001293197	NM_001293197	STUB1	+	730110	732768
ENST00000567091	LA16c-313D11.9	ENSG00000260394	antisense	-	chr16:728503-729777	1274	0.29945	0	0	0	0	0	Ensembl	730	bidirectional	NM_005861	NM_005861	STUB1	+	730110	732768
ENST00000517953	RP11-705O24.1	ENSG00000254119	lincRNA	+	chr8:62697605-62856739	159134	0.300533	0	0	0	0	0	Ensembl	439	intergenic
ENST00000587369	RP11-749H17.2	ENSG00000267354	sense_intronic	+	chr18:42792959-43332485	539526	0.301533	0	0	0	0	0	Ensembl	726	intron sense-overlapping	NM_001242692	NM_001242692	SLC14A2	+	42792946	43263060
ENST00000447396	RP1-302D9.1	ENSG00000228622	lincRNA	-	chr22:33501368-33502045	677	0.302627	0	0	0	0	0	Ensembl	437	intergenic
TCONS_00007758	XLOC_003943	XLOC_003943	long_noncoding	-	chr4:45724759-45909868	185109	0.302627	0	0	0	0	0	TCONS	437	intergenic
ENST00000556734	RP11-517O13.1	ENSG00000258378	antisense	+	chr14:58862633-59015216	152583	0.303684	0	0	0	0	0	Ensembl	436	intron sense-overlapping	NM_207377	NM_207377	TOMM20L	+	58862643	58875419
ENST00000556734	RP11-517O13.1	ENSG00000258378	antisense	+	chr14:58862633-59015216	152583	0.303684	0	0	0	0	0	Ensembl	436	intronic antisense	ENST00000555061	ENST00000555061	TIMM9	-	58875591	58878831
ENST00000556734	RP11-517O13.1	ENSG00000258378	antisense	+	chr14:58862633-59015216	152583	0.303684	0	0	0	0	0	Ensembl	436	intronic antisense	NM_001304485	NM_001304485	TIMM9	-	58875211	58894332
ENST00000556734	RP11-517O13.1	ENSG00000258378	antisense	+	chr14:58862633-59015216	152583	0.303684	0	0	0	0	0	Ensembl	436	intronic antisense	NM_001304487	NM_001304487	TIMM9	-	58875367	58894332
ENST00000556734	RP11-517O13.1	ENSG00000258378	antisense	+	chr14:58862633-59015216	152583	0.303684	0	0	0	0	0	Ensembl	436	natural antisense	ENST00000555097	ENST00000555097	TIMM9	-	58877562	58893879
ENST00000556734	RP11-517O13.1	ENSG00000258378	antisense	+	chr14:58862633-59015216	152583	0.303684	0	0	0	0	0	Ensembl	436	natural antisense	NM_001304486	NM_001304486	TIMM9	-	58875211	58893960
ENST00000556734	RP11-517O13.1	ENSG00000258378	antisense	+	chr14:58862633-59015216	152583	0.303684	0	0	0	0	0	Ensembl	436	natural antisense	NM_001304488	NM_001304488	TIMM9	-	58875211	58893960
ENST00000556734	RP11-517O13.1	ENSG00000258378	antisense	+	chr14:58862633-59015216	152583	0.303684	0	0	0	0	0	Ensembl	436	natural antisense	NM_001304489	NM_001304489	TIMM9	-	58875211	58893960
ENST00000556734	RP11-517O13.1	ENSG00000258378	antisense	+	chr14:58862633-59015216	152583	0.303684	0	0	0	0	0	Ensembl	436	natural antisense	NM_001304490	NM_001304490	TIMM9	-	58875211	58893960
ENST00000556734	RP11-517O13.1	ENSG00000258378	antisense	+	chr14:58862633-59015216	152583	0.303684	0	0	0	0	0	Ensembl	436	natural antisense	NM_001304491	NM_001304491	TIMM9	-	58875211	58893960
ENST00000556734	RP11-517O13.1	ENSG00000258378	antisense	+	chr14:58862633-59015216	152583	0.303684	0	0	0	0	0	Ensembl	436	natural antisense	NM_012460	NM_012460	TIMM9	-	58875369	58894332
TCONS_00023942	XLOC_011256	XLOC_011256	long_noncoding	+	chr15:52870038-53002014	131976	0.30475	0	0	0	0	0	TCONS	435	intronic antisense	ENST00000561490	ENST00000561490	FAM214A	-	52903821	53002014
TCONS_00008937	XLOC_003784	XLOC_003784	long_noncoding	+	chr4:174439876-174440761	885	0.30799	0	0	0	0	0	TCONS	432	intergenic
TCONS_00013328	XLOC_005976	XLOC_005976	long_noncoding	+	chr7:5834112-5855979	21867	0.310161	0	0	0	0	0	TCONS	430	intergenic
ENST00000527819	RP11-624D11.2	ENSG00000254532	lincRNA	-	chr11:30065604-30105890	40286	0.3113	0	0	0	0	0	Ensembl	429	intergenic
ENST00000555428	RP11-638I2.6	ENSG00000258504	lincRNA	+	chr14:100673743-100772884	99141	0.3113	0	0	0	0	0	Ensembl	429	natural antisense	ENST00000392908	ENST00000392908	SLC25A29	-	100757454	100772778
ENST00000555428	RP11-638I2.6	ENSG00000258504	lincRNA	+	chr14:100673743-100772884	99141	0.3113	0	0	0	0	0	Ensembl	429	natural antisense	ENST00000554912	ENST00000554912	SLC25A29	-	100757452	100762882
ENST00000555428	RP11-638I2.6	ENSG00000258504	lincRNA	+	chr14:100673743-100772884	99141	0.3113	0	0	0	0	0	Ensembl	429	natural antisense	ENST00000556505	ENST00000556505	SLC25A29	-	100758022	100762071
ENST00000555428	RP11-638I2.6	ENSG00000258504	lincRNA	+	chr14:100673743-100772884	99141	0.3113	0	0	0	0	0	Ensembl	429	natural antisense	NM_001039355	NM_001039355	SLC25A29	-	100757447	100772884
ENST00000555428	RP11-638I2.6	ENSG00000258504	lincRNA	+	chr14:100673743-100772884	99141	0.3113	0	0	0	0	0	Ensembl	429	natural antisense	NM_001291813	NM_001291813	SLC25A29	-	100757447	100772884
ENST00000555428	RP11-638I2.6	ENSG00000258504	lincRNA	+	chr14:100673743-100772884	99141	0.3113	0	0	0	0	0	Ensembl	429	natural antisense	NM_001291814	NM_001291814	SLC25A29	-	100757447	100772884
ENST00000456187	PABPC5-AS1	ENSG00000234161	antisense	-	chrX:90669876-90693583	23707	0.314682	0	0	0	0	0	Ensembl	426	intronic antisense	ENST00000373105	ENST00000373105	PABPC5	+	90689593	90691999
ENST00000456187	PABPC5-AS1	ENSG00000234161	antisense	-	chrX:90669876-90693583	23707	0.314682	0	0	0	0	0	Ensembl	426	intronic antisense	NM_080832	NM_080832	PABPC5	+	90689596	90693583
ENST00000609581	RP11-713D19.1	ENSG00000273233	lincRNA	-	chr2:28974505-29093167	118662	0.314682	0	0	0	0	0	Ensembl	426	bidirectional	ENST00000449210	ENST00000449210	SPDYA	+	29033773	29045279
ENST00000609581	RP11-713D19.1	ENSG00000273233	lincRNA	-	chr2:28974505-29093167	118662	0.314682	0	0	0	0	0	Ensembl	426	bidirectional	NM_001142634	NM_001142634	SPDYA	+	29033699	29073475
ENST00000609581	RP11-713D19.1	ENSG00000273233	lincRNA	-	chr2:28974505-29093167	118662	0.314682	0	0	0	0	0	Ensembl	426	bidirectional	NM_182756	NM_182756	SPDYA	+	29033699	29073475
ENST00000557568	RP11-66N24.4	ENSG00000157306	antisense	+	chr14:23980968-24048009	67041	0.318137	0	0	0	0	0	Ensembl	423	intergenic
ENST00000414264	LINC00948	ENSG00000227877	lincRNA	-	chr10:61496752-61513203	16451	0.31925	0	0	0	0	0	Ensembl	422	exon sense-overlapping	NM_001304731	NM_001304731	MRLN	-	61496747	61513203
ENST00000414264	LINC00948	ENSG00000227877	lincRNA	-	chr10:61496752-61513203	16451	0.31925	0	0	0	0	0	Ensembl	422	exon sense-overlapping	NM_001304732	NM_001304732	MRLN	-	61496747	61513203
ENST00000420594	AC073130.1	ENSG00000237870	processed_transcript	-	chr7:115849285-116148595	299310	0.320483	0	0	0	0	0	Ensembl	421	intergenic
ENST00000507038	RP11-371F15.3	ENSG00000250195	antisense	-	chr4:139741107-139933800	192693	0.320483	0	0	0	0	0	Ensembl	421	intergenic
ENST00000419223	AC023347.1	ENSG00000235774	lincRNA	+	chr2:127066086-127101569	35483	0.322411	0	0	0	0	0	Ensembl	440	intergenic
uc002pnr.1	BC128433	BC128433	long_noncoding	-	chr19:49946967-49947386	419	0.322864	0	0	0	0	0	UCSC_knowngene	419	intergenic
TCONS_l2_00014931	XLOC_l2_008285	XLOC_l2_008285_2	long_noncoding	-	chr2:137086862-137087505	643	0.327606	0	0	0	0	0	TUCP	415	intergenic
ENST00000442889	RP11-312B8.1	ENSG00000237436	antisense	-	chr1:6843951-6844903	952	0.327733	0	0	0	0	0	Ensembl	415	bidirectional	ENST00000439411	ENST00000439411	CAMTA1	+	6845590	7826582
ENST00000442889	RP11-312B8.1	ENSG00000237436	antisense	-	chr1:6843951-6844903	952	0.327733	0	0	0	0	0	Ensembl	415	bidirectional	ENST00000467404	ENST00000467404	CAMTA1	+	6845577	6932079
ENST00000442889	RP11-312B8.1	ENSG00000237436	antisense	-	chr1:6843951-6844903	952	0.327733	0	0	0	0	0	Ensembl	415	bidirectional	NM_001195563	NM_001195563	CAMTA1	+	6845383	6932107
ENST00000442889	RP11-312B8.1	ENSG00000237436	antisense	-	chr1:6843951-6844903	952	0.327733	0	0	0	0	0	Ensembl	415	bidirectional	NM_001242701	NM_001242701	CAMTA1	+	6845383	6948261
ENST00000442889	RP11-312B8.1	ENSG00000237436	antisense	-	chr1:6843951-6844903	952	0.327733	0	0	0	0	0	Ensembl	415	bidirectional	NM_015215	NM_015215	CAMTA1	+	6845383	7829766
ENST00000604464	RP11-342K6.3	ENSG00000270462	antisense	+	chr2:75873908-75938115	64207	0.328973	0	0	0	0	0	Ensembl	414	intronic antisense	ENST00000409857	ENST00000409857	GCFC2	-	75891544	75938018
ENST00000604464	RP11-342K6.3	ENSG00000270462	antisense	+	chr2:75873908-75938115	64207	0.328973	0	0	0	0	0	Ensembl	414	intronic antisense	ENST00000442309	ENST00000442309	GCFC2	-	75923377	75938067
ENST00000604464	RP11-342K6.3	ENSG00000270462	antisense	+	chr2:75873908-75938115	64207	0.328973	0	0	0	0	0	Ensembl	414	intronic antisense	ENST00000541687	ENST00000541687	GCFC2	-	75889831	75938041
ENST00000604464	RP11-342K6.3	ENSG00000270462	antisense	+	chr2:75873908-75938115	64207	0.328973	0	0	0	0	0	Ensembl	414	intronic antisense	NM_001201334	NM_001201334	GCFC2	-	75889831	75937732
ENST00000604464	RP11-342K6.3	ENSG00000270462	antisense	+	chr2:75873908-75938115	64207	0.328973	0	0	0	0	0	Ensembl	414	intronic antisense	NM_003203	NM_003203	GCFC2	-	75889831	75938111
TCONS_l2_00006951	XLOC_l2_003803	XLOC_l2_003803	long_noncoding	+	chr13:81228889-81270425	41536	0.331482	0	0	0	0	0	TUCP	412	intergenic
ENST00000413810	RP11-245J24.1	ENSG00000238276	processed_transcript	+	chr10:120001075-120027222	26147	0.332751	0	0	0	0	0	Ensembl	411	intergenic
TCONS_00027655	XLOC_013195	XLOC_013195	long_noncoding	-	chr19:1246145-1248229	2084	0.333867	0	0	0	0	0	TCONS	928	bidirectional	ENST00000586757	ENST00000586757	MIDN	+	1248551	1251900
TCONS_00027655	XLOC_013195	XLOC_013195	long_noncoding	-	chr19:1246145-1248229	2084	0.333867	0	0	0	0	0	TCONS	928	bidirectional	NM_177401	NM_177401	MIDN	+	1248551	1259142
ENST00000423346	RP3-508I15.10	ENSG00000230912	antisense	-	chr22:39052640-39077825	25185	0.334029	0	0	0	0	0	Ensembl	410	intronic antisense	ENST00000411557	ENST00000411557	CBY1	+	39052644	39066994
ENST00000423346	RP3-508I15.10	ENSG00000230912	antisense	-	chr22:39052640-39077825	25185	0.334029	0	0	0	0	0	Ensembl	410	intronic antisense	ENST00000416285	ENST00000416285	CBY1	+	39052680	39067193
ENST00000423346	RP3-508I15.10	ENSG00000230912	antisense	-	chr22:39052640-39077825	25185	0.334029	0	0	0	0	0	Ensembl	410	intronic antisense	NM_001002880	NM_001002880	CBY1	+	39052657	39069855
ENST00000423346	RP3-508I15.10	ENSG00000230912	antisense	-	chr22:39052640-39077825	25185	0.334029	0	0	0	0	0	Ensembl	410	intronic antisense	NM_015373	NM_015373	CBY1	+	39052657	39069855
ENST00000438178	AC008278.2	ENSG00000234022	antisense	+	chr2:15704293-15713992	9699	0.335317	0	0	0	0	0	Ensembl	409	intergenic
ENST00000507566	CTD-2024P10.1	ENSG00000250234	antisense	-	chr5:34656341-34832732	176391	0.337923	0	0	0	0	0	Ensembl	407	intronic antisense	ENST00000514873	ENST00000514873	RAI14	+	34656949	34807962
ENST00000507566	CTD-2024P10.1	ENSG00000250234	antisense	-	chr5:34656341-34832732	176391	0.337923	0	0	0	0	0	Ensembl	407	natural antisense	ENST00000513974	ENST00000513974	RAI14	+	34656536	34807962
ENST00000507566	CTD-2024P10.1	ENSG00000250234	antisense	-	chr5:34656341-34832732	176391	0.337923	0	0	0	0	0	Ensembl	407	natural antisense	ENST00000514527	ENST00000514527	RAI14	+	34656503	34808727
ENST00000507566	CTD-2024P10.1	ENSG00000250234	antisense	-	chr5:34656341-34832732	176391	0.337923	0	0	0	0	0	Ensembl	407	natural antisense	NM_001145520	NM_001145520	RAI14	+	34656595	34832717
ENST00000507566	CTD-2024P10.1	ENSG00000250234	antisense	-	chr5:34656341-34832732	176391	0.337923	0	0	0	0	0	Ensembl	407	natural antisense	NM_001145522	NM_001145522	RAI14	+	34656432	34832717
ENST00000507566	CTD-2024P10.1	ENSG00000250234	antisense	-	chr5:34656341-34832732	176391	0.337923	0	0	0	0	0	Ensembl	407	natural antisense	NM_015577	NM_015577	RAI14	+	34656432	34832717
TCONS_00004306	XLOC_002158	XLOC_002158	long_noncoding	-	chr2:73090669-73112750	22081	0.337923	0	0	0	0	0	TCONS	407	intergenic
ENST00000567077	RP11-432I5.6	ENSG00000260185	antisense	+	chr16:71657610-71758604	100994	0.339242	0	0	0	0	0	Ensembl	406	intronic antisense	ENST00000393524	ENST00000393524	PHLPP2	-	71678830	71749432
ENST00000567077	RP11-432I5.6	ENSG00000260185	antisense	+	chr16:71657610-71758604	100994	0.339242	0	0	0	0	0	Ensembl	406	intronic antisense	NM_001289003	NM_001289003	PHLPP2	-	71678828	71749743
ENST00000567077	RP11-432I5.6	ENSG00000260185	antisense	+	chr16:71657610-71758604	100994	0.339242	0	0	0	0	0	Ensembl	406	natural antisense	ENST00000356272	ENST00000356272	PHLPP2	-	71678851	71748704
ENST00000567077	RP11-432I5.6	ENSG00000260185	antisense	+	chr16:71657610-71758604	100994	0.339242	0	0	0	0	0	Ensembl	406	natural antisense	ENST00000360429	ENST00000360429	PHLPP2	-	71678704	71748704
ENST00000567077	RP11-432I5.6	ENSG00000260185	antisense	+	chr16:71657610-71758604	100994	0.339242	0	0	0	0	0	Ensembl	406	natural antisense	ENST00000540628	ENST00000540628	PHLPP2	-	71671738	71697874
ENST00000567077	RP11-432I5.6	ENSG00000260185	antisense	+	chr16:71657610-71758604	100994	0.339242	0	0	0	0	0	Ensembl	406	natural antisense	ENST00000567016	ENST00000567016	PHLPP2	-	71682072	71757785
ENST00000567077	RP11-432I5.6	ENSG00000260185	antisense	+	chr16:71657610-71758604	100994	0.339242	0	0	0	0	0	Ensembl	406	natural antisense	NM_015020	NM_015020	PHLPP2	-	71678828	71758604
ENST00000606921	RP1-30M3.6	ENSG00000272402	antisense	+	chr6:24667262-24721064	53802	0.34057	0	0	0	0	0	Ensembl	405	intronic antisense	ENST00000378102	ENST00000378102	C6orf62	-	24706323	24720226
ENST00000606921	RP1-30M3.6	ENSG00000272402	antisense	+	chr6:24667262-24721064	53802	0.34057	0	0	0	0	0	Ensembl	405	intronic antisense	ENST00000540769	ENST00000540769	C6orf62	-	24706151	24720620
ENST00000606921	RP1-30M3.6	ENSG00000272402	antisense	+	chr6:24667262-24721064	53802	0.34057	0	0	0	0	0	Ensembl	405	intronic antisense	NM_030939	NM_030939	C6orf62	-	24705089	24719403
TCONS_00020046	XLOC_009387	XLOC_009387	long_noncoding	-	chr11:18283528-18284638	1110	0.341909	0	0	0	0	0	TCONS	404	intergenic
ENST00000413088	RP1-266L20.2	ENSG00000232640	antisense	-	chr6:170125186-170139088	13902	0.343259	0	0	0	0	0	Ensembl	403	intergenic
TCONS_l2_00030158	XLOC_l2_015464	XLOC_l2_015464	long_noncoding	+	chrX:18883888-18884823	935	0.34599	0	0	0	0	0	TUCP	401	intergenic
ENST00000453936	AC016722.3	ENSG00000226548	antisense	-	chr2:47043806-47086146	42340	0.345994	0	0	0	0	0	Ensembl	652	intronic antisense	ENST00000422294	ENST00000422294	LINC01119	+	47043835	47085349
TCONS_00012442	XLOC_005214	XLOC_005214	long_noncoding	+	chr6:26673487-26688192	14705	0.34863	0	0	0	0	0	TCONS	280	intergenic
ENST00000588504	MAP3K14-AS1	ENSG00000267278	antisense	+	chr17:43268297-43394414	126117	0.348737	0	0	0	0	0	Ensembl	544	intronic antisense	ENST00000543122	ENST00000543122	SPATA32	-	43331759	43339461
ENST00000588504	MAP3K14-AS1	ENSG00000267278	antisense	+	chr17:43268297-43394414	126117	0.348737	0	0	0	0	0	Ensembl	544	intronic antisense	NM_152343	NM_152343	SPATA32	-	43331759	43339479
ENST00000324630	AP000487.4	ENSG00000254495	antisense	-	chr11:70116805-70282690	165885	0.355899	0	0	0	0	0	Ensembl	394	intronic antisense	ENST00000528750	ENST00000528750	PPFIA1	+	70189856	70208569
ENST00000324630	AP000487.4	ENSG00000254495	antisense	-	chr11:70116805-70282690	165885	0.355899	0	0	0	0	0	Ensembl	394	intronic antisense	NM_003626	NM_003626	PPFIA1	+	70116805	70230607
ENST00000324630	AP000487.4	ENSG00000254495	antisense	-	chr11:70116805-70282690	165885	0.355899	0	0	0	0	0	Ensembl	394	intronic antisense	NM_177423	NM_177423	PPFIA1	+	70116805	70224598
ENST00000419288	GPC5-AS1	ENSG00000235984	antisense	-	chr13:92050928-93519490	1468562	0.357361	0	0	0	0	0	Ensembl	393	intronic antisense	NM_004466	NM_004466	GPC5	+	92050872	93519487
ENST00000457683	RP5-834N19.1	ENSG00000232650	lincRNA	+	chr1:119870798-119898805	28007	0.360321	0	0	0	0	0	Ensembl	391	intergenic
ENST00000604680	RP11-381K20.4	ENSG00000270697	lincRNA	+	chr5:137097234-137097625	391	0.360321	0	0	0	0	0	Ensembl	391	intergenic
ENST00000589730	CTB-39G8.2	ENSG00000267446	lincRNA	-	chr17:43448767-43449423	656	0.367938	0	0	0	0	0	Ensembl	386	intergenic
ENST00000602809	RP11-326C3.14	ENSG00000270105	lincRNA	-	chr11:318639-330122	11483	0.367938	0	0	0	0	0	Ensembl	386	intron sense-overlapping	ENST00000602735	ENST00000602735	IFITM3	-	319772	327537
ENST00000433125	CTA-984G1.5	ENSG00000237015	antisense	+	chr22:29655840-29696515	40675	0.3695	0	0	0	0	0	Ensembl	385	intronic antisense	ENST00000414672	ENST00000414672	RHBDD3	-	29656800	29664198
ENST00000433125	CTA-984G1.5	ENSG00000237015	antisense	+	chr22:29655840-29696515	40675	0.3695	0	0	0	0	0	Ensembl	385	intronic antisense	NM_012265	NM_012265	RHBDD3	-	29655843	29663914
ENST00000433587	RP4-550H1.5	ENSG00000237063	lincRNA	-	chr20:34674173-34676114	1941	0.372731	0	0	0	0	0	Ensembl	616	intergenic
ENST00000433637	RP1-104O17.1	ENSG00000224849	lincRNA	+	chr6:97731178-98180588	449410	0.37406	0	0	0	0	0	Ensembl	501	intergenic
ENST00000512280	RP11-98D18.3	ENSG00000249602	antisense	-	chr1:151728016-151766878	38862	0.374266	0	0	0	0	0	Ensembl	382	exon sense-overlapping	NM_001300733	NM_001300733	MRPL9	-	151732118	151736392
ENST00000512280	RP11-98D18.3	ENSG00000249602	antisense	-	chr1:151728016-151766878	38862	0.374266	0	0	0	0	0	Ensembl	382	exon sense-overlapping	NM_031420	NM_031420	MRPL9	-	151732118	151736392
ENST00000512280	RP11-98D18.3	ENSG00000249602	antisense	-	chr1:151728016-151766878	38862	0.374266	0	0	0	0	0	Ensembl	382	intronic antisense	ENST00000479764	ENST00000479764	OAZ3	+	151736053	151743808
ENST00000512280	RP11-98D18.3	ENSG00000249602	antisense	-	chr1:151728016-151766878	38862	0.374266	0	0	0	0	0	Ensembl	382	natural antisense	ENST00000315067	ENST00000315067	OAZ3	+	151735444	151743805
ENST00000512280	RP11-98D18.3	ENSG00000249602	antisense	-	chr1:151728016-151766878	38862	0.374266	0	0	0	0	0	Ensembl	382	natural antisense	ENST00000582415	ENST00000582415	OAZ3	+	151740644	151743806
ENST00000512280	RP11-98D18.3	ENSG00000249602	antisense	-	chr1:151728016-151766878	38862	0.374266	0	0	0	0	0	Ensembl	382	natural antisense	NM_001301371	NM_001301371	OAZ3	+	151735955	151743806
ENST00000512280	RP11-98D18.3	ENSG00000249602	antisense	-	chr1:151728016-151766878	38862	0.374266	0	0	0	0	0	Ensembl	382	natural antisense	NM_016178	NM_016178	OAZ3	+	151739130	151743806
ENST00000416341	RP11-90J7.4	ENSG00000230229	lincRNA	+	chr10:80008381-80434724	426343	0.375882	0	0	0	0	0	Ensembl	381	intergenic
ENST00000457890	AC063976.3	ENSG00000224015	lincRNA	-	chr5:131514926-131516821	1895	0.375882	0	0	0	0	0	Ensembl	381	intergenic
ENST00000423023	RP11-523H24.3	ENSG00000226352	antisense	+	chr13:20248763-20357142	108379	0.384175	0	0	0	0	0	Ensembl	376	intergenic
ENST00000412194	LINC00623	ENSG00000235398	lincRNA	-	chr1:144275887-144521970	246083	0.389327	0	0	0	0	0	Ensembl	373	intronic antisense	NM_001278267	NM_001278267	NBPF20	+	144146810	146467744
ENST00000523226	CTD-2340D6.1	ENSG00000253532	sense_intronic	+	chr8:100025493-100906290	880797	0.390325	0	0	0	0	0	Ensembl	595	intron sense-overlapping	ENST00000395996	ENST00000395996	VPS13B	+	100025493	100889807
ENST00000523226	CTD-2340D6.1	ENSG00000253532	sense_intronic	+	chr8:100025493-100906290	880797	0.390325	0	0	0	0	0	Ensembl	595	intron sense-overlapping	NM_015243	NM_015243	VPS13B	+	100025493	100222015
ENST00000523226	CTD-2340D6.1	ENSG00000253532	sense_intronic	+	chr8:100025493-100906290	880797	0.390325	0	0	0	0	0	Ensembl	595	intron sense-overlapping	NM_017890	NM_017890	VPS13B	+	100025493	100889814
ENST00000523226	CTD-2340D6.1	ENSG00000253532	sense_intronic	+	chr8:100025493-100906290	880797	0.390325	0	0	0	0	0	Ensembl	595	intron sense-overlapping	NM_152564	NM_152564	VPS13B	+	100025493	100889814
ENST00000523226	CTD-2340D6.1	ENSG00000253532	sense_intronic	+	chr8:100025493-100906290	880797	0.390325	0	0	0	0	0	Ensembl	595	intron sense-overlapping	NM_181661	NM_181661	VPS13B	+	100025493	100133987
ENST00000527712	RP11-713P17.3	ENSG00000204241	lincRNA	+	chr11:133902166-133916744	14578	0.391134	0	0	0	0	0	Ensembl	594	intergenic
TCONS_00025497	XLOC_012312	XLOC_012312	long_noncoding	+	chr17:74788574-74819136	30562	0.393867	0	0	0	0	0	TCONS	591	intergenic
TCONS_l2_00014959	XLOC_l2_008322	XLOC_l2_008322	long_noncoding	-	chr2:158066905-158068051	1146	0.397261	0	0	0	0	0	TUCP	949	intergenic
ENST00000508920	CACNA1G-AS1	ENSG00000250107	antisense	-	chr17:48633567-48709301	75734	0.398225	0	0	0	0	0	Ensembl	368	intergenic
ENST00000470138	RP11-85M11.2	ENSG00000244128	lincRNA	+	chr3:164924747-165373211	448464	0.406771	0	0	0	0	0	Ensembl	577	intergenic
ENST00000507217	RP11-348J24.2	ENSG00000250049	lincRNA	+	chr5:91378413-92023961	645548	0.407739	0	0	0	0	0	Ensembl	576	intergenic
ENST00000568942	RP11-554A11.9	ENSG00000259799	antisense	+	chr11:68914695-68939032	24337	0.410628	0	0	0	0	0	Ensembl	573	intergenic
ENST00000460400	RP5-1096J16.1	ENSG00000243810	antisense	-	chr20:20015011-20341346	326335	0.415545	0	0	0	0	0	Ensembl	568	intronic antisense	ENST00000377293	ENST00000377293	C20orf26	+	20202583	20246477
ENST00000460400	RP5-1096J16.1	ENSG00000243810	antisense	-	chr20:20015011-20341346	326335	0.415545	0	0	0	0	0	Ensembl	568	intronic antisense	ENST00000377309	ENST00000377309	C20orf26	+	20033157	20341346
ENST00000460400	RP5-1096J16.1	ENSG00000243810	antisense	-	chr20:20015011-20341346	326335	0.415545	0	0	0	0	0	Ensembl	568	intronic antisense	ENST00000389656	ENST00000389656	C20orf26	+	20033157	20246090
ENST00000460400	RP5-1096J16.1	ENSG00000243810	antisense	-	chr20:20015011-20341346	326335	0.415545	0	0	0	0	0	Ensembl	568	intronic antisense	NM_015585	NM_015585	CFAP61	+	20033157	20341346
ENST00000553760	RP11-406A9.2	ENSG00000258743	lincRNA	+	chr14:83108963-83173169	64206	0.418171	0	0	0	0	0	Ensembl	773	intergenic
uc001vij.1	BC128161	BC128161	long_noncoding	-	chr13:64560503-64650144	89641	0.419423	0	0	0	0	0	UCSC_knowngene	442	intergenic
ENST00000540912	RP11-31L22.3	ENSG00000255808	antisense	+	chr11:72287184-72385635	98451	0.421599	0	0	0	0	0	Ensembl	562	intronic antisense	ENST00000418754	ENST00000418754	PDE2A	-	72288254	72385452
ENST00000540912	RP11-31L22.3	ENSG00000255808	antisense	+	chr11:72287184-72385635	98451	0.421599	0	0	0	0	0	Ensembl	562	intronic antisense	ENST00000444035	ENST00000444035	PDE2A	-	72287185	72379385
ENST00000540912	RP11-31L22.3	ENSG00000255808	antisense	+	chr11:72287184-72385635	98451	0.421599	0	0	0	0	0	Ensembl	562	intronic antisense	ENST00000538749	ENST00000538749	PDE2A	-	72302392	72354662
ENST00000540912	RP11-31L22.3	ENSG00000255808	antisense	+	chr11:72287184-72385635	98451	0.421599	0	0	0	0	0	Ensembl	562	intronic antisense	ENST00000542969	ENST00000542969	PDE2A	-	72316181	72385477
ENST00000540912	RP11-31L22.3	ENSG00000255808	antisense	+	chr11:72287184-72385635	98451	0.421599	0	0	0	0	0	Ensembl	562	intronic antisense	NM_001146209	NM_001146209	PDE2A	-	72287183	72380108
ENST00000540912	RP11-31L22.3	ENSG00000255808	antisense	+	chr11:72287184-72385635	98451	0.421599	0	0	0	0	0	Ensembl	562	intronic antisense	NM_002599	NM_002599	PDE2A	-	72287183	72385497
ENST00000540912	RP11-31L22.3	ENSG00000255808	antisense	+	chr11:72287184-72385635	98451	0.421599	0	0	0	0	0	Ensembl	562	natural antisense	ENST00000536458	ENST00000536458	PDE2A	-	72353297	72369165
ENST00000422649	AC018737.3	ENSG00000224655	lincRNA	+	chr2:122548019-122554278	6259	0.433886	0	0	0	0	0	Ensembl	350	intergenic
ENST00000584028	RP11-595B24.1	ENSG00000265758	lincRNA	+	chr18:19561081-19631120	70039	0.435912	0	0	0	0	0	Ensembl	349	intergenic
ENST00000514877	RP11-548L20.1	ENSG00000248685	lincRNA	-	chr4:34122515-34271369	148854	0.438639	0	0	0	0	0	Ensembl	546	intergenic
TCONS_l2_00020628	XLOC_l2_010740	XLOC_l2_010740	long_noncoding	+	chr4:86167309-86168180	871	0.444241	0	0	0	0	0	TUCP	541	intergenic
ENST00000597231	ARHGEF26-AS1	ENSG00000243069	processed_transcript	-	chr3:153742189-153975616	233427	0.447227	0	0	0	0	0	Ensembl	344	intergenic
ENST00000428190	RP1-155G6.4	ENSG00000227431	antisense	-	chr20:47656999-47662581	5582	0.454675	0	0	0	0	0	Ensembl	333	bidirectional	NM_001256135	NM_001256135	CSE1L	+	47662782	47713497
ENST00000428190	RP1-155G6.4	ENSG00000227431	antisense	-	chr20:47656999-47662581	5582	0.454675	0	0	0	0	0	Ensembl	333	bidirectional	NM_001316	NM_001316	CSE1L	+	47662782	47713497
ENST00000575911	AC144836.1	ENSG00000262213	lincRNA	-	chr17:1145232-1157294	12062	0.456576	0	0	0	0	0	Ensembl	340	intergenic
ENST00000512934	RP11-843P14.1	ENSG00000251414	antisense	+	chr5:175773063-175788971	15908	0.459534	0	0	0	0	0	Ensembl	528	intronic antisense	ENST00000503082	ENST00000503082	KIAA1191	-	175779691	175788790
ENST00000512934	RP11-843P14.1	ENSG00000251414	antisense	+	chr5:175773063-175788971	15908	0.459534	0	0	0	0	0	Ensembl	528	intronic antisense	ENST00000504688	ENST00000504688	KIAA1191	-	175779705	175788767
ENST00000512934	RP11-843P14.1	ENSG00000251414	antisense	+	chr5:175773063-175788971	15908	0.459534	0	0	0	0	0	Ensembl	528	intronic antisense	ENST00000506983	ENST00000506983	KIAA1191	-	175777730	175788800
ENST00000512934	RP11-843P14.1	ENSG00000251414	antisense	+	chr5:175773063-175788971	15908	0.459534	0	0	0	0	0	Ensembl	528	intronic antisense	ENST00000533553	ENST00000533553	KIAA1191	-	175774971	175788767
ENST00000512934	RP11-843P14.1	ENSG00000251414	antisense	+	chr5:175773063-175788971	15908	0.459534	0	0	0	0	0	Ensembl	528	intronic antisense	NM_001079684	NM_001079684	KIAA1191	-	175773063	175788810
ENST00000512934	RP11-843P14.1	ENSG00000251414	antisense	+	chr5:175773063-175788971	15908	0.459534	0	0	0	0	0	Ensembl	528	intronic antisense	NM_001079685	NM_001079685	KIAA1191	-	175773063	175788810
ENST00000512934	RP11-843P14.1	ENSG00000251414	antisense	+	chr5:175773063-175788971	15908	0.459534	0	0	0	0	0	Ensembl	528	intronic antisense	NM_001287335	NM_001287335	KIAA1191	-	175773063	175788810
ENST00000512934	RP11-843P14.1	ENSG00000251414	antisense	+	chr5:175773063-175788971	15908	0.459534	0	0	0	0	0	Ensembl	528	intronic antisense	NM_001287336	NM_001287336	KIAA1191	-	175773063	175788810
ENST00000512934	RP11-843P14.1	ENSG00000251414	antisense	+	chr5:175773063-175788971	15908	0.459534	0	0	0	0	0	Ensembl	528	intronic antisense	NM_020444	NM_020444	KIAA1191	-	175773063	175788810
ENST00000554773	CTD-2568P8.1	ENSG00000258556	lincRNA	+	chr14:60789953-60790625	672	0.461396	0	0	0	0	0	Ensembl	338	intergenic
ENST00000443837	RNF216-IT1	ENSG00000237738	sense_intronic	-	chr7:5659677-5821370	161693	0.463844	0	0	0	0	0	Ensembl	337	intron sense-overlapping	NM_207111	NM_207111	RNF216	-	5659671	5821361
ENST00000443837	RNF216-IT1	ENSG00000237738	sense_intronic	-	chr7:5659677-5821370	161693	0.463844	0	0	0	0	0	Ensembl	337	intron sense-overlapping	NM_207116	NM_207116	RNF216	-	5659671	5821361
TCONS_00011678	XLOC_005158	XLOC_005158	long_noncoding	+	chr6:8284310-8307763	23453	0.465696	0	0	0	0	0	TCONS	523	intergenic
ENST00000434807	AC012507.3	ENSG00000232520	antisense	+	chr2:231751214-231769232	18018	0.478529	0	0	0	0	0	Ensembl	513	intergenic
ENST00000609611	RP11-820I16.4	ENSG00000273141	antisense	+	chr18:11688954-11909222	220268	0.479851	0	0	0	0	0	Ensembl	512	natural antisense	NM_001242904	NM_001242904	MPPE1	-	11883471	11908796
ENST00000609611	RP11-820I16.4	ENSG00000273141	antisense	+	chr18:11688954-11909222	220268	0.479851	0	0	0	0	0	Ensembl	512	natural antisense	NM_023075	NM_023075	MPPE1	-	11883471	11908796
ENST00000602310	RP11-121M22.1	ENSG00000175773	lincRNA	+	chr11:130096571-130272193	175622	0.481724	0	0	0	0	0	Ensembl	330	bidirectional	ENST00000397753	ENST00000397753	ZBTB44	-	130096578	130184507
ENST00000602310	RP11-121M22.1	ENSG00000175773	lincRNA	+	chr11:130096571-130272193	175622	0.481724	0	0	0	0	0	Ensembl	330	bidirectional	NM_001301098	NM_001301098	ZBTB44	-	130096573	130184607
ENST00000602310	RP11-121M22.1	ENSG00000175773	lincRNA	+	chr11:130096571-130272193	175622	0.481724	0	0	0	0	0	Ensembl	330	bidirectional	NM_001301099	NM_001301099	ZBTB44	-	130096573	130184607
ENST00000602310	RP11-121M22.1	ENSG00000175773	lincRNA	+	chr11:130096571-130272193	175622	0.481724	0	0	0	0	0	Ensembl	330	bidirectional	NM_014155	NM_014155	ZBTB44	-	130096573	130184607
ENST00000602310	RP11-121M22.1	ENSG00000175773	lincRNA	+	chr11:130096571-130272193	175622	0.481724	0	0	0	0	0	Ensembl	330	bidirectional	uc001qgc.1	uc001qgc.1	ZBTB44	-	130108716	130184607
ENST00000608612	RP11-44N22.3	ENSG00000272702	processed_transcript	+	chr2:73169164-73383849	214685	0.483585	0	0	0	0	0	Ensembl	420	natural antisense	NM_015470	NM_015470	RAB11FIP5	-	73300509	73340146
TCONS_l2_00009128	XLOC_l2_004950	XLOC_l2_004950	long_noncoding	-	chr15:59063390-59389618	326228	0.487085	0	0	0	0	0	TUCP	328	natural antisense	ENST00000559757	ENST00000559757	RNF111	+	59157373	59323415
ENST00000413674	AC130689.5	ENSG00000236457	sense_intronic	-	chr17:1963132-2284352	321220	0.501014	0	0	0	0	0	Ensembl	323	intron sense-overlapping	ENST00000544865	ENST00000544865	SMG6	-	1963132	2206813
ENST00000413674	AC130689.5	ENSG00000236457	sense_intronic	-	chr17:1963132-2284352	321220	0.501014	0	0	0	0	0	Ensembl	323	intron sense-overlapping	ENST00000570606	ENST00000570606	SMG6	-	2090018	2169425
ENST00000413674	AC130689.5	ENSG00000236457	sense_intronic	-	chr17:1963132-2284352	321220	0.501014	0	0	0	0	0	Ensembl	323	intron sense-overlapping	ENST00000570659	ENST00000570659	SMG6	-	2076095	2148206
ENST00000413674	AC130689.5	ENSG00000236457	sense_intronic	-	chr17:1963132-2284352	321220	0.501014	0	0	0	0	0	Ensembl	323	intron sense-overlapping	ENST00000570668	ENST00000570668	SMG6	-	2090030	2143485
ENST00000413674	AC130689.5	ENSG00000236457	sense_intronic	-	chr17:1963132-2284352	321220	0.501014	0	0	0	0	0	Ensembl	323	intron sense-overlapping	ENST00000571442	ENST00000571442	SMG6	-	2076090	2140685
ENST00000413674	AC130689.5	ENSG00000236457	sense_intronic	-	chr17:1963132-2284352	321220	0.501014	0	0	0	0	0	Ensembl	323	intron sense-overlapping	ENST00000572205	ENST00000572205	SMG6	-	2076030	2132758
ENST00000413674	AC130689.5	ENSG00000236457	sense_intronic	-	chr17:1963132-2284352	321220	0.501014	0	0	0	0	0	Ensembl	323	intron sense-overlapping	ENST00000575663	ENST00000575663	SMG6	-	2076097	2140874
ENST00000413674	AC130689.5	ENSG00000236457	sense_intronic	-	chr17:1963132-2284352	321220	0.501014	0	0	0	0	0	Ensembl	323	intron sense-overlapping	NM_001256827	NM_001256827	SMG6	-	1963132	2169493
ENST00000413674	AC130689.5	ENSG00000236457	sense_intronic	-	chr17:1963132-2284352	321220	0.501014	0	0	0	0	0	Ensembl	323	intron sense-overlapping	NM_001256828	NM_001256828	SMG6	-	1963132	2140141
ENST00000413674	AC130689.5	ENSG00000236457	sense_intronic	-	chr17:1963132-2284352	321220	0.501014	0	0	0	0	0	Ensembl	323	intron sense-overlapping	NM_017575	NM_017575	SMG6	-	1963132	2207069
ENST00000487827	RP11-529G21.2	ENSG00000244268	antisense	-	chr3:152874299-152879564	5265	0.501014	0	0	0	0	0	Ensembl	323	bidirectional	ENST00000323534	ENST00000323534	RAP2B	+	152880028	152886265
ENST00000487827	RP11-529G21.2	ENSG00000244268	antisense	-	chr3:152874299-152879564	5265	0.501014	0	0	0	0	0	Ensembl	323	bidirectional	NM_002886	NM_002886	RAP2B	+	152880000	152888413
ENST00000487827	RP11-529G21.2	ENSG00000244268	antisense	-	chr3:152874299-152879564	5265	0.501014	0	0	0	0	0	Ensembl	323	bidirectional	uc003ezr.3	uc003ezr.3	RAP2B	+	152880028	152886263
TCONS_00023699	XLOC_011504	XLOC_011504	long_noncoding	-	chr15:65128038-65128508	470	0.501014	0	0	0	0	0	TCONS	323	intergenic
ENST00000530733	RP11-708L7.6	ENSG00000255334	sense_intronic	+	chr11:111797867-111893308	95441	0.503894	0	0	0	0	0	Ensembl	322	intron sense-overlapping	NM_001037954	NM_001037954	DIXDC1	+	111807926	111893374
ENST00000530733	RP11-708L7.6	ENSG00000255334	sense_intronic	+	chr11:111797867-111893308	95441	0.503894	0	0	0	0	0	Ensembl	322	intron sense-overlapping	NM_033425	NM_033425	DIXDC1	+	111848032	111893374
uc.398+	uc.398	uc.398	long_noncoding	+	chr16:49521434-49891830	370396	0.503894	0	0	0	0	0	UCR	322	intronic antisense	NM_001271620	NM_001271620	ZNF423	-	49524514	49891830
uc010jge.1	HDAC3	HDAC3	long_noncoding	-	chr5:140894582-141016437	121855	0.508628	0	0	0	0	0	UCSC_knowngene	338	exon sense-overlapping	ENST00000523088	ENST00000523088	HDAC3	-	141005799	141016400
uc010jge.1	HDAC3	HDAC3	long_noncoding	-	chr5:140894582-141016437	121855	0.508628	0	0	0	0	0	UCSC_knowngene	338	exon sense-overlapping	NM_003883	NM_003883	HDAC3	-	141000442	141016423
ENST00000537827	RP11-463O12.3	ENSG00000256152	lincRNA	+	chr12:123349881-123380991	31110	0.520088	0	0	0	0	0	Ensembl	484	natural antisense	NM_024667	NM_024667	VPS37B	-	123349874	123380712
ENST00000596135	CTC-490E21.10	ENSG00000269843	lincRNA	-	chr19:41277552-41406413	128861	0.523221	0	0	0	0	0	Ensembl	482	intergenic
ENST00000582257	RN7SL463P	ENSG00000264255	misc_RNA	-	chr9:37438110-37465396	27286	0.525005	0	0	0	0	0	Ensembl	315	intron sense-overlapping	NM_014872	NM_014872	ZBTB5	-	37438099	37465407
TCONS_00016128	XLOC_007514	XLOC_007514	long_noncoding	+	chr9:111034532-111035976	1444	0.529603	0	0	0	0	0	TCONS	478	intergenic
TCONS_00023515	XLOC_011359	XLOC_011359	long_noncoding	+	chr15:93632684-93763011	130327	0.537567	0	0	0	0	0	TCONS	311	bidirectional	ENST00000543599	ENST00000543599	RGMA	-	93586635	93631752
TCONS_00023515	XLOC_011359	XLOC_011359	long_noncoding	+	chr15:93632684-93763011	130327	0.537567	0	0	0	0	0	TCONS	311	bidirectional	ENST00000555598	ENST00000555598	RGMA	-	93595549	93631752
TCONS_00023515	XLOC_011359	XLOC_011359	long_noncoding	+	chr15:93632684-93763011	130327	0.537567	0	0	0	0	0	TCONS	311	bidirectional	ENST00000556950	ENST00000556950	RGMA	-	93616195	93631882
TCONS_00023515	XLOC_011359	XLOC_011359	long_noncoding	+	chr15:93632684-93763011	130327	0.537567	0	0	0	0	0	TCONS	311	bidirectional	NM_020211	NM_020211	RGMA	-	93586635	93632443
ENST00000578969	RN7SL84P	ENSG00000266223	misc_RNA	+	chr19:4183350-4224811	41461	0.537866	0	0	0	0	0	Ensembl	311	intron sense-overlapping	ENST00000262970	ENST00000262970	ANKRD24	+	4198136	4224502
ENST00000578969	RN7SL84P	ENSG00000266223	misc_RNA	+	chr19:4183350-4224811	41461	0.537866	0	0	0	0	0	Ensembl	311	intron sense-overlapping	ENST00000318934	ENST00000318934	ANKRD24	+	4186266	4224811
ENST00000578969	RN7SL84P	ENSG00000266223	misc_RNA	+	chr19:4183350-4224811	41461	0.537866	0	0	0	0	0	Ensembl	311	intron sense-overlapping	ENST00000597689	ENST00000597689	ANKRD24	+	4186417	4217763
ENST00000578969	RN7SL84P	ENSG00000266223	misc_RNA	+	chr19:4183350-4224811	41461	0.537866	0	0	0	0	0	Ensembl	311	intron sense-overlapping	NM_133475	NM_133475	ANKRD24	+	4183350	4224811
ENST00000364888	RN7SKP55	ENSG00000201758	misc_RNA	+	chr1:245107211-245107518	307	0.55136	0	0	0	0	0	Ensembl	307	intergenic
ENST00000568824	RP11-178L8.5	ENSG00000261697	sense_intronic	-	chr16:87117167-87438385	321218	0.551803	0	0	0	0	0	Ensembl	427	intergenic
ENST00000507844	RP11-427M20.1	ENSG00000251388	lincRNA	-	chr4:134792400-134931845	139445	0.555518	0	0	0	0	0	Ensembl	619	intergenic
ENST00000545526	CACNA1C-AS2	ENSG00000256271	antisense	-	chr12:2055219-2802108	746889	0.567625	0	0	0	0	0	Ensembl	609	natural antisense	ENST00000327702	ENST00000327702	CACNA1C	+	2162728	2800459
ENST00000545526	CACNA1C-AS2	ENSG00000256271	antisense	-	chr12:2055219-2802108	746889	0.567625	0	0	0	0	0	Ensembl	609	natural antisense	ENST00000335762	ENST00000335762	CACNA1C	+	2162463	2800576
ENST00000545526	CACNA1C-AS2	ENSG00000256271	antisense	-	chr12:2055219-2802108	746889	0.567625	0	0	0	0	0	Ensembl	609	natural antisense	ENST00000399617	ENST00000399617	CACNA1C	+	2162728	2801325
ENST00000545526	CACNA1C-AS2	ENSG00000256271	antisense	-	chr12:2055219-2802108	746889	0.567625	0	0	0	0	0	Ensembl	609	natural antisense	ENST00000399634	ENST00000399634	CACNA1C	+	2162728	2801325
ENST00000545526	CACNA1C-AS2	ENSG00000256271	antisense	-	chr12:2055219-2802108	746889	0.567625	0	0	0	0	0	Ensembl	609	natural antisense	ENST00000406454	ENST00000406454	CACNA1C	+	2162728	2801325
ENST00000545526	CACNA1C-AS2	ENSG00000256271	antisense	-	chr12:2055219-2802108	746889	0.567625	0	0	0	0	0	Ensembl	609	natural antisense	NM_000719	NM_000719	CACNA1C	+	2162415	2807115
ENST00000545526	CACNA1C-AS2	ENSG00000256271	antisense	-	chr12:2055219-2802108	746889	0.567625	0	0	0	0	0	Ensembl	609	natural antisense	NM_001129827	NM_001129827	CACNA1C	+	2162415	2807115
ENST00000545526	CACNA1C-AS2	ENSG00000256271	antisense	-	chr12:2055219-2802108	746889	0.567625	0	0	0	0	0	Ensembl	609	natural antisense	NM_001129829	NM_001129829	CACNA1C	+	2162415	2807115
ENST00000545526	CACNA1C-AS2	ENSG00000256271	antisense	-	chr12:2055219-2802108	746889	0.567625	0	0	0	0	0	Ensembl	609	natural antisense	NM_001129831	NM_001129831	CACNA1C	+	2162415	2807115
ENST00000545526	CACNA1C-AS2	ENSG00000256271	antisense	-	chr12:2055219-2802108	746889	0.567625	0	0	0	0	0	Ensembl	609	natural antisense	NM_001129832	NM_001129832	CACNA1C	+	2162415	2807115
ENST00000545526	CACNA1C-AS2	ENSG00000256271	antisense	-	chr12:2055219-2802108	746889	0.567625	0	0	0	0	0	Ensembl	609	natural antisense	NM_001129833	NM_001129833	CACNA1C	+	2162415	2807115
ENST00000545526	CACNA1C-AS2	ENSG00000256271	antisense	-	chr12:2055219-2802108	746889	0.567625	0	0	0	0	0	Ensembl	609	natural antisense	NM_001129834	NM_001129834	CACNA1C	+	2162415	2807115
ENST00000545526	CACNA1C-AS2	ENSG00000256271	antisense	-	chr12:2055219-2802108	746889	0.567625	0	0	0	0	0	Ensembl	609	natural antisense	NM_001129835	NM_001129835	CACNA1C	+	2162415	2807115
ENST00000545526	CACNA1C-AS2	ENSG00000256271	antisense	-	chr12:2055219-2802108	746889	0.567625	0	0	0	0	0	Ensembl	609	natural antisense	NM_001129836	NM_001129836	CACNA1C	+	2162415	2807115
ENST00000545526	CACNA1C-AS2	ENSG00000256271	antisense	-	chr12:2055219-2802108	746889	0.567625	0	0	0	0	0	Ensembl	609	natural antisense	NM_001129837	NM_001129837	CACNA1C	+	2162415	2807115
ENST00000545526	CACNA1C-AS2	ENSG00000256271	antisense	-	chr12:2055219-2802108	746889	0.567625	0	0	0	0	0	Ensembl	609	natural antisense	NM_001129838	NM_001129838	CACNA1C	+	2162415	2807115
ENST00000545526	CACNA1C-AS2	ENSG00000256271	antisense	-	chr12:2055219-2802108	746889	0.567625	0	0	0	0	0	Ensembl	609	natural antisense	NM_001129839	NM_001129839	CACNA1C	+	2162415	2807115
ENST00000545526	CACNA1C-AS2	ENSG00000256271	antisense	-	chr12:2055219-2802108	746889	0.567625	0	0	0	0	0	Ensembl	609	natural antisense	NM_001129840	NM_001129840	CACNA1C	+	2162415	2807115
ENST00000545526	CACNA1C-AS2	ENSG00000256271	antisense	-	chr12:2055219-2802108	746889	0.567625	0	0	0	0	0	Ensembl	609	natural antisense	NM_001129841	NM_001129841	CACNA1C	+	2162415	2807115
ENST00000545526	CACNA1C-AS2	ENSG00000256271	antisense	-	chr12:2055219-2802108	746889	0.567625	0	0	0	0	0	Ensembl	609	natural antisense	NM_001129842	NM_001129842	CACNA1C	+	2162415	2807115
ENST00000545526	CACNA1C-AS2	ENSG00000256271	antisense	-	chr12:2055219-2802108	746889	0.567625	0	0	0	0	0	Ensembl	609	natural antisense	NM_001129843	NM_001129843	CACNA1C	+	2162415	2807115
ENST00000545526	CACNA1C-AS2	ENSG00000256271	antisense	-	chr12:2055219-2802108	746889	0.567625	0	0	0	0	0	Ensembl	609	natural antisense	NM_001129844	NM_001129844	CACNA1C	+	2162415	2807115
ENST00000545526	CACNA1C-AS2	ENSG00000256271	antisense	-	chr12:2055219-2802108	746889	0.567625	0	0	0	0	0	Ensembl	609	natural antisense	NM_001129846	NM_001129846	CACNA1C	+	2162415	2807115
ENST00000545526	CACNA1C-AS2	ENSG00000256271	antisense	-	chr12:2055219-2802108	746889	0.567625	0	0	0	0	0	Ensembl	609	natural antisense	NM_001167623	NM_001167623	CACNA1C	+	2162415	2807115
ENST00000545526	CACNA1C-AS2	ENSG00000256271	antisense	-	chr12:2055219-2802108	746889	0.567625	0	0	0	0	0	Ensembl	609	natural antisense	NM_001167625	NM_001167625	CACNA1C	+	2162415	2807115
ENST00000446211	PARD3-AS1	ENSG00000226386	antisense	+	chr10:35104694-35105314	620	0.569187	0	0	0	0	0	Ensembl	302	bidirectional	ENST00000374773	ENST00000374773	PARD3	-	34601191	35104249
ENST00000446211	PARD3-AS1	ENSG00000226386	antisense	+	chr10:35104694-35105314	620	0.569187	0	0	0	0	0	Ensembl	302	bidirectional	ENST00000374790	ENST00000374790	PARD3	-	34398488	35104249
ENST00000446211	PARD3-AS1	ENSG00000226386	antisense	+	chr10:35104694-35105314	620	0.569187	0	0	0	0	0	Ensembl	302	bidirectional	NM_001184785	NM_001184785	PARD3	-	34398487	35104253
ENST00000446211	PARD3-AS1	ENSG00000226386	antisense	+	chr10:35104694-35105314	620	0.569187	0	0	0	0	0	Ensembl	302	bidirectional	NM_001184786	NM_001184786	PARD3	-	34398487	35104253
ENST00000446211	PARD3-AS1	ENSG00000226386	antisense	+	chr10:35104694-35105314	620	0.569187	0	0	0	0	0	Ensembl	302	bidirectional	NM_001184787	NM_001184787	PARD3	-	34398487	35104253
ENST00000446211	PARD3-AS1	ENSG00000226386	antisense	+	chr10:35104694-35105314	620	0.569187	0	0	0	0	0	Ensembl	302	bidirectional	NM_001184788	NM_001184788	PARD3	-	34398487	35104253
ENST00000446211	PARD3-AS1	ENSG00000226386	antisense	+	chr10:35104694-35105314	620	0.569187	0	0	0	0	0	Ensembl	302	bidirectional	NM_001184789	NM_001184789	PARD3	-	34398487	35104253
ENST00000446211	PARD3-AS1	ENSG00000226386	antisense	+	chr10:35104694-35105314	620	0.569187	0	0	0	0	0	Ensembl	302	bidirectional	NM_001184790	NM_001184790	PARD3	-	34398487	35104253
ENST00000446211	PARD3-AS1	ENSG00000226386	antisense	+	chr10:35104694-35105314	620	0.569187	0	0	0	0	0	Ensembl	302	bidirectional	NM_001184791	NM_001184791	PARD3	-	34398487	35104253
ENST00000446211	PARD3-AS1	ENSG00000226386	antisense	+	chr10:35104694-35105314	620	0.569187	0	0	0	0	0	Ensembl	302	bidirectional	NM_001184792	NM_001184792	PARD3	-	34601187	35104253
ENST00000446211	PARD3-AS1	ENSG00000226386	antisense	+	chr10:35104694-35105314	620	0.569187	0	0	0	0	0	Ensembl	302	bidirectional	NM_001184793	NM_001184793	PARD3	-	34601187	35104253
ENST00000446211	PARD3-AS1	ENSG00000226386	antisense	+	chr10:35104694-35105314	620	0.569187	0	0	0	0	0	Ensembl	302	bidirectional	NM_001184794	NM_001184794	PARD3	-	34601187	35104253
ENST00000446211	PARD3-AS1	ENSG00000226386	antisense	+	chr10:35104694-35105314	620	0.569187	0	0	0	0	0	Ensembl	302	bidirectional	NM_019619	NM_019619	PARD3	-	34398487	35104253
ENST00000446211	PARD3-AS1	ENSG00000226386	antisense	+	chr10:35104694-35105314	620	0.569187	0	0	0	0	0	Ensembl	302	bidirectional	uc001ixu.2	uc001ixu.2	PARD3	-	34606034	35104253
ENST00000579923	RP11-106E15.1	ENSG00000263637	antisense	-	chr18:66340924-66722426	381502	0.569187	0	0	0	0	0	Ensembl	302	intronic antisense	ENST00000319445	ENST00000319445	CCDC102B	+	66401968	66722426
ENST00000579923	RP11-106E15.1	ENSG00000263637	antisense	-	chr18:66340924-66722426	381502	0.569187	0	0	0	0	0	Ensembl	302	intronic antisense	ENST00000578970	ENST00000578970	CCDC102B	+	66382471	66504277
ENST00000579923	RP11-106E15.1	ENSG00000263637	antisense	-	chr18:66340924-66722426	381502	0.569187	0	0	0	0	0	Ensembl	302	intronic antisense	ENST00000582371	ENST00000582371	CCDC102B	+	66382511	66504372
ENST00000579923	RP11-106E15.1	ENSG00000263637	antisense	-	chr18:66340924-66722426	381502	0.569187	0	0	0	0	0	Ensembl	302	intronic antisense	ENST00000584775	ENST00000584775	CCDC102B	+	66382511	66541946
ENST00000579923	RP11-106E15.1	ENSG00000263637	antisense	-	chr18:66340924-66722426	381502	0.569187	0	0	0	0	0	Ensembl	302	intronic antisense	NM_001093729	NM_001093729	CCDC102B	+	66382490	66722426
ENST00000495587	RN7SL187P	ENSG00000240299	misc_RNA	+	chr9:124137518-124262306	124788	0.572888	0	0	0	0	0	Ensembl	301	intergenic
ENST00000584532	RN7SL577P	ENSG00000265942	misc_RNA	-	chr15:49280672-49338760	58088	0.572888	0	0	0	0	0	Ensembl	301	intron sense-overlapping	ENST00000380927	ENST00000380927	SECISBP2L	-	49288580	49338643
ENST00000584532	RN7SL577P	ENSG00000265942	misc_RNA	-	chr15:49280672-49338760	58088	0.572888	0	0	0	0	0	Ensembl	301	intron sense-overlapping	ENST00000559424	ENST00000559424	SECISBP2L	-	49309143	49338644
ENST00000584532	RN7SL577P	ENSG00000265942	misc_RNA	-	chr15:49280672-49338760	58088	0.572888	0	0	0	0	0	Ensembl	301	intron sense-overlapping	NM_001193489	NM_001193489	SECISBP2L	-	49280834	49338760
ENST00000584532	RN7SL577P	ENSG00000265942	misc_RNA	-	chr15:49280672-49338760	58088	0.572888	0	0	0	0	0	Ensembl	301	intron sense-overlapping	NM_014701	NM_014701	SECISBP2L	-	49280834	49338760
TCONS_l2_00030552	XLOC_l2_015773	XLOC_l2_015773	long_noncoding	-	chrX:99404780-99406499	1719	0.575429	0	0	0	0	0	TUCP	548	intergenic
ENST00000580591	RN7SL92P	ENSG00000265592	misc_RNA	-	chr3:75758793-75834734	75941	0.580433	0	0	0	0	0	Ensembl	299	intergenic
ENST00000468131	RN7SL83P	ENSG00000241756	misc_RNA	-	chr7:38423304-38671167	247863	0.588174	0	0	0	0	0	Ensembl	297	intron sense-overlapping	ENST00000428293	ENST00000428293	AMPH	-	38423306	38671020
ENST00000468131	RN7SL83P	ENSG00000241756	misc_RNA	-	chr7:38423304-38671167	247863	0.588174	0	0	0	0	0	Ensembl	297	intron sense-overlapping	NM_001635	NM_001635	AMPH	-	38423296	38671167
ENST00000468131	RN7SL83P	ENSG00000241756	misc_RNA	-	chr7:38423304-38671167	247863	0.588174	0	0	0	0	0	Ensembl	297	intron sense-overlapping	NM_139316	NM_139316	AMPH	-	38423296	38671167
ENST00000585071	RN7SL739P	ENSG00000265821	misc_RNA	-	chr17:43578684-43676339	97655	0.604275	0	0	0	0	0	Ensembl	293	intergenic
ENST00000480790	RN7SL125P	ENSG00000244514	misc_RNA	-	chr17:46839596-46894576	54980	0.608434	0	0	0	0	0	Ensembl	292	intron sense-overlapping	NM_001130918	NM_001130918	TTLL6	-	46839592	46894469
ENST00000480790	RN7SL125P	ENSG00000244514	misc_RNA	-	chr17:46839596-46894576	54980	0.608434	0	0	0	0	0	Ensembl	292	intron sense-overlapping	NM_173623	NM_173623	TTLL6	-	46839592	46871686
ENST00000504402	RP11-367J11.3	ENSG00000245468	lincRNA	-	chr4:7096297-7105112	8815	0.608434	0	0	0	0	0	Ensembl	292	intergenic
ENST00000579233	RN7SL162P	ENSG00000266503	misc_RNA	-	chr22:28247656-29075853	828197	0.616921	0	0	0	0	0	Ensembl	290	intron sense-overlapping	NM_001145418	NM_001145418	TTC28	-	28374001	29075853
ENST00000494375	AC006129.4	ENSG00000270164	lincRNA	+	chr19:42041544-42043266	1722	0.617555	0	0	0	0	0	Ensembl	409	intergenic
ENST00000608774	RP11-188P17.2	ENSG00000272646	lincRNA	-	chr4:183802929-183803356	427	0.627093	0	0	0	0	0	Ensembl	427	intergenic
ENST00000609128	CYP1B1-AS1	ENSG00000232973	antisense	+	chr2:38150329-38408997	258668	0.629347	0	0	0	0	0	Ensembl	426	intergenic
ENST00000465140	RN7SL266P	ENSG00000243011	misc_RNA	+	chrX:112099101-112099388	287	0.63009	0	0	0	0	0	Ensembl	287	intergenic
uc001ssy.3	HMGA2	HMGA2	long_noncoding	+	chr12:66151799-66360075	208276	0.634602	0	0	0	0	0	UCSC_knowngene	286	exon sense-overlapping	ENST00000393578	ENST00000393578	HMGA2	+	66218239	66236708
uc001ssy.3	HMGA2	HMGA2	long_noncoding	+	chr12:66151799-66360075	208276	0.634602	0	0	0	0	0	UCSC_knowngene	286	exon sense-overlapping	ENST00000425208	ENST00000425208	HMGA2	+	66218239	66275906
uc001ssy.3	HMGA2	HMGA2	long_noncoding	+	chr12:66151799-66360075	208276	0.634602	0	0	0	0	0	UCSC_knowngene	286	exon sense-overlapping	ENST00000536545	ENST00000536545	HMGA2	+	66218239	66309227
uc001ssy.3	HMGA2	HMGA2	long_noncoding	+	chr12:66151799-66360075	208276	0.634602	0	0	0	0	0	UCSC_knowngene	286	exon sense-overlapping	ENST00000541363	ENST00000541363	HMGA2	+	66218677	66352634
uc001ssy.3	HMGA2	HMGA2	long_noncoding	+	chr12:66151799-66360075	208276	0.634602	0	0	0	0	0	UCSC_knowngene	286	exon sense-overlapping	NM_001300918	NM_001300918	HMGA2	+	66218239	66346311
uc001ssy.3	HMGA2	HMGA2	long_noncoding	+	chr12:66151799-66360075	208276	0.634602	0	0	0	0	0	UCSC_knowngene	286	exon sense-overlapping	NM_003483	NM_003483	HMGA2	+	66218239	66360071
uc001ssy.3	HMGA2	HMGA2	long_noncoding	+	chr12:66151799-66360075	208276	0.634602	0	0	0	0	0	UCSC_knowngene	286	exon sense-overlapping	NM_003484	NM_003484	HMGA2	+	66218239	66309307
uc001ssy.3	HMGA2	HMGA2	long_noncoding	+	chr12:66151799-66360075	208276	0.634602	0	0	0	0	0	UCSC_knowngene	286	intronic antisense	NM_001292024	NM_001292024	LOC100129940	-	66245006	66275947
uc001ssy.3	HMGA2	HMGA2	long_noncoding	+	chr12:66151799-66360075	208276	0.634602	0	0	0	0	0	UCSC_knowngene	286	natural antisense	ENST00000356215	ENST00000356215	RP11-366L20.2	-	66249726	66275821
ENST00000421480	RP11-197M22.2	ENSG00000225213	sense_intronic	-	chr10:16632609-16859527	226918	0.635047	0	0	0	0	0	Ensembl	697	intron sense-overlapping	ENST00000377921	ENST00000377921	RSU1	-	16632609	16859382
ENST00000421480	RP11-197M22.2	ENSG00000225213	sense_intronic	-	chr10:16632609-16859527	226918	0.635047	0	0	0	0	0	Ensembl	697	intron sense-overlapping	NM_012425	NM_012425	RSU1	-	16632616	16859453
ENST00000421480	RP11-197M22.2	ENSG00000225213	sense_intronic	-	chr10:16632609-16859527	226918	0.635047	0	0	0	0	0	Ensembl	697	intron sense-overlapping	NM_152724	NM_152724	RSU1	-	16632616	16859453
ENST00000416908	RP11-449J1.1	ENSG00000225334	antisense	+	chr1:224954601-224961043	6442	0.636275	0	0	0	0	0	Ensembl	423	intergenic
ENST00000418165	AC092594.1	ENSG00000236204	lincRNA	-	chr2:19167728-19546509	378781	0.64512	0	0	0	0	0	Ensembl	553	intergenic
ENST00000581836	RP11-408H20.2	ENSG00000265888	antisense	+	chr18:28645939-28742819	96880	0.646526	0	0	0	0	0	Ensembl	553	intronic antisense	NM_004949	NM_004949	DSC2	-	28645939	28682395
ENST00000581836	RP11-408H20.2	ENSG00000265888	antisense	+	chr18:28645939-28742819	96880	0.646526	0	0	0	0	0	Ensembl	553	intronic antisense	NM_024422	NM_024422	DSC2	-	28645939	28682395
ENST00000581836	RP11-408H20.2	ENSG00000265888	antisense	+	chr18:28645939-28742819	96880	0.646526	0	0	0	0	0	Ensembl	553	natural antisense	NM_004948	NM_004948	DSC1	-	28709213	28742819
ENST00000581836	RP11-408H20.2	ENSG00000265888	antisense	+	chr18:28645939-28742819	96880	0.646526	0	0	0	0	0	Ensembl	553	natural antisense	NM_024421	NM_024421	DSC1	-	28709213	28742819
ENST00000580757	RN7SL247P	ENSG00000265259	misc_RNA	-	chr18:21718941-21977844	258903	0.653282	0	0	0	0	0	Ensembl	282	intron sense-overlapping	NM_001242508	NM_001242508	OSBPL1A	-	21742010	21891470
ENST00000580757	RN7SL247P	ENSG00000265259	misc_RNA	-	chr18:21718941-21977844	258903	0.653282	0	0	0	0	0	Ensembl	282	intron sense-overlapping	NM_080597	NM_080597	OSBPL1A	-	21742010	21977833
TCONS_00020580	XLOC_009896	XLOC_009896	long_noncoding	+	chr12:116797181-116797559	378	0.653282	0	0	0	0	0	TCONS	282	intergenic
ENST00000578752	RN7SL199P	ENSG00000265315	misc_RNA	+	chr17:44588876-44657088	68212	0.658117	0	0	0	0	0	Ensembl	281	intron sense-overlapping	ENST00000576629	ENST00000576629	LRRC37A2	+	44588876	44633016
ENST00000578752	RN7SL199P	ENSG00000265315	misc_RNA	+	chr17:44588876-44657088	68212	0.658117	0	0	0	0	0	Ensembl	281	intron sense-overlapping	NM_001006607_1	NM_001006607	LRRC37A2	+	44590075	44633014
ENST00000578752	RN7SL199P	ENSG00000265315	misc_RNA	+	chr17:44588876-44657088	68212	0.658117	0	0	0	0	0	Ensembl	281	intronic antisense	ENST00000329240	ENST00000329240	ARL17A	-	44594480	44657059
ENST00000578752	RN7SL199P	ENSG00000265315	misc_RNA	+	chr17:44588876-44657088	68212	0.658117	0	0	0	0	0	Ensembl	281	intronic antisense	ENST00000337845	ENST00000337845	ARL17A	-	44594068	44657088
ENST00000578752	RN7SL199P	ENSG00000265315	misc_RNA	+	chr17:44588876-44657088	68212	0.658117	0	0	0	0	0	Ensembl	281	intronic antisense	NM_001288811_1	NM_001288811	ARL17A	-	44604454	44657088
ENST00000578752	RN7SL199P	ENSG00000265315	misc_RNA	+	chr17:44588876-44657088	68212	0.658117	0	0	0	0	0	Ensembl	281	intronic antisense	NM_001288812_1	NM_001288812	ARL17A	-	44586046	44657088
ENST00000578752	RN7SL199P	ENSG00000265315	misc_RNA	+	chr17:44588876-44657088	68212	0.658117	0	0	0	0	0	Ensembl	281	intronic antisense	NM_001288813_1	NM_001288813	ARL17A	-	44604454	44657088
ENST00000578752	RN7SL199P	ENSG00000265315	misc_RNA	+	chr17:44588876-44657088	68212	0.658117	0	0	0	0	0	Ensembl	281	intronic antisense	NM_016632_2	NM_016632	ARL17A	-	44594067	44657088
TCONS_00014119	XLOC_006070	XLOC_006070	long_noncoding	+	chr7:45034627-45038116	3489	0.658117	0	0	0	0	0	TCONS	281	intergenic
ENST00000503263	RP11-423H2.3	ENSG00000249684	antisense	+	chr5:177236175-177410055	173880	0.66799	0	0	0	0	0	Ensembl	279	intergenic
ENST00000508163	RP11-529H2.2	ENSG00000255723	processed_transcript	-	chr4:88224940-88312538	87598	0.66962	0	0	0	0	0	Ensembl	349	exon sense-overlapping	ENST00000358290	ENST00000358290	HSD17B11	-	88257761	88312538
ENST00000508163	RP11-529H2.2	ENSG00000255723	processed_transcript	-	chr4:88224940-88312538	87598	0.66962	0	0	0	0	0	Ensembl	349	exon sense-overlapping	ENST00000507286	ENST00000507286	HSD17B11	-	88258426	88312301
ENST00000508163	RP11-529H2.2	ENSG00000255723	processed_transcript	-	chr4:88224940-88312538	87598	0.66962	0	0	0	0	0	Ensembl	349	exon sense-overlapping	NM_001136230	NM_001136230	HSD17B13	-	88224940	88244058
ENST00000508163	RP11-529H2.2	ENSG00000255723	processed_transcript	-	chr4:88224940-88312538	87598	0.66962	0	0	0	0	0	Ensembl	349	exon sense-overlapping	NM_178135	NM_178135	HSD17B13	-	88224940	88244058
ENST00000442326	AC016700.3	ENSG00000226505	processed_transcript	-	chr2:70316852-70330352	13500	0.670608	0	0	0	0	0	Ensembl	668	intergenic
ENST00000469988	RN7SL233P	ENSG00000242971	misc_RNA	+	chr18:19284917-19450918	166001	0.68857	0	0	0	0	0	Ensembl	275	intron sense-overlapping	NM_020774	NM_020774	MIB1	+	19321289	19450918
ENST00000564376	RP11-407G23.3	ENSG00000260946	antisense	-	chr16:57279009-57287516	8507	0.694743	0	0	0	0	0	Ensembl	400	intronic antisense	ENST00000562023	ENST00000562023	ARL2BP	+	57279261	57286336
ENST00000564376	RP11-407G23.3	ENSG00000260946	antisense	-	chr16:57279009-57287516	8507	0.694743	0	0	0	0	0	Ensembl	400	natural antisense	ENST00000563234	ENST00000563234	ARL2BP	+	57279287	57287187
ENST00000564376	RP11-407G23.3	ENSG00000260946	antisense	-	chr16:57279009-57287516	8507	0.694743	0	0	0	0	0	Ensembl	400	natural antisense	NM_012106	NM_012106	ARL2BP	+	57279037	57287545
ENST00000485340	RN7SL573P	ENSG00000239607	misc_RNA	+	chr17:73028669-73061984	33315	0.699306	0	0	0	0	0	Ensembl	273	intronic antisense	NM_001003785	NM_001003785	ATP5H	-	73034954	73043074
ENST00000485340	RN7SL573P	ENSG00000239607	misc_RNA	+	chr17:73028669-73061984	33315	0.699306	0	0	0	0	0	Ensembl	273	intronic antisense	NM_006356	NM_006356	ATP5H	-	73034954	73043074
ENST00000504817	RP11-5N11.3	ENSG00000249114	sense_intronic	+	chr5:31639516-32122047	482531	0.717669	0	0	0	0	0	Ensembl	392	intron sense-overlapping	ENST00000438447	ENST00000438447	PDZD2	+	31639516	32111037
ENST00000504817	RP11-5N11.3	ENSG00000249114	sense_intronic	+	chr5:31639516-32122047	482531	0.717669	0	0	0	0	0	Ensembl	392	intron sense-overlapping	ENST00000513910	ENST00000513910	PDZD2	+	31712145	31799396
ENST00000607344	Metazoa_SRP	ENSG00000272469	misc_RNA	-	chr8:74332238-74791145	458907	0.727571	0	0	0	0	0	Ensembl	268	intron sense-overlapping	NM_001001481	NM_001001481	UBE2W	-	74698454	74791145
ENST00000607344	Metazoa_SRP	ENSG00000272469	misc_RNA	-	chr8:74332238-74791145	458907	0.727571	0	0	0	0	0	Ensembl	268	intron sense-overlapping	NM_001271015	NM_001271015	UBE2W	-	74692331	74791145
ENST00000607344	Metazoa_SRP	ENSG00000272469	misc_RNA	-	chr8:74332238-74791145	458907	0.727571	0	0	0	0	0	Ensembl	268	intron sense-overlapping	NM_018299	NM_018299	UBE2W	-	74698454	74791145
ENST00000433905	RP4-583P15.10	ENSG00000229299	antisense	+	chr20:62375018-62462597	87579	0.739486	0	0	0	0	0	Ensembl	266	intronic antisense	ENST00000302995	ENST00000302995	ZBTB46	-	62375877	62462597
ENST00000433905	RP4-583P15.10	ENSG00000229299	antisense	+	chr20:62375018-62462597	87579	0.739486	0	0	0	0	0	Ensembl	266	natural antisense	ENST00000245663	ENST00000245663	ZBTB46	-	62375018	62462567
ENST00000433905	RP4-583P15.10	ENSG00000229299	antisense	+	chr20:62375018-62462597	87579	0.739486	0	0	0	0	0	Ensembl	266	natural antisense	ENST00000395104	ENST00000395104	ZBTB46	-	62375877	62422147
ENST00000433905	RP4-583P15.10	ENSG00000229299	antisense	+	chr20:62375018-62462597	87579	0.739486	0	0	0	0	0	Ensembl	266	natural antisense	NM_025224	NM_025224	ZBTB46	-	62375020	62436856
ENST00000428080	AC104076.3	ENSG00000236153	antisense	-	chr2:181831974-182264286	432312	0.745582	0	0	0	0	0	Ensembl	265	intronic antisense	ENST00000602303	ENST00000602303	UBE2E3	+	181831974	181925539
ENST00000430770	RP11-136K14.1	ENSG00000232891	sense_intronic	+	chr6:150920998-151164799	243801	0.761629	0	0	0	0	0	Ensembl	378	intron sense-overlapping	ENST00000367326	ENST00000367326	PLEKHG1	+	150921018	151054957
ENST00000430770	RP11-136K14.1	ENSG00000232891	sense_intronic	+	chr6:150920998-151164799	243801	0.761629	0	0	0	0	0	Ensembl	378	intron sense-overlapping	NM_001029884	NM_001029884	PLEKHG1	+	150920998	151164799
TCONS_00020857	XLOC_010140	XLOC_010140	long_noncoding	-	chr12:82532345-82537292	4947	0.768349	0	0	0	0	0	TCONS	376	intergenic
ENST00000443874	AC005281.1	ENSG00000226690	lincRNA	+	chr7:12536054-12581536	45482	0.777486	0	0	0	0	0	Ensembl	260	intergenic
ENST00000515003	RGMB-AS1	ENSG00000246763	antisense	-	chr5:98104353-98134347	29994	0.778653	0	0	0	0	0	Ensembl	373	intronic antisense	NM_001012761	NM_001012761	RGMB	+	98104998	98132198
ENST00000596088	RP11-119F19.2	ENSG00000226381	antisense	-	chr10:81420646-81598612	177966	0.803797	0	0	0	0	0	Ensembl	366	intronic antisense	ENST00000342531	ENST00000342531	NUTM2B	+	81466083	81472511
ENST00000596088	RP11-119F19.2	ENSG00000226381	antisense	-	chr10:81420646-81598612	177966	0.803797	0	0	0	0	0	Ensembl	366	intronic antisense	ENST00000448135	ENST00000448135	NUTM2B	+	81462982	81472688
ENST00000596088	RP11-119F19.2	ENSG00000226381	antisense	-	chr10:81420646-81598612	177966	0.803797	0	0	0	0	0	Ensembl	366	intronic antisense	NM_001278495	NM_001278495	NUTM2B	+	81462982	81472513
ENST00000415104	RP11-666A1.5	ENSG00000237253	lincRNA	+	chr1:147574322-149130302	1555980	0.807522	0	0	0	0	0	Ensembl	365	intergenic
ENST00000415031	RP11-191G24.1	ENSG00000227070	antisense	+	chr1:51819934-52027301	207367	0.812021	0	0	0	0	0	Ensembl	255	intronic antisense	ENST00000371730	ENST00000371730	EPS15	-	51819934	51984913
ENST00000415031	RP11-191G24.1	ENSG00000227070	antisense	+	chr1:51819934-52027301	207367	0.812021	0	0	0	0	0	Ensembl	255	intronic antisense	NM_001981	NM_001981	EPS15	-	51819934	51984995
ENST00000570314	RP11-156P1.3	ENSG00000262879	processed_transcript	-	chr17:45000482-45177689	177207	0.819273	0	0	0	0	0	Ensembl	254	intronic antisense	ENST00000439730	ENST00000439730	GOSR2	+	45000498	45105003
ENST00000450864	RP11-311H10.4	ENSG00000223678	antisense	+	chr9:33402854-33409946	7092	0.85503	0	0	0	0	0	Ensembl	353	bidirectional	ENST00000377425	ENST00000377425	AQP7	-	33384948	33402506
ENST00000450864	RP11-311H10.4	ENSG00000223678	antisense	+	chr9:33402854-33409946	7092	0.85503	0	0	0	0	0	Ensembl	353	bidirectional	ENST00000537089	ENST00000537089	AQP7	-	33384764	33402512
ENST00000450864	RP11-311H10.4	ENSG00000223678	antisense	+	chr9:33402854-33409946	7092	0.85503	0	0	0	0	0	Ensembl	353	bidirectional	ENST00000539936	ENST00000539936	AQP7	-	33385358	33402584
ENST00000450864	RP11-311H10.4	ENSG00000223678	antisense	+	chr9:33402854-33409946	7092	0.85503	0	0	0	0	0	Ensembl	353	bidirectional	ENST00000541274	ENST00000541274	AQP7	-	33385455	33402643
ENST00000450864	RP11-311H10.4	ENSG00000223678	antisense	+	chr9:33402854-33409946	7092	0.85503	0	0	0	0	0	Ensembl	353	bidirectional	NM_001170	NM_001170	AQP7	-	33384947	33402517
ENST00000450864	RP11-311H10.4	ENSG00000223678	antisense	+	chr9:33402854-33409946	7092	0.85503	0	0	0	0	0	Ensembl	353	bidirectional	uc011lny.1	uc011lny.1	AQP7	-	33385358	33402517
ENST00000450864	RP11-311H10.4	ENSG00000223678	antisense	+	chr9:33402854-33409946	7092	0.85503	0	0	0	0	0	Ensembl	353	bidirectional	uc011lnz.1	uc011lnz.1	AQP7	-	33385358	33402517
uc021vcm.1	AX721128	AX721128	long_noncoding	+	chr19:58111252-58124090	12838	0.85706	0	0	0	0	0	UCSC_knowngene	249	exon sense-overlapping	ENST00000597864	ENST00000597864	ZNF530	+	58111270	58124090
uc021vcm.1	AX721128	AX721128	long_noncoding	+	chr19:58111252-58124090	12838	0.85706	0	0	0	0	0	UCSC_knowngene	249	exon sense-overlapping	NM_020880	NM_020880	ZNF530	+	58111252	58119637
uc.40+	uc.40	uc.40	long_noncoding	+	chr1:164524820-164868533	343713	0.873612	0	0	0	0	0	UCR	247	intron sense-overlapping	ENST00000340699	ENST00000340699	PBX1	+	164528643	164761975
uc.40+	uc.40	uc.40	long_noncoding	+	chr1:164524820-164868533	343713	0.873612	0	0	0	0	0	UCR	247	intron sense-overlapping	ENST00000401534	ENST00000401534	PBX1	+	164529059	164790820
uc.40+	uc.40	uc.40	long_noncoding	+	chr1:164524820-164868533	343713	0.873612	0	0	0	0	0	UCR	247	intron sense-overlapping	ENST00000482110	ENST00000482110	PBX1	+	164600217	164769126
uc.40+	uc.40	uc.40	long_noncoding	+	chr1:164524820-164868533	343713	0.873612	0	0	0	0	0	UCR	247	intron sense-overlapping	ENST00000559240	ENST00000559240	PBX1	+	164529059	164815913
uc.40+	uc.40	uc.40	long_noncoding	+	chr1:164524820-164868533	343713	0.873612	0	0	0	0	0	UCR	247	intron sense-overlapping	ENST00000559578	ENST00000559578	PBX1	+	164532041	164769120
uc.40+	uc.40	uc.40	long_noncoding	+	chr1:164524820-164868533	343713	0.873612	0	0	0	0	0	UCR	247	intron sense-overlapping	ENST00000560641	ENST00000560641	PBX1	+	164595242	164816338
uc.40+	uc.40	uc.40	long_noncoding	+	chr1:164524820-164868533	343713	0.873612	0	0	0	0	0	UCR	247	intron sense-overlapping	NM_001204961	NM_001204961	PBX1	+	164528596	164821060
uc.40+	uc.40	uc.40	long_noncoding	+	chr1:164524820-164868533	343713	0.873612	0	0	0	0	0	UCR	247	intron sense-overlapping	NM_001204963	NM_001204963	PBX1	+	164528596	164821060
uc.40+	uc.40	uc.40	long_noncoding	+	chr1:164524820-164868533	343713	0.873612	0	0	0	0	0	UCR	247	intron sense-overlapping	NM_002585	NM_002585	PBX1	+	164528596	164821060
ENST00000547898	RP11-328C8.5	ENSG00000258068	sense_intronic	-	chr12:42632248-42984157	351909	0.87732	0	0	0	0	0	Ensembl	447	intron sense-overlapping	ENST00000445766	ENST00000445766	PRICKLE1	-	42852156	42984157
ENST00000547898	RP11-328C8.5	ENSG00000258068	sense_intronic	-	chr12:42632248-42984157	351909	0.87732	0	0	0	0	0	Ensembl	447	intron sense-overlapping	ENST00000547113	ENST00000547113	PRICKLE1	-	42863306	42983478
ENST00000547898	RP11-328C8.5	ENSG00000258068	sense_intronic	-	chr12:42632248-42984157	351909	0.87732	0	0	0	0	0	Ensembl	447	intron sense-overlapping	NM_153026	NM_153026	PRICKLE1	-	42852139	42983572
ENST00000440726	RP11-567G11.1	ENSG00000228952	lincRNA	+	chr3:187166632-187167238	606	0.881925	0	0	0	0	0	Ensembl	246	intergenic
TCONS_l2_00014667	XLOC_l2_008110	XLOC_l2_008110	long_noncoding	-	chr2:85568403-85568961	558	0.881948	0	0	0	0	0	TUCP	212	intergenic
uc.421-	uc.421	uc.421_2	long_noncoding	-	chr18:22641889-22932154	290265	0.889897	0	0	0	0	0	UCR	345	intron sense-overlapping	ENST00000538137	ENST00000538137	ZNF521	-	22642556	22932119
uc.421-	uc.421	uc.421_2	long_noncoding	-	chr18:22641889-22932154	290265	0.889897	0	0	0	0	0	UCR	345	intron sense-overlapping	NM_001308225	NM_001308225	ZNF521	-	22641887	22932214
uc.421-	uc.421	uc.421_2	long_noncoding	-	chr18:22641889-22932154	290265	0.889897	0	0	0	0	0	UCR	345	intron sense-overlapping	NM_015461	NM_015461	ZNF521	-	22641887	22932214
ENST00000601148	CTD-2616J11.16	ENSG00000267905	antisense	+	chr19:51834789-51847371	12582	0.90788	0	0	0	0	0	Ensembl	437	natural antisense	NM_001163922	NM_001163922	VSIG10L	-	51834794	51845378
ENST00000364730	RN7SKP124	ENSG00000201600	misc_RNA	-	chr3:139108644-139396859	288215	0.908405	0	0	0	0	0	Ensembl	341	intron sense-overlapping	ENST00000296202	ENST00000296202	NMNAT3	-	139279423	139396788
ENST00000364730	RN7SKP124	ENSG00000201600	misc_RNA	-	chr3:139108644-139396859	288215	0.908405	0	0	0	0	0	Ensembl	341	intron sense-overlapping	ENST00000406824	ENST00000406824	NMNAT3	-	139279026	139396859
ENST00000364730	RN7SKP124	ENSG00000201600	misc_RNA	-	chr3:139108644-139396859	288215	0.908405	0	0	0	0	0	Ensembl	341	intron sense-overlapping	ENST00000509291	ENST00000509291	NMNAT3	-	139292474	139396794
ENST00000364730	RN7SKP124	ENSG00000201600	misc_RNA	-	chr3:139108644-139396859	288215	0.908405	0	0	0	0	0	Ensembl	341	intron sense-overlapping	ENST00000511444	ENST00000511444	NMNAT3	-	139279683	139396584
ENST00000364730	RN7SKP124	ENSG00000201600	misc_RNA	-	chr3:139108644-139396859	288215	0.908405	0	0	0	0	0	Ensembl	341	intron sense-overlapping	ENST00000512391	ENST00000512391	NMNAT3	-	139280174	139396847
ENST00000364730	RN7SKP124	ENSG00000201600	misc_RNA	-	chr3:139108644-139396859	288215	0.908405	0	0	0	0	0	Ensembl	341	intron sense-overlapping	NM_001200047	NM_001200047	NMNAT3	-	139279022	139396885
ENST00000364730	RN7SKP124	ENSG00000201600	misc_RNA	-	chr3:139108644-139396859	288215	0.908405	0	0	0	0	0	Ensembl	341	intron sense-overlapping	NM_178177	NM_178177	NMNAT3	-	139279022	139396885
ENST00000521622	RP11-152P17.2	ENSG00000251003	processed_transcript	-	chr8:105602960-107072752	1469792	0.915324	0	0	0	0	0	Ensembl	394	intronic antisense	ENST00000378472	ENST00000378472	ZFPM2	+	106800943	106815828
ENST00000521622	RP11-152P17.2	ENSG00000251003	processed_transcript	-	chr8:105602960-107072752	1469792	0.915324	0	0	0	0	0	Ensembl	394	intronic antisense	ENST00000517361	ENST00000517361	ZFPM2	+	106541111	106815825
ENST00000521622	RP11-152P17.2	ENSG00000251003	processed_transcript	-	chr8:105602960-107072752	1469792	0.915324	0	0	0	0	0	Ensembl	394	intronic antisense	ENST00000520492	ENST00000520492	ZFPM2	+	106331770	106816098
ENST00000521622	RP11-152P17.2	ENSG00000251003	processed_transcript	-	chr8:105602960-107072752	1469792	0.915324	0	0	0	0	0	Ensembl	394	intronic antisense	NM_012082	NM_012082	ZFPM2	+	106331146	106816767
TCONS_l2_00022931	XLOC_l2_012067	XLOC_l2_012067	long_noncoding	-	chr5:66675205-67198428	523223	0.954034	0	0	0	0	0	TUCP	238	intergenic
TCONS_l2_00009374	XLOC_l2_005076	XLOC_l2_005076_4	long_noncoding	-	chr15:101087836-101191910	104074	0.97067	0	0	0	0	0	TUCP	230	intergenic
ENST00000590579	AC005498.3	ENSG00000267421	lincRNA	-	chr19:57047524-57049944	2420	0.971501	0	0	0	0	0	Ensembl	326	bidirectional	NM_001308440	NM_001308440	ZFP28	+	57050316	57064504
ENST00000590579	AC005498.3	ENSG00000267421	lincRNA	-	chr19:57047524-57049944	2420	0.971501	0	0	0	0	0	Ensembl	326	bidirectional	NM_020828	NM_020828	ZFP28	+	57050316	57068170
ENST00000438344	AC016292.1	ENSG00000235361	antisense	+	chr17:900356-1132315	231959	0.983924	0	0	0	0	0	Ensembl	235	intronic antisense	ENST00000574139	ENST00000574139	ABR	-	994908	1132298
ENST00000438344	AC016292.1	ENSG00000235361	antisense	+	chr17:900356-1132315	231959	0.983924	0	0	0	0	0	Ensembl	235	intronic antisense	ENST00000575934	ENST00000575934	ABR	-	986761	1132298
ENST00000438344	AC016292.1	ENSG00000235361	antisense	+	chr17:900356-1132315	231959	0.983924	0	0	0	0	0	Ensembl	235	intronic antisense	NM_001159746	NM_001159746	ABR	-	906757	1090616
TCONS_00007073	XLOC_002996	XLOC_002996	long_noncoding	+	chr3:195366860-195378976	12116	0.991609	0	0	0	0	0	TCONS	211	intergenic
TCONS_00021868	XLOC_010465	XLOC_010465	long_noncoding	+	chr13:88507101-88525012	17911	1.00482	0	0	0	0	0	TCONS	233	intergenic
ENST00000539303	SNHG1	ENSG00000255717	processed_transcript	-	chr11:62619459-62623386	3927	1.01951	0	0	0	0	0	Ensembl	240	bidirectional	ENST00000377892	ENST00000377892	SLC3A2	+	62623517	62656352
ENST00000539303	SNHG1	ENSG00000255717	processed_transcript	-	chr11:62619459-62623386	3927	1.01951	0	0	0	0	0	Ensembl	240	bidirectional	ENST00000535296	ENST00000535296	SLC3A2	+	62623639	62656347
ENST00000539303	SNHG1	ENSG00000255717	processed_transcript	-	chr11:62619459-62623386	3927	1.01951	0	0	0	0	0	Ensembl	240	bidirectional	NM_001012662	NM_001012662	SLC3A2	+	62623483	62656355
ENST00000539303	SNHG1	ENSG00000255717	processed_transcript	-	chr11:62619459-62623386	3927	1.01951	0	0	0	0	0	Ensembl	240	bidirectional	NM_001012664	NM_001012664	SLC3A2	+	62623483	62656355
ENST00000539303	SNHG1	ENSG00000255717	processed_transcript	-	chr11:62619459-62623386	3927	1.01951	0	0	0	0	0	Ensembl	240	bidirectional	NM_002394	NM_002394	SLC3A2	+	62623483	62656355
ENST00000456887	RP11-343D24.2	ENSG00000231273	lincRNA	+	chr6:57690894-57691645	751	1.05001	0	0	0	0	0	Ensembl	315	intergenic
ENST00000455105	RP11-763B22.4	ENSG00000237343	lincRNA	+	chr1:147574322-149130302	1555980	1.05633	0	0	0	0	0	Ensembl	314	intergenic
ENST00000470786	RN7SL116P	ENSG00000240474	misc_RNA	+	chr20:37434347-37551667	117320	1.09585	0	0	0	0	0	Ensembl	308	intron sense-overlapping	NM_001172735	NM_001172735	PPP1R16B	+	37434347	37551667
ENST00000470786	RN7SL116P	ENSG00000240474	misc_RNA	+	chr20:37434347-37551667	117320	1.09585	0	0	0	0	0	Ensembl	308	intron sense-overlapping	NM_015568	NM_015568	PPP1R16B	+	37434347	37551667
TCONS_00016390	XLOC_007759	XLOC_007759	long_noncoding	-	chr9:89999783-90001522	1739	1.09693	0	0	0	0	0	TCONS	225	intergenic
ENST00000475661	RN7SL105P	ENSG00000243704	misc_RNA	-	chr17:1472560-1532180	59620	1.17635	0	0	0	0	0	Ensembl	297	intron sense-overlapping	ENST00000382147	ENST00000382147	SLC43A2	-	1477697	1532130
ENST00000475661	RN7SL105P	ENSG00000243704	misc_RNA	-	chr17:1472560-1532180	59620	1.17635	0	0	0	0	0	Ensembl	297	intron sense-overlapping	NM_001284498	NM_001284498	SLC43A2	-	1472547	1531669
ENST00000475661	RN7SL105P	ENSG00000243704	misc_RNA	-	chr17:1472560-1532180	59620	1.17635	0	0	0	0	0	Ensembl	297	intron sense-overlapping	NM_001284499	NM_001284499	SLC43A2	-	1472547	1508328
ENST00000475661	RN7SL105P	ENSG00000243704	misc_RNA	-	chr17:1472560-1532180	59620	1.17635	0	0	0	0	0	Ensembl	297	intron sense-overlapping	NM_152346	NM_152346	SLC43A2	-	1472547	1532180
TCONS_00018195	XLOC_008477	XLOC_008477	long_noncoding	+	chr10:45306471-45676875	370404	1.19169	0	0	0	0	0	TCONS	218	intergenic
uc.427-	uc.427	uc.427_2	long_noncoding	-	chr18:24034873-24770662	735789	1.23685	0	0	0	0	0	UCR	215	exon sense-overlapping	NM_001258222	NM_001258222	KCTD1	-	24034873	24237365
ENST00000579468	AC010761.10	ENSG00000265840	antisense	-	chr17:27071001-27077974	6973	1.26018	0	0	0	0	0	Ensembl	287	natural antisense	ENST00000444415	ENST00000444415	TRAF4	+	27071057	27077055
ENST00000579468	AC010761.10	ENSG00000265840	antisense	-	chr17:27071001-27077974	6973	1.26018	0	0	0	0	0	Ensembl	287	natural antisense	NM_004295	NM_004295	TRAF4	+	27071022	27077976
ENST00000578344	RP13-20L14.6	ENSG00000265458	antisense	-	chr17:80412148-80448413	36265	1.31942	0	0	0	0	0	Ensembl	210	bidirectional	ENST00000579198	ENST00000579198	NARF	+	80416055	80426675
ENST00000578344	RP13-20L14.6	ENSG00000265458	antisense	-	chr17:80412148-80448413	36265	1.31942	0	0	0	0	0	Ensembl	210	bidirectional	ENST00000580296	ENST00000580296	NARF	+	80416234	80430490
ENST00000578344	RP13-20L14.6	ENSG00000265458	antisense	-	chr17:80412148-80448413	36265	1.31942	0	0	0	0	0	Ensembl	210	bidirectional	NM_001038618	NM_001038618	NARF	+	80416059	80446143
ENST00000578344	RP13-20L14.6	ENSG00000265458	antisense	-	chr17:80412148-80448413	36265	1.31942	0	0	0	0	0	Ensembl	210	bidirectional	NM_001083608	NM_001083608	NARF	+	80416539	80446143
ENST00000578344	RP13-20L14.6	ENSG00000265458	antisense	-	chr17:80412148-80448413	36265	1.31942	0	0	0	0	0	Ensembl	210	bidirectional	NM_012336	NM_012336	NARF	+	80416539	80446143
ENST00000578344	RP13-20L14.6	ENSG00000265458	antisense	-	chr17:80412148-80448413	36265	1.31942	0	0	0	0	0	Ensembl	210	bidirectional	NM_031968	NM_031968	NARF	+	80416539	80446143
ENST00000578344	RP13-20L14.6	ENSG00000265458	antisense	-	chr17:80412148-80448413	36265	1.31942	0	0	0	0	0	Ensembl	210	bidirectional	uc010wvo.1	uc010wvo.1	NARF	+	80416539	80439087
TCONS_00017435	XLOC_008029	XLOC_008029	long_noncoding	+	chrX:100918588-100926042	7454	1.35531	0	0	0	0	0	TCONS	208	intergenic
uc.454-	uc.454	uc.454_2	long_noncoding	-	chr20:4833001-4990939	157938	1.35531	0	0	0	8.29078e-317	0	UCR	208	exon sense-overlapping	NM_005116	NM_005116	SLC23A2	-	4833001	4982145
uc.454-	uc.454	uc.454_2	long_noncoding	-	chr20:4833001-4990939	157938	1.35531	0	0	0	8.29078e-317	0	UCR	208	exon sense-overlapping	NM_203327	NM_203327	SLC23A2	-	4833001	4990939
uc.454-	uc.454	uc.454_2	long_noncoding	-	chr20:4833001-4990939	157938	1.35531	0	0	0	8.29078e-317	0	UCR	208	intron sense-overlapping	ENST00000423430	ENST00000423430	SLC23A2	-	4840012	4880293
uc.454-	uc.454	uc.454_2	long_noncoding	-	chr20:4833001-4990939	157938	1.35531	0	0	0	8.29078e-317	0	UCR	208	intron sense-overlapping	ENST00000424750	ENST00000424750	SLC23A2	-	4837236	4982153
uc.267+	uc.267	uc.267	long_noncoding	+	chr9:124999902-125085743	85841	1.45328	0	0	0	0	0	UCR	203	exon sense-overlapping	ENST00000373723	ENST00000373723	MRRF	+	125027173	125085371
uc.267+	uc.267	uc.267	long_noncoding	+	chr9:124999902-125085743	85841	1.45328	0	0	0	0	0	UCR	203	exon sense-overlapping	ENST00000373729	ENST00000373729	MRRF	+	125027182	125085003
uc.267+	uc.267	uc.267	long_noncoding	+	chr9:124999902-125085743	85841	1.45328	0	0	0	0	0	UCR	203	exon sense-overlapping	NM_001173512	NM_001173512	MRRF	+	125026881	125085742
uc.267+	uc.267	uc.267	long_noncoding	+	chr9:124999902-125085743	85841	1.45328	0	0	0	0	0	UCR	203	exon sense-overlapping	NM_138777	NM_138777	MRRF	+	125026881	125085742
uc.267+	uc.267	uc.267	long_noncoding	+	chr9:124999902-125085743	85841	1.45328	0	0	0	0	0	UCR	203	exon sense-overlapping	NM_199177	NM_199177	MRRF	+	125033142	125085742
TCONS_l2_00016171	XLOC_l2_008560	XLOC_l2_008560	long_noncoding	+	chr20:18485233-18485738	505	1.46695	0	0	0	0	0	TUCP	267	intergenic
Y13808	Y13808	Y13808	long_noncoding	+	chr3:15907723-15907924	201	1.49614	0	0	0	0	0	RNAdb	205	intergenic
uc.194+	uc.194	uc.194	long_noncoding	+	chr6:93949737-94129265	179528	1.49614	0	0	0	0	0	UCR	201	natural antisense	NM_001288629	NM_001288629	EPHA7	-	93949739	94129300
uc.194+	uc.194	uc.194	long_noncoding	+	chr6:93949737-94129265	179528	1.49614	0	0	0	0	0	UCR	201	natural antisense	NM_004440	NM_004440	EPHA7	-	93949739	94129300
ENST00000445600	RP11-547D24.3	ENSG00000226969	antisense	-	chr1:1980641-1981509	868	1.52926	0	0	0	0	0	Ensembl	320	bidirectional	ENST00000468310	ENST00000468310	PRKCZ	+	1981923	2077547
ENST00000445600	RP11-547D24.3	ENSG00000226969	antisense	-	chr1:1980641-1981509	868	1.52926	0	0	0	0	0	Ensembl	320	bidirectional	NM_002744	NM_002744	PRKCZ	+	1981908	2116834
ENST00000609896	LL0XNC01-116E7.2	ENSG00000231728	antisense	-	chrX:103172004-103229570	57566	1.58897	0	0	0	0	0	Ensembl	197	natural antisense	ENST00000419165	ENST00000419165	TMSB15B	+	103173478	103220554
ENST00000580225	AC004702.2	ENSG00000263494	lincRNA	+	chr17:19912656-20306870	394214	1.63931	0	0	0	0	0	Ensembl	195	intron sense-overlapping	ENST00000536879	ENST00000536879	SPECC1	+	20059384	20217594
ENST00000580225	AC004702.2	ENSG00000263494	lincRNA	+	chr17:19912656-20306870	394214	1.63931	0	0	0	0	0	Ensembl	195	intron sense-overlapping	ENST00000578153	ENST00000578153	SPECC1	+	20200346	20209486
ENST00000580225	AC004702.2	ENSG00000263494	lincRNA	+	chr17:19912656-20306870	394214	1.63931	0	0	0	0	0	Ensembl	195	intron sense-overlapping	ENST00000581399	ENST00000581399	SPECC1	+	20108848	20218023
ENST00000580225	AC004702.2	ENSG00000263494	lincRNA	+	chr17:19912656-20306870	394214	1.63931	0	0	0	0	0	Ensembl	195	intron sense-overlapping	ENST00000581973	ENST00000581973	SPECC1	+	19999004	20107669
ENST00000580225	AC004702.2	ENSG00000263494	lincRNA	+	chr17:19912656-20306870	394214	1.63931	0	0	0	0	0	Ensembl	195	intron sense-overlapping	ENST00000582226	ENST00000582226	SPECC1	+	20109052	20140489
ENST00000580225	AC004702.2	ENSG00000263494	lincRNA	+	chr17:19912656-20306870	394214	1.63931	0	0	0	0	0	Ensembl	195	intron sense-overlapping	ENST00000583463	ENST00000583463	SPECC1	+	19912691	20107760
ENST00000580225	AC004702.2	ENSG00000263494	lincRNA	+	chr17:19912656-20306870	394214	1.63931	0	0	0	0	0	Ensembl	195	intron sense-overlapping	ENST00000583482	ENST00000583482	SPECC1	+	19912676	20107665
ENST00000580225	AC004702.2	ENSG00000263494	lincRNA	+	chr17:19912656-20306870	394214	1.63931	0	0	0	0	0	Ensembl	195	intron sense-overlapping	ENST00000584527	ENST00000584527	SPECC1	+	20109108	20140461
ENST00000580225	AC004702.2	ENSG00000263494	lincRNA	+	chr17:19912656-20306870	394214	1.63931	0	0	0	0	0	Ensembl	195	intron sense-overlapping	NM_001033553	NM_001033553	SPECC1	+	19990334	20218072
ENST00000580225	AC004702.2	ENSG00000263494	lincRNA	+	chr17:19912656-20306870	394214	1.63931	0	0	0	0	0	Ensembl	195	intron sense-overlapping	NM_001033554	NM_001033554	SPECC1	+	20059306	20142743
ENST00000580225	AC004702.2	ENSG00000263494	lincRNA	+	chr17:19912656-20306870	394214	1.63931	0	0	0	0	0	Ensembl	195	intron sense-overlapping	NM_001033555	NM_001033555	SPECC1	+	20059306	20218072
ENST00000580225	AC004702.2	ENSG00000263494	lincRNA	+	chr17:19912656-20306870	394214	1.63931	0	0	0	0	0	Ensembl	195	intron sense-overlapping	NM_001243438	NM_001243438	SPECC1	+	20059306	20142743
ENST00000580225	AC004702.2	ENSG00000263494	lincRNA	+	chr17:19912656-20306870	394214	1.63931	0	0	0	0	0	Ensembl	195	intron sense-overlapping	NM_001243439	NM_001243439	SPECC1	+	19912648	20218072
ENST00000580225	AC004702.2	ENSG00000263494	lincRNA	+	chr17:19912656-20306870	394214	1.63931	0	0	0	0	0	Ensembl	195	intron sense-overlapping	NM_152904	NM_152904	SPECC1	+	19990334	20142743
ENST00000534587	RP11-21L19.1	ENSG00000254418	antisense	-	chr11:13983913-14295237	311324	1.87004	0	0	0	0	0	Ensembl	240	natural antisense	NM_006108	NM_006108	SPON1	+	13984183	14289679
uc.310+	uc.310	uc.310	long_noncoding	+	chr10:114206755-114578503	371748	2.09834	0	0	0	0	0	UCR	229	intron sense-overlapping	ENST00000432306	ENST00000432306	VTI1A	+	114207015	114497543
uc.310+	uc.310	uc.310	long_noncoding	+	chr10:114206755-114578503	371748	2.09834	0	0	0	0	0	UCR	229	intron sense-overlapping	NM_145206	NM_145206	VTI1A	+	114206755	114578504
ENST00000530126	RP11-12D16.2	ENSG00000254699	lincRNA	-	chr11:85903828-85904524	696	2.21272	0	0	0	0	0	Ensembl	178	intergenic
uc.96+	uc.96	uc.96	long_noncoding	+	chr2:172640879-172947158	306279	2.31275	0	0	0	0	0	UCR	261	intron sense-overlapping	NM_003642	NM_003642	HAT1	+	172778934	172848600
ENST00000415573	LINC00982	ENSG00000177133	antisense	-	chr1:2976178-2985001	8823	2.63317	0	0	0	0	0	Ensembl	280	intergenic
uc.342+	uc.342	uc.342	long_noncoding	+	chr12:54375292-54449814	74522	2.68503	0	0	0	0	0	UCR	227	exon sense-overlapping	NM_014620	NM_014620	HOXC4	+	54410635	54449814
uc.342+	uc.342	uc.342	long_noncoding	+	chr12:54375292-54449814	74522	2.68503	0	0	0	0	0	UCR	227	exon sense-overlapping	NM_153693	NM_153693	HOXC6	+	54410635	54424607
uc.342+	uc.342	uc.342	long_noncoding	+	chr12:54375292-54449814	74522	2.68503	0	0	0	0	0	UCR	227	intron sense-overlapping	ENST00000504315	ENST00000504315	HOXC6	+	54384407	54422706
uc.342+	uc.342	uc.342	long_noncoding	+	chr12:54375292-54449814	74522	2.68503	0	0	0	0	0	UCR	227	intron sense-overlapping	ENST00000509328	ENST00000509328	HOXC6	+	54388727	54423473
uc.342+	uc.342	uc.342	long_noncoding	+	chr12:54375292-54449814	74522	2.68503	0	0	0	0	0	UCR	227	intron sense-overlapping	ENST00000513209	ENST00000513209	RP11-834C11.12	+	54379628	54428672
ENST00000440194	RP11-328M4.2	ENSG00000234753	antisense	-	chr6:41462590-41570122	107532	3.22758	0	0	0	0	0	Ensembl	196	bidirectional	ENST00000409208	ENST00000409208	FOXP4	+	41514310	41567697
ENST00000440194	RP11-328M4.2	ENSG00000234753	antisense	-	chr6:41462590-41570122	107532	3.22758	0	0	0	0	0	Ensembl	196	bidirectional	NM_001012426	NM_001012426	FOXP4	+	41514163	41570122
ENST00000440194	RP11-328M4.2	ENSG00000234753	antisense	-	chr6:41462590-41570122	107532	3.22758	0	0	0	0	0	Ensembl	196	bidirectional	NM_001012427	NM_001012427	FOXP4	+	41514163	41570122
ENST00000440194	RP11-328M4.2	ENSG00000234753	antisense	-	chr6:41462590-41570122	107532	3.22758	0	0	0	0	0	Ensembl	196	bidirectional	NM_138457	NM_138457	FOXP4	+	41514163	41570122
ENST00000602607	RP3-426I6.5	ENSG00000269971	sense_intronic	+	chr1:28099693-28150963	51270	3.94998	0	0	0	0	0	Ensembl	184	intron sense-overlapping	ENST00000440806	ENST00000440806	STX12	+	28099745	28138779
ENST00000602607	RP3-426I6.5	ENSG00000269971	sense_intronic	+	chr1:28099693-28150963	51270	3.94998	0	0	0	0	0	Ensembl	184	intron sense-overlapping	NM_177424	NM_177424	STX12	+	28099693	28150963
uc003jmw.2	GHR	GHR	long_noncoding	+	chr5:42423878-42721979	298101	6.71883	0	0	0	0	0	UCSC_knowngene	138	intron sense-overlapping	ENST00000357703	ENST00000357703	GHR	+	42424025	42721925
uc003jmw.2	GHR	GHR	long_noncoding	+	chr5:42423878-42721979	298101	6.71883	0	0	0	0	0	UCSC_knowngene	138	intron sense-overlapping	NM_000163	NM_000163	GHR	+	42423876	42721980
uc003jmw.2	GHR	GHR	long_noncoding	+	chr5:42423878-42721979	298101	6.71883	0	0	0	0	0	UCSC_knowngene	138	intron sense-overlapping	NM_001242399	NM_001242399	GHR	+	42424553	42721980
uc003jmw.2	GHR	GHR	long_noncoding	+	chr5:42423878-42721979	298101	6.71883	0	0	0	0	0	UCSC_knowngene	138	intron sense-overlapping	NM_001242400	NM_001242400	GHR	+	42424553	42721980
uc003jmw.2	GHR	GHR	long_noncoding	+	chr5:42423878-42721979	298101	6.71883	0	0	0	0	0	UCSC_knowngene	138	intron sense-overlapping	NM_001242401	NM_001242401	GHR	+	42425093	42721980
ENST00000408535	SNORA76	ENSG00000266402	lincRNA	+	chr17:62223329-62223836	507	18.0584	0	0	0	0	0	Ensembl	133	intergenic
ENST00000383912	Y_RNA	ENSG00000206639	misc_RNA	+	chrX:21857753-21903542	45789	22.2011	0	0	0	0	0	Ensembl	102	exon sense-overlapping	ENST00000365779	ENST00000365779	MBTPS2	+	21857771	21891202
ENST00000383912	Y_RNA	ENSG00000206639	misc_RNA	+	chrX:21857753-21903542	45789	22.2011	0	0	0	0	0	Ensembl	102	intron sense-overlapping	NM_015884	NM_015884	MBTPS2	+	21857655	21903541
ENST00000362892	Y_RNA	ENSG00000199762	misc_RNA	+	chr6:47445524-47594999	149475	46.3709	0	0	0	0	0	Ensembl	104	intron sense-overlapping	NM_012120	NM_012120	CD2AP	+	47445524	47594996
ENST00000363265	Y_RNA	ENSG00000200135	misc_RNA	+	chr12:112563304-112591407	28103	49.7107	0	0	0	0	0	Ensembl	113	intron sense-overlapping	NM_001143906	NM_001143906	TRAFD1	+	112563348	112591408
ENST00000363265	Y_RNA	ENSG00000200135	misc_RNA	+	chr12:112563304-112591407	28103	49.7107	0	0	0	0	0	Ensembl	113	intron sense-overlapping	NM_006700	NM_006700	TRAFD1	+	112563348	112591408
ENST00000383924	Y_RNA	ENSG00000206651	misc_RNA	-	chr1:156433518-156470620	37102	49.7107	0	0	0	0	0	Ensembl	113	intron sense-overlapping	ENST00000340875	ENST00000340875	MEF2D	-	156433521	156470529
ENST00000383924	Y_RNA	ENSG00000206651	misc_RNA	-	chr1:156433518-156470620	37102	49.7107	0	0	0	0	0	Ensembl	113	intron sense-overlapping	ENST00000353795	ENST00000353795	MEF2D	-	156433521	156470529
ENST00000383924	Y_RNA	ENSG00000206651	misc_RNA	-	chr1:156433518-156470620	37102	49.7107	0	0	0	0	0	Ensembl	113	intron sense-overlapping	ENST00000368240	ENST00000368240	MEF2D	-	156433521	156470529
ENST00000383924	Y_RNA	ENSG00000206651	misc_RNA	-	chr1:156433518-156470620	37102	49.7107	0	0	0	0	0	Ensembl	113	intron sense-overlapping	ENST00000489057	ENST00000489057	MEF2D	-	156453052	156470571
ENST00000383924	Y_RNA	ENSG00000206651	misc_RNA	-	chr1:156433518-156470620	37102	49.7107	0	0	0	0	0	Ensembl	113	intron sense-overlapping	NM_001271629	NM_001271629	MEF2D	-	156433512	156460391
ENST00000383924	Y_RNA	ENSG00000206651	misc_RNA	-	chr1:156433518-156470620	37102	49.7107	0	0	0	0	0	Ensembl	113	intron sense-overlapping	NM_005920	NM_005920	MEF2D	-	156433512	156470634
ENST00000365120	Y_RNA	ENSG00000201990	misc_RNA	-	chr7:6010555-6048756	38201	49.9998	0	0	0	0	0	Ensembl	103	intron sense-overlapping	ENST00000382321	ENST00000382321	PMS2	-	6013029	6048650
ENST00000365120	Y_RNA	ENSG00000201990	misc_RNA	-	chr7:6010555-6048756	38201	49.9998	0	0	0	0	0	Ensembl	103	intron sense-overlapping	ENST00000406569	ENST00000406569	PMS2	-	6017304	6048650
ENST00000365120	Y_RNA	ENSG00000201990	misc_RNA	-	chr7:6010555-6048756	38201	49.9998	0	0	0	0	0	Ensembl	103	intron sense-overlapping	NM_000535	NM_000535	PMS2	-	6012869	6048737
ENST00000363979	Y_RNA	ENSG00000200849	misc_RNA	+	chr10:10274573-10274675	102	54.029	0	0	0	0	0	Ensembl	102	intergenic
ENST00000600288	LINC00969	ENSG00000242086	lincRNA	+	chr3:195384932-195467994	83062	0	1.0046e-297	0	8.62842e-318	0	0	Ensembl	728	exon sense-overlapping	ENST00000320736	ENST00000320736	MUC20	+	195447752	195464539
ENST00000600288	LINC00969	ENSG00000242086	lincRNA	+	chr3:195384932-195467994	83062	0	1.0046e-297	0	8.62842e-318	0	0	Ensembl	728	exon sense-overlapping	ENST00000436408	ENST00000436408	MUC20	+	195447754	195461904
ENST00000600288	LINC00969	ENSG00000242086	lincRNA	+	chr3:195384932-195467994	83062	0	1.0046e-297	0	8.62842e-318	0	0	Ensembl	728	exon sense-overlapping	ENST00000445522	ENST00000445522	MUC20	+	195451097	195460424
ENST00000600288	LINC00969	ENSG00000242086	lincRNA	+	chr3:195384932-195467994	83062	0	1.0046e-297	0	8.62842e-318	0	0	Ensembl	728	exon sense-overlapping	NM_001282506	NM_001282506	MUC20	+	195447752	195460424
ENST00000600288	LINC00969	ENSG00000242086	lincRNA	+	chr3:195384932-195467994	83062	0	1.0046e-297	0	8.62842e-318	0	0	Ensembl	728	exon sense-overlapping	NM_001291833	NM_001291833	MUC20	+	195447752	195460424
ENST00000600288	LINC00969	ENSG00000242086	lincRNA	+	chr3:195384932-195467994	83062	0	1.0046e-297	0	8.62842e-318	0	0	Ensembl	728	exon sense-overlapping	NM_020790	NM_020790	MUC20	+	195447752	195460424
ENST00000600288	LINC00969	ENSG00000242086	lincRNA	+	chr3:195384932-195467994	83062	0	1.0046e-297	0	8.62842e-318	0	0	Ensembl	728	exon sense-overlapping	NM_152673	NM_152673	MUC20	+	195447752	195460424
uc003qef.1	AK093513	AK093513	long_noncoding	-	chr6:133561735-134216691	654956	0.0525598	5.89021e-272	0	0	0	0	UCSC_knowngene	1802	natural antisense	ENST00000430974	ENST00000430974	EYA4	+	133562488	133852551
uc003qef.1	AK093513	AK093513	long_noncoding	-	chr6:133561735-134216691	654956	0.0525598	5.89021e-272	0	0	0	0	UCSC_knowngene	1802	natural antisense	ENST00000431403	ENST00000431403	EYA4	+	133595918	133850177
uc003qef.1	AK093513	AK093513	long_noncoding	-	chr6:133561735-134216691	654956	0.0525598	5.89021e-272	0	0	0	0	UCSC_knowngene	1802	natural antisense	ENST00000452339	ENST00000452339	EYA4	+	133561735	133850040
uc003qef.1	AK093513	AK093513	long_noncoding	-	chr6:133561735-134216691	654956	0.0525598	5.89021e-272	0	0	0	0	UCSC_knowngene	1802	natural antisense	ENST00000525849	ENST00000525849	EYA4	+	133562768	133851364
uc003qef.1	AK093513	AK093513	long_noncoding	-	chr6:133561735-134216691	654956	0.0525598	5.89021e-272	0	0	0	0	UCSC_knowngene	1802	natural antisense	NM_001301012	NM_001301012	EYA4	+	133562636	133853258
uc003qef.1	AK093513	AK093513	long_noncoding	-	chr6:133561735-134216691	654956	0.0525598	5.89021e-272	0	0	0	0	UCSC_knowngene	1802	natural antisense	NM_001301013	NM_001301013	EYA4	+	133562636	133853258
uc003qef.1	AK093513	AK093513	long_noncoding	-	chr6:133561735-134216691	654956	0.0525598	5.89021e-272	0	0	0	0	UCSC_knowngene	1802	natural antisense	NM_004100	NM_004100	EYA4	+	133562494	133853258
uc003qef.1	AK093513	AK093513	long_noncoding	-	chr6:133561735-134216691	654956	0.0525598	5.89021e-272	0	0	0	0	UCSC_knowngene	1802	natural antisense	NM_172103	NM_172103	EYA4	+	133562494	133853258
uc003qef.1	AK093513	AK093513	long_noncoding	-	chr6:133561735-134216691	654956	0.0525598	5.89021e-272	0	0	0	0	UCSC_knowngene	1802	natural antisense	NM_172105	NM_172105	EYA4	+	133562494	133853258
ENST00000546682	SNHG14	ENSG00000224078	processed_transcript	+	chr15:25068793-25684175	615382	0	3.01715e-254	0	0	0	0	Ensembl	8842	intergenic
ENST00000384665	Y_RNA	ENSG00000207395	misc_RNA	+	chr15:69591285-69740764	149479	0	6.99914e-233	0	0	0	0	Ensembl	112	exon sense-overlapping	NM_001104554	NM_001104554	PAQR5	+	69606741	69699976
ENST00000384665	Y_RNA	ENSG00000207395	misc_RNA	+	chr15:69591285-69740764	149479	0	6.99914e-233	0	0	0	0	Ensembl	112	exon sense-overlapping	NM_017705	NM_017705	PAQR5	+	69591293	69699976
ENST00000561460	RP11-111A22.1	ENSG00000259536	antisense	+	chr15:40780239-40857256	77017	0	1.13495e-227	0	0	0	0	Ensembl	2242	natural antisense	ENST00000558113	ENST00000558113	C15orf57	-	40831427	40857210
ENST00000561460	RP11-111A22.1	ENSG00000259536	antisense	+	chr15:40780239-40857256	77017	0	1.13495e-227	0	0	0	0	Ensembl	2242	natural antisense	ENST00000558871	ENST00000558871	C15orf57	-	40848819	40857241
ENST00000561460	RP11-111A22.1	ENSG00000259536	antisense	+	chr15:40780239-40857256	77017	0	1.13495e-227	0	0	0	0	Ensembl	2242	natural antisense	ENST00000558918	ENST00000558918	C15orf57	-	40846178	40857218
ENST00000561460	RP11-111A22.1	ENSG00000259536	antisense	+	chr15:40780239-40857256	77017	0	1.13495e-227	0	0	0	0	Ensembl	2242	natural antisense	ENST00000559103	ENST00000559103	C15orf57	-	40846216	40857213
ENST00000561460	RP11-111A22.1	ENSG00000259536	antisense	+	chr15:40780239-40857256	77017	0	1.13495e-227	0	0	0	0	Ensembl	2242	natural antisense	ENST00000559911	ENST00000559911	C15orf57	-	40827098	40857210
ENST00000561460	RP11-111A22.1	ENSG00000259536	antisense	+	chr15:40780239-40857256	77017	0	1.13495e-227	0	0	0	0	Ensembl	2242	natural antisense	ENST00000560305	ENST00000560305	C15orf57	-	40820881	40857210
ENST00000561460	RP11-111A22.1	ENSG00000259536	antisense	+	chr15:40780239-40857256	77017	0	1.13495e-227	0	0	0	0	Ensembl	2242	natural antisense	NM_001080791	NM_001080791	C15orf57	-	40845111	40857256
ENST00000561460	RP11-111A22.1	ENSG00000259536	antisense	+	chr15:40780239-40857256	77017	0	1.13495e-227	0	0	0	0	Ensembl	2242	natural antisense	NM_001080792	NM_001080792	C15orf57	-	40845111	40857256
ENST00000561460	RP11-111A22.1	ENSG00000259536	antisense	+	chr15:40780239-40857256	77017	0	1.13495e-227	0	0	0	0	Ensembl	2242	natural antisense	NM_001289132	NM_001289132	C15orf57	-	40823539	40857256
ENST00000561460	RP11-111A22.1	ENSG00000259536	antisense	+	chr15:40780239-40857256	77017	0	1.13495e-227	0	0	0	0	Ensembl	2242	natural antisense	NM_052849	NM_052849	C15orf57	-	40845111	40857256
ENST00000490916	PTPRG-AS1	ENSG00000241472	processed_transcript	-	chr3:61547242-62355005	807763	0	2.39637e-222	0	0	0	3.70468e-317	Ensembl	545	intronic antisense	ENST00000465142	ENST00000465142	C3orf14	+	62304706	62317010
ENST00000490916	PTPRG-AS1	ENSG00000241472	processed_transcript	-	chr3:61547242-62355005	807763	0	2.39637e-222	0	0	0	3.70468e-317	Ensembl	545	intronic antisense	ENST00000542214	ENST00000542214	C3orf14	+	62305395	62319318
ENST00000490916	PTPRG-AS1	ENSG00000241472	processed_transcript	-	chr3:61547242-62355005	807763	0	2.39637e-222	0	0	0	3.70468e-317	Ensembl	545	intronic antisense	NM_001291941	NM_001291941	C3orf14	+	62304647	62321888
ENST00000490916	PTPRG-AS1	ENSG00000241472	processed_transcript	-	chr3:61547242-62355005	807763	0	2.39637e-222	0	0	0	3.70468e-317	Ensembl	545	intronic antisense	NM_001291942	NM_001291942	C3orf14	+	62304647	62321888
ENST00000490916	PTPRG-AS1	ENSG00000241472	processed_transcript	-	chr3:61547242-62355005	807763	0	2.39637e-222	0	0	0	3.70468e-317	Ensembl	545	intronic antisense	NM_001291943	NM_001291943	C3orf14	+	62304647	62309808
ENST00000490916	PTPRG-AS1	ENSG00000241472	processed_transcript	-	chr3:61547242-62355005	807763	0	2.39637e-222	0	0	0	3.70468e-317	Ensembl	545	intronic antisense	NM_020685	NM_020685	C3orf14	+	62304717	62321888
ENST00000490916	PTPRG-AS1	ENSG00000241472	processed_transcript	-	chr3:61547242-62355005	807763	0	2.39637e-222	0	0	0	3.70468e-317	Ensembl	545	natural antisense	ENST00000295874	ENST00000295874	PTPRG	+	61547584	62279004
ENST00000490916	PTPRG-AS1	ENSG00000241472	processed_transcript	-	chr3:61547242-62355005	807763	0	2.39637e-222	0	0	0	3.70468e-317	Ensembl	545	natural antisense	NM_002841	NM_002841	PTPRG	+	61547242	62280573
ENST00000580270	RP11-1096G20.5	ENSG00000266368	antisense	-	chr17:11501747-11900827	399080	0	1.93079e-208	0	0	0	0	Ensembl	463	exon sense-overlapping	ENST00000322748	ENST00000322748	ZNF18	-	11880761	11900689
ENST00000580270	RP11-1096G20.5	ENSG00000266368	antisense	-	chr17:11501747-11900827	399080	0	1.93079e-208	0	0	0	0	Ensembl	463	exon sense-overlapping	ENST00000580613	ENST00000580613	ZNF18	-	11880766	11896059
ENST00000580270	RP11-1096G20.5	ENSG00000266368	antisense	-	chr17:11501747-11900827	399080	0	1.93079e-208	0	0	0	0	Ensembl	463	exon sense-overlapping	NM_001303281	NM_001303281	ZNF18	-	11880755	11900827
ENST00000580270	RP11-1096G20.5	ENSG00000266368	antisense	-	chr17:11501747-11900827	399080	0	1.93079e-208	0	0	0	0	Ensembl	463	exon sense-overlapping	NM_001303282	NM_001303282	ZNF18	-	11880755	11900827
ENST00000580270	RP11-1096G20.5	ENSG00000266368	antisense	-	chr17:11501747-11900827	399080	0	1.93079e-208	0	0	0	0	Ensembl	463	intronic antisense	ENST00000454412	ENST00000454412	DNAH9	+	11501815	11873063
ENST00000580270	RP11-1096G20.5	ENSG00000266368	antisense	-	chr17:11501747-11900827	399080	0	1.93079e-208	0	0	0	0	Ensembl	463	intronic antisense	NM_001372	NM_001372	DNAH9	+	11501747	11873065
ENST00000580270	RP11-1096G20.5	ENSG00000266368	antisense	-	chr17:11501747-11900827	399080	0	1.93079e-208	0	0	0	0	Ensembl	463	intronic antisense	NM_004662	NM_004662	DNAH9	+	11786218	11873065
ENST00000608342	LINC00893	ENSG00000241769	antisense	-	chrX:148558520-148632055	73535	0	4.11615e-186	0	0	0	0	Ensembl	556	natural antisense	ENST00000431132	ENST00000431132	CXorf40A	+	148621899	148627266
ENST00000551438	RP11-588H23.3	ENSG00000258168	antisense	+	chr12:70861859-71031220	169361	0	1.28014e-182	0	0	0	0	Ensembl	596	natural antisense	ENST00000451516	ENST00000451516	PTPRB	-	70910629	71003594
ENST00000551438	RP11-588H23.3	ENSG00000258168	antisense	+	chr12:70861859-71031220	169361	0	1.28014e-182	0	0	0	0	Ensembl	596	natural antisense	ENST00000550358	ENST00000550358	PTPRB	-	70915095	71031201
ENST00000551438	RP11-588H23.3	ENSG00000258168	antisense	+	chr12:70861859-71031220	169361	0	1.28014e-182	0	0	0	0	Ensembl	596	natural antisense	NM_001109754	NM_001109754	PTPRB	-	70910631	71031220
ENST00000551438	RP11-588H23.3	ENSG00000258168	antisense	+	chr12:70861859-71031220	169361	0	1.28014e-182	0	0	0	0	Ensembl	596	natural antisense	NM_001206971	NM_001206971	PTPRB	-	70910631	71003624
ENST00000551438	RP11-588H23.3	ENSG00000258168	antisense	+	chr12:70861859-71031220	169361	0	1.28014e-182	0	0	0	0	Ensembl	596	natural antisense	NM_001206972	NM_001206972	PTPRB	-	70910631	71003624
ENST00000551438	RP11-588H23.3	ENSG00000258168	antisense	+	chr12:70861859-71031220	169361	0	1.28014e-182	0	0	0	0	Ensembl	596	natural antisense	NM_002837	NM_002837	PTPRB	-	70910631	71003624
uc001yxm.1	SNURF-SNRPN	SNURF-SNRPN	long_noncoding	+	chr15:25068793-25684175	615382	0	1.37978e-163	0	0	0	0	UCSC_knowngene	4429	intergenic
uc002syn.1	VWA3B	VWA3B	long_noncoding	+	chr2:98703578-98929762	226184	2.32858e-45	7.76059e-160	0	0	0	0	UCSC_knowngene	4208	exon sense-overlapping	ENST00000435344	ENST00000435344	VWA3B	+	98703594	98833256
uc002syn.1	VWA3B	VWA3B	long_noncoding	+	chr2:98703578-98929762	226184	2.32858e-45	7.76059e-160	0	0	0	0	UCSC_knowngene	4208	exon sense-overlapping	ENST00000451075	ENST00000451075	VWA3B	+	98703698	98833427
uc002syn.1	VWA3B	VWA3B	long_noncoding	+	chr2:98703578-98929762	226184	2.32858e-45	7.76059e-160	0	0	0	0	UCSC_knowngene	4208	exon sense-overlapping	ENST00000465555	ENST00000465555	VWA3B	+	98853095	98866886
uc002syn.1	VWA3B	VWA3B	long_noncoding	+	chr2:98703578-98929762	226184	2.32858e-45	7.76059e-160	0	0	0	0	UCSC_knowngene	4208	exon sense-overlapping	ENST00000473149	ENST00000473149	VWA3B	+	98828424	98929403
uc002syn.1	VWA3B	VWA3B	long_noncoding	+	chr2:98703578-98929762	226184	2.32858e-45	7.76059e-160	0	0	0	0	UCSC_knowngene	4208	exon sense-overlapping	NM_144992	NM_144992	VWA3B	+	98703594	98929410
uc001yxh.1	SNURF-SNRPN	SNURF-SNRPN	long_noncoding	+	chr15:25068793-25684175	615382	0	1.15545e-139	0	0	0	0	UCSC_knowngene	4685	intergenic
uc010ndz.1	MID1	MID1	long_noncoding	-	chrX:10413349-10851773	438424	2.86779	5.22648e-136	0	0	0	0	UCSC_knowngene	196	exon sense-overlapping	NM_001193278	NM_001193278	MID1	-	10437304	10535643
uc010ndz.1	MID1	MID1	long_noncoding	-	chrX:10413349-10851773	438424	2.86779	5.22648e-136	0	0	0	0	UCSC_knowngene	196	intron sense-overlapping	ENST00000380780	ENST00000380780	MID1	-	10413595	10557949
uc010ndz.1	MID1	MID1	long_noncoding	-	chrX:10413349-10851773	438424	2.86779	5.22648e-136	0	0	0	0	UCSC_knowngene	196	intron sense-overlapping	ENST00000380782	ENST00000380782	MID1	-	10416145	10588459
uc010ndz.1	MID1	MID1	long_noncoding	-	chrX:10413349-10851773	438424	2.86779	5.22648e-136	0	0	0	0	UCSC_knowngene	196	intron sense-overlapping	ENST00000380785	ENST00000380785	MID1	-	10413595	10851762
uc010ndz.1	MID1	MID1	long_noncoding	-	chrX:10413349-10851773	438424	2.86779	5.22648e-136	0	0	0	0	UCSC_knowngene	196	intron sense-overlapping	ENST00000413894	ENST00000413894	MID1	-	10423114	10645727
uc010ndz.1	MID1	MID1	long_noncoding	-	chrX:10413349-10851773	438424	2.86779	5.22648e-136	0	0	0	0	UCSC_knowngene	196	intron sense-overlapping	NM_000381	NM_000381	MID1	-	10413349	10588674
uc010ndz.1	MID1	MID1	long_noncoding	-	chrX:10413349-10851773	438424	2.86779	5.22648e-136	0	0	0	0	UCSC_knowngene	196	intron sense-overlapping	NM_001098624	NM_001098624	MID1	-	10413349	10645779
uc010ndz.1	MID1	MID1	long_noncoding	-	chrX:10413349-10851773	438424	2.86779	5.22648e-136	0	0	0	0	UCSC_knowngene	196	intron sense-overlapping	NM_001193277	NM_001193277	MID1	-	10413349	10544957
uc010ndz.1	MID1	MID1	long_noncoding	-	chrX:10413349-10851773	438424	2.86779	5.22648e-136	0	0	0	0	UCSC_knowngene	196	intron sense-overlapping	NM_001193279	NM_001193279	MID1	-	10437304	10535643
uc010ndz.1	MID1	MID1	long_noncoding	-	chrX:10413349-10851773	438424	2.86779	5.22648e-136	0	0	0	0	UCSC_knowngene	196	intron sense-overlapping	NM_001193280	NM_001193280	MID1	-	10437304	10535643
uc010ndz.1	MID1	MID1	long_noncoding	-	chrX:10413349-10851773	438424	2.86779	5.22648e-136	0	0	0	0	UCSC_knowngene	196	intron sense-overlapping	NM_001193281	NM_001193281	MID1	-	10473380	10535643
uc010ndz.1	MID1	MID1	long_noncoding	-	chrX:10413349-10851773	438424	2.86779	5.22648e-136	0	0	0	0	UCSC_knowngene	196	intron sense-overlapping	NM_033289	NM_033289	MID1	-	10413349	10588674
uc010ndz.1	MID1	MID1	long_noncoding	-	chrX:10413349-10851773	438424	2.86779	5.22648e-136	0	0	0	0	UCSC_knowngene	196	intron sense-overlapping	NM_033290	NM_033290	MID1	-	10413349	10851809
ENST00000594805	AC068499.10	ENSG00000268650	antisense	+	chr19:18315539-18366229	50690	0	3.0403e-128	0	0	0	0	Ensembl	855	natural antisense	ENST00000355502	ENST00000355502	PDE4C	-	18318770	18366229
ENST00000594805	AC068499.10	ENSG00000268650	antisense	+	chr19:18315539-18366229	50690	0	3.0403e-128	0	0	0	0	Ensembl	855	natural antisense	ENST00000539010	ENST00000539010	PDE4C	-	18321640	18331971
ENST00000594805	AC068499.10	ENSG00000268650	antisense	+	chr19:18315539-18366229	50690	0	3.0403e-128	0	0	0	0	Ensembl	855	natural antisense	ENST00000594465	ENST00000594465	PDE4C	-	18321369	18344481
ENST00000594805	AC068499.10	ENSG00000268650	antisense	+	chr19:18315539-18366229	50690	0	3.0403e-128	0	0	0	0	Ensembl	855	natural antisense	ENST00000597297	ENST00000597297	PDE4C	-	18321738	18332042
ENST00000594805	AC068499.10	ENSG00000268650	antisense	+	chr19:18315539-18366229	50690	0	3.0403e-128	0	0	0	0	Ensembl	855	natural antisense	ENST00000598111	ENST00000598111	PDE4C	-	18321738	18331932
ENST00000594805	AC068499.10	ENSG00000268650	antisense	+	chr19:18315539-18366229	50690	0	3.0403e-128	0	0	0	0	Ensembl	855	natural antisense	NM_000923	NM_000923	PDE4C	-	18318770	18359010
ENST00000594805	AC068499.10	ENSG00000268650	antisense	+	chr19:18315539-18366229	50690	0	3.0403e-128	0	0	0	0	Ensembl	855	natural antisense	NM_001098818	NM_001098818	PDE4C	-	18318770	18337285
ENST00000594805	AC068499.10	ENSG00000268650	antisense	+	chr19:18315539-18366229	50690	0	3.0403e-128	0	0	0	0	Ensembl	855	natural antisense	NM_001098819	NM_001098819	PDE4C	-	18318770	18335303
NR_110883	LOC102724596	LOC102724596	long_noncoding	+	chr17:47366567-47554350	187783	0	1.89646e-125	0	0	0	0	RefSeq	558	exon sense-overlapping	ENST00000576461	ENST00000576461	RP11-81K2.1	+	47448101	47554350
NR_110883	LOC102724596	LOC102724596	long_noncoding	+	chr17:47366567-47554350	187783	0	1.89646e-125	0	0	0	0	RefSeq	558	intronic antisense	NM_001145365	NM_001145365	ZNF652	-	47366567	47439476
NR_110883	LOC102724596	LOC102724596	long_noncoding	+	chr17:47366567-47554350	187783	0	1.89646e-125	0	0	0	0	RefSeq	558	intronic antisense	NM_014897	NM_014897	ZNF652	-	47366567	47439835
ENST00000598139	RP11-372E1.6	ENSG00000241570	antisense	+	chr3:142668005-142779567	111562	0	1.00858e-120	0	0	0	0	Ensembl	713	exon sense-overlapping	ENST00000600150	ENST00000600150	U2SURP	+	142683338	142735213
ENST00000441184	OSTM1-AS1	ENSG00000225174	lincRNA	+	chr6:108362612-108487058	124446	0	8.19889e-109	0	0	0	0	Ensembl	3334	intronic antisense	ENST00000440575	ENST00000440575	OSTM1	-	108366034	108487044
ENST00000548924	RP11-588H23.3	ENSG00000258168	antisense	+	chr12:70861859-71031220	169361	0	3.83986e-107	0	0	0	0	Ensembl	716	intergenic
ENST00000561241	RP11-244F12.3	ENSG00000259498	antisense	-	chr15:63334830-63364114	29284	0	1.21583e-104	0	0	0	0	Ensembl	3354	intronic antisense	ENST00000357980	ENST00000357980	TPM1	+	63334949	63364111
ENST00000561241	RP11-244F12.3	ENSG00000259498	antisense	-	chr15:63334830-63364114	29284	0	1.21583e-104	0	0	0	0	Ensembl	3354	intronic antisense	ENST00000560445	ENST00000560445	TPM1	+	63334945	63358375
ENST00000561241	RP11-244F12.3	ENSG00000259498	antisense	-	chr15:63334830-63364114	29284	0	1.21583e-104	0	0	0	0	Ensembl	3354	intronic antisense	ENST00000560970	ENST00000560970	TPM1	+	63335086	63358292
ENST00000561241	RP11-244F12.3	ENSG00000259498	antisense	-	chr15:63334830-63364114	29284	0	1.21583e-104	0	0	0	0	Ensembl	3354	intronic antisense	ENST00000561266	ENST00000561266	TPM1	+	63335974	63356345
ENST00000561241	RP11-244F12.3	ENSG00000259498	antisense	-	chr15:63334830-63364114	29284	0	1.21583e-104	0	0	0	0	Ensembl	3354	intronic antisense	NM_000366	NM_000366	TPM1	+	63334837	63358292
ENST00000561241	RP11-244F12.3	ENSG00000259498	antisense	-	chr15:63334830-63364114	29284	0	1.21583e-104	0	0	0	0	Ensembl	3354	intronic antisense	NM_001018004	NM_001018004	TPM1	+	63334837	63364113
ENST00000561241	RP11-244F12.3	ENSG00000259498	antisense	-	chr15:63334830-63364114	29284	0	1.21583e-104	0	0	0	0	Ensembl	3354	intronic antisense	NM_001018005	NM_001018005	TPM1	+	63334837	63358292
ENST00000561241	RP11-244F12.3	ENSG00000259498	antisense	-	chr15:63334830-63364114	29284	0	1.21583e-104	0	0	0	0	Ensembl	3354	intronic antisense	NM_001018006	NM_001018006	TPM1	+	63334837	63364113
ENST00000561241	RP11-244F12.3	ENSG00000259498	antisense	-	chr15:63334830-63364114	29284	0	1.21583e-104	0	0	0	0	Ensembl	3354	intronic antisense	NM_001018007	NM_001018007	TPM1	+	63334837	63364113
ENST00000561241	RP11-244F12.3	ENSG00000259498	antisense	-	chr15:63334830-63364114	29284	0	1.21583e-104	0	0	0	0	Ensembl	3354	intronic antisense	NM_001018020	NM_001018020	TPM1	+	63334837	63364113
ENST00000561241	RP11-244F12.3	ENSG00000259498	antisense	-	chr15:63334830-63364114	29284	0	1.21583e-104	0	0	0	0	Ensembl	3354	intronic antisense	NM_001301244	NM_001301244	TPM1	+	63334837	63358292
ENST00000561241	RP11-244F12.3	ENSG00000259498	antisense	-	chr15:63334830-63364114	29284	0	1.21583e-104	0	0	0	0	Ensembl	3354	natural antisense	ENST00000317516	ENST00000317516	TPM1	+	63340774	63362142
ENST00000561241	RP11-244F12.3	ENSG00000259498	antisense	-	chr15:63334830-63364114	29284	0	1.21583e-104	0	0	0	0	Ensembl	3354	natural antisense	ENST00000404484	ENST00000404484	TPM1	+	63340665	63364083
ENST00000561241	RP11-244F12.3	ENSG00000259498	antisense	-	chr15:63334830-63364114	29284	0	1.21583e-104	0	0	0	0	Ensembl	3354	natural antisense	ENST00000559281	ENST00000559281	TPM1	+	63340774	63358202
ENST00000561241	RP11-244F12.3	ENSG00000259498	antisense	-	chr15:63334830-63364114	29284	0	1.21583e-104	0	0	0	0	Ensembl	3354	natural antisense	ENST00000560615	ENST00000560615	TPM1	+	63341011	63354476
ENST00000561241	RP11-244F12.3	ENSG00000259498	antisense	-	chr15:63334830-63364114	29284	0	1.21583e-104	0	0	0	0	Ensembl	3354	natural antisense	ENST00000560959	ENST00000560959	TPM1	+	63340760	63355091
ENST00000561241	RP11-244F12.3	ENSG00000259498	antisense	-	chr15:63334830-63364114	29284	0	1.21583e-104	0	0	0	0	Ensembl	3354	natural antisense	NM_001018008	NM_001018008	TPM1	+	63340635	63362831
ENST00000561241	RP11-244F12.3	ENSG00000259498	antisense	-	chr15:63334830-63364114	29284	0	1.21583e-104	0	0	0	0	Ensembl	3354	natural antisense	NM_001301289	NM_001301289	TPM1	+	63340635	63364113
uc.377+	uc.377	uc.377	long_noncoding	+	chr14:45553301-45604522	51221	1.76855e-108	6.50894e-101	0	0	0	0	UCR	217	intron sense-overlapping	NM_017922	NM_017922	PRPF39	+	45553301	45584804
ENST00000598787	RP11-372E1.6	ENSG00000241570	antisense	+	chr3:142668005-142779567	111562	0	2.57927e-94	0	0	0	0	Ensembl	501	exon sense-overlapping	ENST00000600150	ENST00000600150	U2SURP	+	142683338	142735213
ENST00000406892	CTD-2006C1.2	ENSG00000219665	processed_transcript	+	chr19:12098431-12167127	68696	0	2.46681e-86	0	0	0	0	Ensembl	1257	intronic antisense	ENST00000411841	ENST00000411841	ZNF433	-	12129005	12146556
ENST00000406892	CTD-2006C1.2	ENSG00000219665	processed_transcript	+	chr19:12098431-12167127	68696	0	2.46681e-86	0	0	0	0	Ensembl	1257	intronic antisense	ENST00000455504	ENST00000455504	ZNF433	-	12127216	12146484
ENST00000406892	CTD-2006C1.2	ENSG00000219665	processed_transcript	+	chr19:12098431-12167127	68696	0	2.46681e-86	0	0	0	0	Ensembl	1257	intronic antisense	ENST00000478765	ENST00000478765	ZNF433	-	12127362	12129492
ENST00000406892	CTD-2006C1.2	ENSG00000219665	processed_transcript	+	chr19:12098431-12167127	68696	0	2.46681e-86	0	0	0	0	Ensembl	1257	intronic antisense	ENST00000552904	ENST00000552904	ZNF433	-	12127218	12146493
ENST00000406892	CTD-2006C1.2	ENSG00000219665	processed_transcript	+	chr19:12098431-12167127	68696	0	2.46681e-86	0	0	0	0	Ensembl	1257	intronic antisense	NM_001080411	NM_001080411	ZNF433	-	12125531	12146556
ENST00000406892	CTD-2006C1.2	ENSG00000219665	processed_transcript	+	chr19:12098431-12167127	68696	0	2.46681e-86	0	0	0	0	Ensembl	1257	intronic antisense	NM_001308346	NM_001308346	ZNF433	-	12125531	12146556
ENST00000406892	CTD-2006C1.2	ENSG00000219665	processed_transcript	+	chr19:12098431-12167127	68696	0	2.46681e-86	0	0	0	0	Ensembl	1257	intronic antisense	NM_001308348	NM_001308348	ZNF433	-	12125531	12146556
ENST00000406892	CTD-2006C1.2	ENSG00000219665	processed_transcript	+	chr19:12098431-12167127	68696	0	2.46681e-86	0	0	0	0	Ensembl	1257	intronic antisense	NM_001308351	NM_001308351	ZNF433	-	12125531	12146556
ENST00000406892	CTD-2006C1.2	ENSG00000219665	processed_transcript	+	chr19:12098431-12167127	68696	0	2.46681e-86	0	0	0	0	Ensembl	1257	intronic antisense	NM_001308355	NM_001308355	ZNF433	-	12125531	12146556
ENST00000406892	CTD-2006C1.2	ENSG00000219665	processed_transcript	+	chr19:12098431-12167127	68696	0	2.46681e-86	0	0	0	0	Ensembl	1257	intronic antisense	NM_001308357	NM_001308357	ZNF433	-	12125531	12146556
uc001yxy.3	SNURF-SNRPN	SNURF-SNRPN	long_noncoding	+	chr15:25068793-25684175	615382	0	1.26312e-76	0	0	0	0	UCSC_knowngene	8995	intergenic
ENST00000491709	PVRL3-AS1	ENSG00000242242	antisense	-	chr3:110612554-110994410	381856	0	2.27023e-74	0	0	0	0	Ensembl	792	intronic antisense	ENST00000461477	ENST00000461477	PVRL3	+	110788961	110837531
ENST00000491709	PVRL3-AS1	ENSG00000242242	antisense	-	chr3:110612554-110994410	381856	0	2.27023e-74	0	0	0	0	Ensembl	792	intronic antisense	ENST00000491525	ENST00000491525	PVRL3	+	110788917	110837688
TCONS_00007986	XLOC_003455	XLOC_003455	long_noncoding	+	chr4:11315419-11352918	37499	8.52488e-83	1.56893e-65	0	0	0	0	TCONS	620	intergenic
ENST00000570712	AC012146.7	ENSG00000234327	processed_transcript	+	chr17:5008835-5078329	69494	0	2.30386e-61	0	0	0	0	Ensembl	426	intronic antisense	NM_014519	NM_014519	ZNF232	-	5009030	5026397
ENST00000593876	EAF1-AS1	ENSG00000249786	antisense	-	chr3:15422781-15687329	264548	0	3.99168e-61	0	0	0	0	Ensembl	778	exon sense-overlapping	ENST00000598878	ENST00000598878	METTL6	-	15457073	15482073
ENST00000593876	EAF1-AS1	ENSG00000249786	antisense	-	chr3:15422781-15687329	264548	0	3.99168e-61	0	0	0	0	Ensembl	778	natural antisense	ENST00000432764	ENST00000432764	EAF1	+	15469104	15480847
ENST00000593876	EAF1-AS1	ENSG00000249786	antisense	-	chr3:15422781-15687329	264548	0	3.99168e-61	0	0	0	0	Ensembl	778	natural antisense	NM_033083	NM_033083	EAF1	+	15469063	15484120
uc011kog.1	FSCN3	FSCN3	long_noncoding	+	chr7:127220671-127242198	21527	5.57457e-26	1.43666e-60	0	0	0	0	UCSC_knowngene	1526	exon sense-overlapping	ENST00000420086	ENST00000420086	FSCN3	+	127233755	127240446
uc011kog.1	FSCN3	FSCN3	long_noncoding	+	chr7:127220671-127242198	21527	5.57457e-26	1.43666e-60	0	0	0	0	UCSC_knowngene	1526	exon sense-overlapping	ENST00000478821	ENST00000478821	FSCN3	+	127233781	127236384
uc011kog.1	FSCN3	FSCN3	long_noncoding	+	chr7:127220671-127242198	21527	5.57457e-26	1.43666e-60	0	0	0	0	UCSC_knowngene	1526	exon sense-overlapping	NM_020369	NM_020369	FSCN3	+	127233688	127241851
ENST00000467426	PVRL3-AS1	ENSG00000242242	antisense	-	chr3:110612554-110994410	381856	0	8.54521e-60	0	0	0	0	Ensembl	664	bidirectional	ENST00000461477	ENST00000461477	PVRL3	+	110788961	110837531
ENST00000467426	PVRL3-AS1	ENSG00000242242	antisense	-	chr3:110612554-110994410	381856	0	8.54521e-60	0	0	0	0	Ensembl	664	bidirectional	ENST00000491525	ENST00000491525	PVRL3	+	110788917	110837688
ENST00000593903	CTD-2626G11.2	ENSG00000268416	lincRNA	-	chr19:20929682-20938056	8374	0	9.73686e-59	0	0	0	0	Ensembl	8328	intergenic
ENST00000571665	RP11-156P1.3	ENSG00000262879	processed_transcript	-	chr17:45000482-45177689	177207	0	1.33155e-57	0	0	0	0	Ensembl	255	intergenic
ENST00000581595	CTD-2303H24.2	ENSG00000273018	processed_transcript	-	chr17:18414534-18528930	114396	4.6195e-12	5.4309e-57	0	0	0	0	Ensembl	1471	intron sense-overlapping	ENST00000392176	ENST00000392176	FAM106A	-	18427879	18430160
TCONS_00022271	XLOC_010592	XLOC_010592	long_noncoding	-	chr13:45911007-45965872	54865	0	4.76158e-53	0	0	0	0	TCONS	1242	intergenic
ENST00000435404	RP11-640M9.1	ENSG00000236943	antisense	-	chr1:144275887-144521970	246083	0	4.45186e-51	0	0	0	0	Ensembl	405	intronic antisense	NM_001278267	NM_001278267	NBPF20	+	144146810	146467744
ENST00000435404	RP11-640M9.1	ENSG00000236943	antisense	-	chr1:144275887-144521970	246083	0	4.45186e-51	0	0	0	0	Ensembl	405	natural antisense	ENST00000538264	ENST00000538264	AL592284.1	+	144339737	144521058
uc002jxu.1	CARD14	CARD14	long_noncoding	+	chr17:78143790-78227299	83509	0.286945	2.20622e-46	0	0	0	0	UCSC_knowngene	888	exon sense-overlapping	ENST00000573882	ENST00000573882	CARD14	+	78143810	78183130
uc002jxu.1	CARD14	CARD14	long_noncoding	+	chr17:78143790-78227299	83509	0.286945	2.20622e-46	0	0	0	0	UCSC_knowngene	888	exon sense-overlapping	ENST00000575465	ENST00000575465	CARD14	+	78143832	78155448
uc002jxu.1	CARD14	CARD14	long_noncoding	+	chr17:78143790-78227299	83509	0.286945	2.20622e-46	0	0	0	0	UCSC_knowngene	888	exon sense-overlapping	ENST00000576785	ENST00000576785	CARD14	+	78143790	78155368
uc002jxu.1	CARD14	CARD14	long_noncoding	+	chr17:78143790-78227299	83509	0.286945	2.20622e-46	0	0	0	0	UCSC_knowngene	888	exon sense-overlapping	NM_001257970	NM_001257970	CARD14	+	78152306	78176430
uc002jxu.1	CARD14	CARD14	long_noncoding	+	chr17:78143790-78227299	83509	0.286945	2.20622e-46	0	0	0	0	UCSC_knowngene	888	exon sense-overlapping	NM_024110	NM_024110	CARD14	+	78152306	78183130
ENST00000458262	RP11-640M9.1	ENSG00000236943	antisense	-	chr1:144275887-144521970	246083	1.54163e-112	2.44513e-45	0	0	0	0	Ensembl	521	intronic antisense	NM_001278267	NM_001278267	NBPF20	+	144146810	146467744
ENST00000458262	RP11-640M9.1	ENSG00000236943	antisense	-	chr1:144275887-144521970	246083	1.54163e-112	2.44513e-45	0	0	0	0	Ensembl	521	natural antisense	ENST00000538264	ENST00000538264	AL592284.1	+	144339737	144521058
ENST00000501356	RP11-712B9.2	ENSG00000245552	antisense	+	chr11:94883702-94967268	83566	0	3.3287e-45	0	0	0	0	Ensembl	1926	intergenic
ENST00000451017	RP3-323P13.2	ENSG00000227954	antisense	-	chr6:133561735-134216691	654956	0	1.24087e-43	0	0	0	0	Ensembl	753	natural antisense	ENST00000430974	ENST00000430974	EYA4	+	133562488	133852551
ENST00000451017	RP3-323P13.2	ENSG00000227954	antisense	-	chr6:133561735-134216691	654956	0	1.24087e-43	0	0	0	0	Ensembl	753	natural antisense	ENST00000431403	ENST00000431403	EYA4	+	133595918	133850177
ENST00000451017	RP3-323P13.2	ENSG00000227954	antisense	-	chr6:133561735-134216691	654956	0	1.24087e-43	0	0	0	0	Ensembl	753	natural antisense	ENST00000452339	ENST00000452339	EYA4	+	133561735	133850040
ENST00000451017	RP3-323P13.2	ENSG00000227954	antisense	-	chr6:133561735-134216691	654956	0	1.24087e-43	0	0	0	0	Ensembl	753	natural antisense	ENST00000525849	ENST00000525849	EYA4	+	133562768	133851364
ENST00000451017	RP3-323P13.2	ENSG00000227954	antisense	-	chr6:133561735-134216691	654956	0	1.24087e-43	0	0	0	0	Ensembl	753	natural antisense	NM_001301012	NM_001301012	EYA4	+	133562636	133853258
ENST00000451017	RP3-323P13.2	ENSG00000227954	antisense	-	chr6:133561735-134216691	654956	0	1.24087e-43	0	0	0	0	Ensembl	753	natural antisense	NM_001301013	NM_001301013	EYA4	+	133562636	133853258
ENST00000451017	RP3-323P13.2	ENSG00000227954	antisense	-	chr6:133561735-134216691	654956	0	1.24087e-43	0	0	0	0	Ensembl	753	natural antisense	NM_004100	NM_004100	EYA4	+	133562494	133853258
ENST00000451017	RP3-323P13.2	ENSG00000227954	antisense	-	chr6:133561735-134216691	654956	0	1.24087e-43	0	0	0	0	Ensembl	753	natural antisense	NM_172103	NM_172103	EYA4	+	133562494	133853258
ENST00000451017	RP3-323P13.2	ENSG00000227954	antisense	-	chr6:133561735-134216691	654956	0	1.24087e-43	0	0	0	0	Ensembl	753	natural antisense	NM_172105	NM_172105	EYA4	+	133562494	133853258
uc021oub.1	AX746564	AX746564_2	long_noncoding	-	chr1:144275887-144521970	246083	3.66835e-150	1.80906e-43	0	0	0	0	UCSC_knowngene	1530	intronic antisense	ENST00000538264	ENST00000538264	AL592284.1	+	144339737	144521058
uc021oub.1	AX746564	AX746564_2	long_noncoding	-	chr1:144275887-144521970	246083	3.66835e-150	1.80906e-43	0	0	0	0	UCSC_knowngene	1530	intronic antisense	NM_001278267	NM_001278267	NBPF20	+	144146810	146467744
ENST00000420382	RP11-98D18.2	ENSG00000232937	sense_intronic	+	chr1:151728016-151766878	38862	0	1.46055e-40	0	0	0	0	Ensembl	424	exon sense-overlapping	ENST00000479764	ENST00000479764	OAZ3	+	151736053	151743808
ENST00000420382	RP11-98D18.2	ENSG00000232937	sense_intronic	+	chr1:151728016-151766878	38862	0	1.46055e-40	0	0	0	0	Ensembl	424	intron sense-overlapping	ENST00000315067	ENST00000315067	OAZ3	+	151735444	151743805
ENST00000420382	RP11-98D18.2	ENSG00000232937	sense_intronic	+	chr1:151728016-151766878	38862	0	1.46055e-40	0	0	0	0	Ensembl	424	intron sense-overlapping	NM_001301371	NM_001301371	OAZ3	+	151735955	151743806
ENST00000444919	AC093818.1	ENSG00000225205	antisense	-	chr2:173292081-173489823	197742	0	1.50157e-40	0	0	0	0	Ensembl	414	intronic antisense	ENST00000443353	ENST00000443353	PDK1	+	173420100	173429801
ENST00000444919	AC093818.1	ENSG00000225205	antisense	-	chr2:173292081-173489823	197742	0	1.50157e-40	0	0	0	0	Ensembl	414	intronic antisense	ENST00000543905	ENST00000543905	PDK1	+	173420100	173489823
ENST00000444919	AC093818.1	ENSG00000225205	antisense	-	chr2:173292081-173489823	197742	0	1.50157e-40	0	0	0	0	Ensembl	414	intronic antisense	ENST00000544863	ENST00000544863	PDK1	+	173420352	173460746
ENST00000444919	AC093818.1	ENSG00000225205	antisense	-	chr2:173292081-173489823	197742	0	1.50157e-40	0	0	0	0	Ensembl	414	natural antisense	ENST00000416991	ENST00000416991	PDK1	+	173421040	173435540
ENST00000444919	AC093818.1	ENSG00000225205	antisense	-	chr2:173292081-173489823	197742	0	1.50157e-40	0	0	0	0	Ensembl	414	natural antisense	NM_001278549	NM_001278549	PDK1	+	173420696	173463862
ENST00000444919	AC093818.1	ENSG00000225205	antisense	-	chr2:173292081-173489823	197742	0	1.50157e-40	0	0	0	0	Ensembl	414	natural antisense	NM_002610	NM_002610	PDK1	+	173420696	173463862
ENST00000569039	AC009133.20	ENSG00000261962	antisense	-	chr16:29262828-30215631	952803	0	3.86809e-39	0	0	0	0	Ensembl	589	intronic antisense	ENST00000562148	ENST00000562148	PRRT2	+	29823176	29824651
ENST00000569039	AC009133.20	ENSG00000261962	antisense	-	chr16:29262828-30215631	952803	0	3.86809e-39	0	0	0	0	Ensembl	589	intronic antisense	ENST00000562557	ENST00000562557	MAZ	+	29819249	29821014
ENST00000569039	AC009133.20	ENSG00000261962	antisense	-	chr16:29262828-30215631	952803	0	3.86809e-39	0	0	0	0	Ensembl	589	intronic antisense	ENST00000572820	ENST00000572820	PRRT2	+	29823538	29824939
ENST00000569039	AC009133.20	ENSG00000261962	antisense	-	chr16:29262828-30215631	952803	0	3.86809e-39	0	0	0	0	Ensembl	589	intronic antisense	NM_001256442	NM_001256442	PRRT2	+	29823408	29827202
ENST00000569039	AC009133.20	ENSG00000261962	antisense	-	chr16:29262828-30215631	952803	0	3.86809e-39	0	0	0	0	Ensembl	589	intronic antisense	NM_001256443	NM_001256443	PRRT2	+	29823408	29827202
ENST00000569039	AC009133.20	ENSG00000261962	antisense	-	chr16:29262828-30215631	952803	0	3.86809e-39	0	0	0	0	Ensembl	589	intronic antisense	NM_145239	NM_145239	PRRT2	+	29823408	29827202
ENST00000569039	AC009133.20	ENSG00000261962	antisense	-	chr16:29262828-30215631	952803	0	3.86809e-39	0	0	0	0	Ensembl	589	natural antisense	ENST00000562594	ENST00000562594	MAZ	+	29819999	29823548
ENST00000569039	AC009133.20	ENSG00000261962	antisense	-	chr16:29262828-30215631	952803	0	3.86809e-39	0	0	0	0	Ensembl	589	natural antisense	ENST00000563012	ENST00000563012	MAZ	+	29819138	29821739
ENST00000569039	AC009133.20	ENSG00000261962	antisense	-	chr16:29262828-30215631	952803	0	3.86809e-39	0	0	0	0	Ensembl	589	natural antisense	ENST00000563402	ENST00000563402	MAZ	+	29817891	29822479
ENST00000569039	AC009133.20	ENSG00000261962	antisense	-	chr16:29262828-30215631	952803	0	3.86809e-39	0	0	0	0	Ensembl	589	natural antisense	ENST00000566906	ENST00000566906	MAZ	+	29817891	29822479
ENST00000569039	AC009133.20	ENSG00000261962	antisense	-	chr16:29262828-30215631	952803	0	3.86809e-39	0	0	0	0	Ensembl	589	natural antisense	ENST00000568282	ENST00000568282	MAZ	+	29819466	29822449
ENST00000569039	AC009133.20	ENSG00000261962	antisense	-	chr16:29262828-30215631	952803	0	3.86809e-39	0	0	0	0	Ensembl	589	natural antisense	ENST00000568411	ENST00000568411	MAZ	+	29819095	29822484
ENST00000569039	AC009133.20	ENSG00000261962	antisense	-	chr16:29262828-30215631	952803	0	3.86809e-39	0	0	0	0	Ensembl	589	natural antisense	ENST00000568544	ENST00000568544	MAZ	+	29819371	29822446
ENST00000569039	AC009133.20	ENSG00000261962	antisense	-	chr16:29262828-30215631	952803	0	3.86809e-39	0	0	0	0	Ensembl	589	natural antisense	ENST00000569978	ENST00000569978	MAZ	+	29819413	29820256
ENST00000569039	AC009133.20	ENSG00000261962	antisense	-	chr16:29262828-30215631	952803	0	3.86809e-39	0	0	0	0	Ensembl	589	natural antisense	NM_001042539	NM_001042539	MAZ	+	29817857	29822504
ENST00000569039	AC009133.20	ENSG00000261962	antisense	-	chr16:29262828-30215631	952803	0	3.86809e-39	0	0	0	0	Ensembl	589	natural antisense	NM_001276275	NM_001276275	MAZ	+	29817416	29822504
ENST00000569039	AC009133.20	ENSG00000261962	antisense	-	chr16:29262828-30215631	952803	0	3.86809e-39	0	0	0	0	Ensembl	589	natural antisense	NM_001276276	NM_001276276	MAZ	+	29817857	29822504
ENST00000569039	AC009133.20	ENSG00000261962	antisense	-	chr16:29262828-30215631	952803	0	3.86809e-39	0	0	0	0	Ensembl	589	natural antisense	NM_002383	NM_002383	MAZ	+	29817857	29822504
ENST00000569039	AC009133.20	ENSG00000261962	antisense	-	chr16:29262828-30215631	952803	0	3.86809e-39	0	0	0	0	Ensembl	589	natural antisense	NM_024516	NM_024516	PAGR1	+	29827527	29833816
ENST00000431928	RP11-640M9.1	ENSG00000236943	antisense	-	chr1:144275887-144521970	246083	0	2.88789e-37	0	0	0	0	Ensembl	1063	intronic antisense	ENST00000538264	ENST00000538264	AL592284.1	+	144339737	144521058
ENST00000431928	RP11-640M9.1	ENSG00000236943	antisense	-	chr1:144275887-144521970	246083	0	2.88789e-37	0	0	0	0	Ensembl	1063	intronic antisense	NM_001278267	NM_001278267	NBPF20	+	144146810	146467744
ENST00000421904	DNAJC27-AS1	ENSG00000224165	antisense	+	chr2:25166504-25262563	96059	4.96276e-39	4.04026e-37	0	0	0	0	Ensembl	460	intronic antisense	NM_001198559	NM_001198559	DNAJC27	-	25166504	25194963
ENST00000421904	DNAJC27-AS1	ENSG00000224165	antisense	+	chr2:25166504-25262563	96059	4.96276e-39	4.04026e-37	0	0	0	0	Ensembl	460	intronic antisense	NM_016544	NM_016544	DNAJC27	-	25166504	25194963
ENST00000421904	DNAJC27-AS1	ENSG00000224165	antisense	+	chr2:25166504-25262563	96059	4.96276e-39	4.04026e-37	0	0	0	0	Ensembl	460	natural antisense	ENST00000534855	ENST00000534855	DNAJC27	-	25169865	25194485
ENST00000524190	RP11-37B2.1	ENSG00000251136	lincRNA	-	chr8:90621637-90769955	148318	1.97195e-06	3.50219e-36	0	0	0	0	Ensembl	383	bidirectional	ENST00000540020	ENST00000540020	RIPK2	+	90770061	90802688
ENST00000524190	RP11-37B2.1	ENSG00000251136	lincRNA	-	chr8:90621637-90769955	148318	1.97195e-06	3.50219e-36	0	0	0	0	Ensembl	383	bidirectional	NM_003821	NM_003821	RIPK2	+	90769974	90803292
ENST00000419382	AC003075.4	ENSG00000237773	antisense	-	chr7:17319457-17385776	66319	3.2057e-43	3.21947e-35	0	0	0	0	Ensembl	720	bidirectional	NM_001621	NM_001621	AHR	+	17338275	17385775
uc001yxn.4	IPW	IPW	long_noncoding	+	chr15:25068793-25684175	615382	0	2.93431e-34	0	0	0	0	UCSC_knowngene	7848	intergenic
ENST00000549804	SNHG14	ENSG00000224078	processed_transcript	+	chr15:25068793-25684175	615382	0	3.63078e-34	0	0	0	0	Ensembl	7844	intergenic
NR_028350	LOC441454	LOC441454	long_noncoding	+	chr9:99660347-99775862	115515	0.0896311	4.38608e-31	0	0	0	0	RefSeq	1381	intergenic
ENST00000511917	RP11-778J15.1	ENSG00000250062	antisense	+	chr4:86936275-87515284	579009	0	1.05281e-26	0	0	0	0	Ensembl	1049	intronic antisense	ENST00000395161	ENST00000395161	MAPK10	-	86938511	87281375
ENST00000511917	RP11-778J15.1	ENSG00000250062	antisense	+	chr4:86936275-87515284	579009	0	1.05281e-26	0	0	0	0	Ensembl	1049	intronic antisense	ENST00000395166	ENST00000395166	MAPK10	-	86937632	87280023
ENST00000511917	RP11-778J15.1	ENSG00000250062	antisense	+	chr4:86936275-87515284	579009	0	1.05281e-26	0	0	0	0	Ensembl	1049	intronic antisense	ENST00000449047	ENST00000449047	MAPK10	-	86937632	87292043
ENST00000511917	RP11-778J15.1	ENSG00000250062	antisense	+	chr4:86936275-87515284	579009	0	1.05281e-26	0	0	0	0	Ensembl	1049	intronic antisense	ENST00000502302	ENST00000502302	MAPK10	-	87080472	87515263
ENST00000511917	RP11-778J15.1	ENSG00000250062	antisense	+	chr4:86936275-87515284	579009	0	1.05281e-26	0	0	0	0	Ensembl	1049	intronic antisense	ENST00000503911	ENST00000503911	MAPK10	-	87080534	87374336
ENST00000511917	RP11-778J15.1	ENSG00000250062	antisense	+	chr4:86936275-87515284	579009	0	1.05281e-26	0	0	0	0	Ensembl	1049	intronic antisense	ENST00000506773	ENST00000506773	MAPK10	-	87028467	87279527
ENST00000511917	RP11-778J15.1	ENSG00000250062	antisense	+	chr4:86936275-87515284	579009	0	1.05281e-26	0	0	0	0	Ensembl	1049	intronic antisense	ENST00000509464	ENST00000509464	MAPK10	-	87028406	87278857
ENST00000511917	RP11-778J15.1	ENSG00000250062	antisense	+	chr4:86936275-87515284	579009	0	1.05281e-26	0	0	0	0	Ensembl	1049	intronic antisense	ENST00000511167	ENST00000511167	MAPK10	-	87028377	87279048
ENST00000511917	RP11-778J15.1	ENSG00000250062	antisense	+	chr4:86936275-87515284	579009	0	1.05281e-26	0	0	0	0	Ensembl	1049	intronic antisense	ENST00000511328	ENST00000511328	MAPK10	-	87028389	87374333
ENST00000511917	RP11-778J15.1	ENSG00000250062	antisense	+	chr4:86936275-87515284	579009	0	1.05281e-26	0	0	0	0	Ensembl	1049	intronic antisense	ENST00000512017	ENST00000512017	MAPK10	-	87024340	87279284
ENST00000511917	RP11-778J15.1	ENSG00000250062	antisense	+	chr4:86936275-87515284	579009	0	1.05281e-26	0	0	0	0	Ensembl	1049	intronic antisense	ENST00000512564	ENST00000512564	MAPK10	-	87028375	87279283
ENST00000511917	RP11-778J15.1	ENSG00000250062	antisense	+	chr4:86936275-87515284	579009	0	1.05281e-26	0	0	0	0	Ensembl	1049	intronic antisense	ENST00000512689	ENST00000512689	MAPK10	-	87028472	87279665
ENST00000511917	RP11-778J15.1	ENSG00000250062	antisense	+	chr4:86936275-87515284	579009	0	1.05281e-26	0	0	0	0	Ensembl	1049	intronic antisense	ENST00000513186	ENST00000513186	MAPK10	-	87080540	87515284
ENST00000511917	RP11-778J15.1	ENSG00000250062	antisense	+	chr4:86936275-87515284	579009	0	1.05281e-26	0	0	0	0	Ensembl	1049	intronic antisense	NM_002753	NM_002753	MAPK10	-	86936275	87374283
ENST00000511917	RP11-778J15.1	ENSG00000250062	antisense	+	chr4:86936275-87515284	579009	0	1.05281e-26	0	0	0	0	Ensembl	1049	intronic antisense	NM_138980	NM_138980	MAPK10	-	86936275	87281375
ENST00000511917	RP11-778J15.1	ENSG00000250062	antisense	+	chr4:86936275-87515284	579009	0	1.05281e-26	0	0	0	0	Ensembl	1049	intronic antisense	NM_138982	NM_138982	MAPK10	-	86936275	87281375
ENST00000415246	AC003075.4	ENSG00000237773	antisense	-	chr7:17319457-17385776	66319	3.36743e-36	2.11263e-26	0	0	0	0	Ensembl	596	bidirectional	NM_001621	NM_001621	AHR	+	17338275	17385775
TCONS_l2_00026031	XLOC_l2_013485	XLOC_l2_013485	long_noncoding	+	chr7:76139744-77054760	915016	0	2.29652e-26	0	0	0	0	TUCP	461	intron sense-overlapping	ENST00000419923	ENST00000419923	UPK3B	+	76139744	76648340
TCONS_l2_00026031	XLOC_l2_013485	XLOC_l2_013485	long_noncoding	+	chr7:76139744-77054760	915016	0	2.29652e-26	0	0	0	0	TUCP	461	intron sense-overlapping	ENST00000443097	ENST00000443097	UPK3B	+	76139744	76648340
TCONS_00008754	XLOC_003455	XLOC_003455	long_noncoding	+	chr4:11315419-11352918	37499	3.18348e-37	8.44782e-26	0	0	0	0	TCONS	447	intergenic
ENST00000422449	DNAJC27-AS1	ENSG00000224165	antisense	+	chr2:25166504-25262563	96059	6.14559e-26	7.0472e-25	0	0	0	0	Ensembl	363	bidirectional	ENST00000534855	ENST00000534855	DNAJC27	-	25169865	25194485
ENST00000422449	DNAJC27-AS1	ENSG00000224165	antisense	+	chr2:25166504-25262563	96059	6.14559e-26	7.0472e-25	0	0	0	0	Ensembl	363	bidirectional	NM_001198559	NM_001198559	DNAJC27	-	25166504	25194963
ENST00000422449	DNAJC27-AS1	ENSG00000224165	antisense	+	chr2:25166504-25262563	96059	6.14559e-26	7.0472e-25	0	0	0	0	Ensembl	363	bidirectional	NM_016544	NM_016544	DNAJC27	-	25166504	25194963
TCONS_l2_00019494	XLOC_l2_010330	XLOC_l2_010330	long_noncoding	-	chr3:125546080-125634748	88668	0	1.27912e-24	0	0	0	0	TUCP	267	intergenic
ENST00000508640	CTB-118N6.3	ENSG00000248445	antisense	+	chr5:115779311-115927094	147783	0	3.15662e-24	0	0	0	0	Ensembl	756	intronic antisense	ENST00000257414	ENST00000257414	SEMA6A	-	115781445	115910091
ENST00000508640	CTB-118N6.3	ENSG00000248445	antisense	+	chr5:115779311-115927094	147783	0	3.15662e-24	0	0	0	0	Ensembl	756	intronic antisense	ENST00000282394	ENST00000282394	SEMA6A	-	115781829	115814373
ENST00000508640	CTB-118N6.3	ENSG00000248445	antisense	+	chr5:115779311-115927094	147783	0	3.15662e-24	0	0	0	0	Ensembl	756	intronic antisense	ENST00000343348	ENST00000343348	SEMA6A	-	115779311	115910630
ENST00000508640	CTB-118N6.3	ENSG00000248445	antisense	+	chr5:115779311-115927094	147783	0	3.15662e-24	0	0	0	0	Ensembl	756	intronic antisense	ENST00000510263	ENST00000510263	SEMA6A	-	115782308	115872154
ENST00000508640	CTB-118N6.3	ENSG00000248445	antisense	+	chr5:115779311-115927094	147783	0	3.15662e-24	0	0	0	0	Ensembl	756	intronic antisense	ENST00000513137	ENST00000513137	SEMA6A	-	115781829	115805240
ENST00000508640	CTB-118N6.3	ENSG00000248445	antisense	+	chr5:115779311-115927094	147783	0	3.15662e-24	0	0	0	0	Ensembl	756	intronic antisense	ENST00000515009	ENST00000515009	SEMA6A	-	115827491	115872124
ENST00000508640	CTB-118N6.3	ENSG00000248445	antisense	+	chr5:115779311-115927094	147783	0	3.15662e-24	0	0	0	0	Ensembl	756	natural antisense	ENST00000503865	ENST00000503865	SEMA6A	-	115782159	115785342
uc003myi.3	MRDS1	MRDS1	long_noncoding	-	chr6:9596342-10211841	615499	0	2.39875e-23	0	0	0	0	UCSC_knowngene	2198	exon sense-overlapping	ENST00000316020	ENST00000316020	OFCC1	-	9896943	9977801
uc003myi.3	MRDS1	MRDS1	long_noncoding	-	chr6:9596342-10211841	615499	0	2.39875e-23	0	0	0	0	UCSC_knowngene	2198	exon sense-overlapping	ENST00000460363	ENST00000460363	OFCC1	-	9707994	9939552
uc003myi.3	MRDS1	MRDS1	long_noncoding	-	chr6:9596342-10211841	615499	0	2.39875e-23	0	0	0	0	UCSC_knowngene	2198	exon sense-overlapping	ENST00000491508	ENST00000491508	OFCC1	-	9900645	9977832
uc003myi.3	MRDS1	MRDS1	long_noncoding	-	chr6:9596342-10211841	615499	0	2.39875e-23	0	0	0	0	UCSC_knowngene	2198	exon sense-overlapping	ENST00000492169	ENST00000492169	OFCC1	-	9708165	9933500
ENST00000430592	RP11-160H22.5	ENSG00000227373	lincRNA	-	chr1:174084437-174964445	880008	0	5.8132e-22	0	0	0	0	Ensembl	448	bidirectional	ENST00000357444	ENST00000357444	RABGAP1L	+	174128547	174517699
ENST00000430592	RP11-160H22.5	ENSG00000227373	lincRNA	-	chr1:174084437-174964445	880008	0	5.8132e-22	0	0	0	0	Ensembl	448	bidirectional	ENST00000367689	ENST00000367689	RABGAP1L	+	174128547	174514089
ENST00000430592	RP11-160H22.5	ENSG00000227373	lincRNA	-	chr1:174084437-174964445	880008	0	5.8132e-22	0	0	0	0	Ensembl	448	bidirectional	ENST00000457696	ENST00000457696	RABGAP1L	+	174128727	174363283
ENST00000430592	RP11-160H22.5	ENSG00000227373	lincRNA	-	chr1:174084437-174964445	880008	0	5.8132e-22	0	0	0	0	Ensembl	448	bidirectional	NM_014857	NM_014857	RABGAP1L	+	174128551	174927327
ENST00000448664	AC003075.4	ENSG00000237773	antisense	-	chr7:17319457-17385776	66319	2.01839e-32	1.04424e-21	0	0	0	0	Ensembl	541	intergenic
ENST00000433005	AC003075.4	ENSG00000237773	antisense	-	chr7:17319457-17385776	66319	0.668084	1.28781e-21	0	0	0	0	Ensembl	540	natural antisense	NM_001621	NM_001621	AHR	+	17338275	17385775
ENST00000489336	CTD-2006C1.2	ENSG00000219665	processed_transcript	+	chr19:12098431-12167127	68696	0	1.25213e-20	0	0	0	0	Ensembl	622	intergenic
ENST00000412244	RP11-360I20.2	ENSG00000230500	antisense	+	chr10:27961803-28056723	94920	0	2.25361e-19	0	0	0	0	Ensembl	745	intergenic
ENST00000510637	SRD5A3-AS1	ENSG00000249700	processed_transcript	-	chr4:56212275-56262014	49739	0	4.21148e-19	0	0	0	0	Ensembl	926	intronic antisense	ENST00000505210	ENST00000505210	SRD5A3	+	56212578	56236477
ENST00000510637	SRD5A3-AS1	ENSG00000249700	processed_transcript	-	chr4:56212275-56262014	49739	0	4.21148e-19	0	0	0	0	Ensembl	926	intronic antisense	NM_024592	NM_024592	SRD5A3	+	56212387	56239266
ENST00000476474	CTD-2006C1.2	ENSG00000219665	processed_transcript	+	chr19:12098431-12167127	68696	0	3.5954e-18	0	0	0	0	Ensembl	607	intronic antisense	ENST00000478765	ENST00000478765	ZNF433	-	12127362	12129492
ENST00000476474	CTD-2006C1.2	ENSG00000219665	processed_transcript	+	chr19:12098431-12167127	68696	0	3.5954e-18	0	0	0	0	Ensembl	607	intronic antisense	ENST00000602107	ENST00000602107	ZNF878	-	12154619	12167127
ENST00000476474	CTD-2006C1.2	ENSG00000219665	processed_transcript	+	chr19:12098431-12167127	68696	0	3.5954e-18	0	0	0	0	Ensembl	607	intronic antisense	NM_001080404	NM_001080404	ZNF878	-	12154619	12163782
ENST00000476474	CTD-2006C1.2	ENSG00000219665	processed_transcript	+	chr19:12098431-12167127	68696	0	3.5954e-18	0	0	0	0	Ensembl	607	natural antisense	ENST00000411841	ENST00000411841	ZNF433	-	12129005	12146556
ENST00000476474	CTD-2006C1.2	ENSG00000219665	processed_transcript	+	chr19:12098431-12167127	68696	0	3.5954e-18	0	0	0	0	Ensembl	607	natural antisense	ENST00000455504	ENST00000455504	ZNF433	-	12127216	12146484
ENST00000476474	CTD-2006C1.2	ENSG00000219665	processed_transcript	+	chr19:12098431-12167127	68696	0	3.5954e-18	0	0	0	0	Ensembl	607	natural antisense	ENST00000552904	ENST00000552904	ZNF433	-	12127218	12146493
ENST00000476474	CTD-2006C1.2	ENSG00000219665	processed_transcript	+	chr19:12098431-12167127	68696	0	3.5954e-18	0	0	0	0	Ensembl	607	natural antisense	NM_001080411	NM_001080411	ZNF433	-	12125531	12146556
ENST00000476474	CTD-2006C1.2	ENSG00000219665	processed_transcript	+	chr19:12098431-12167127	68696	0	3.5954e-18	0	0	0	0	Ensembl	607	natural antisense	NM_001308346	NM_001308346	ZNF433	-	12125531	12146556
ENST00000476474	CTD-2006C1.2	ENSG00000219665	processed_transcript	+	chr19:12098431-12167127	68696	0	3.5954e-18	0	0	0	0	Ensembl	607	natural antisense	NM_001308348	NM_001308348	ZNF433	-	12125531	12146556
ENST00000476474	CTD-2006C1.2	ENSG00000219665	processed_transcript	+	chr19:12098431-12167127	68696	0	3.5954e-18	0	0	0	0	Ensembl	607	natural antisense	NM_001308351	NM_001308351	ZNF433	-	12125531	12146556
ENST00000476474	CTD-2006C1.2	ENSG00000219665	processed_transcript	+	chr19:12098431-12167127	68696	0	3.5954e-18	0	0	0	0	Ensembl	607	natural antisense	NM_001308355	NM_001308355	ZNF433	-	12125531	12146556
ENST00000476474	CTD-2006C1.2	ENSG00000219665	processed_transcript	+	chr19:12098431-12167127	68696	0	3.5954e-18	0	0	0	0	Ensembl	607	natural antisense	NM_001308357	NM_001308357	ZNF433	-	12125531	12146556
ENST00000595734	SRD5A3-AS1	ENSG00000249700	processed_transcript	-	chr4:56212275-56262014	49739	0	1.17808e-17	0	0	0	0	Ensembl	885	intronic antisense	ENST00000505210	ENST00000505210	SRD5A3	+	56212578	56236477
ENST00000595734	SRD5A3-AS1	ENSG00000249700	processed_transcript	-	chr4:56212275-56262014	49739	0	1.17808e-17	0	0	0	0	Ensembl	885	intronic antisense	NM_024592	NM_024592	SRD5A3	+	56212387	56239266
ENST00000596289	SRD5A3-AS1	ENSG00000249700	processed_transcript	-	chr4:56212275-56262014	49739	0	1.17808e-17	0	0	0	0	Ensembl	885	intronic antisense	ENST00000505210	ENST00000505210	SRD5A3	+	56212578	56236477
ENST00000596289	SRD5A3-AS1	ENSG00000249700	processed_transcript	-	chr4:56212275-56262014	49739	0	1.17808e-17	0	0	0	0	Ensembl	885	intronic antisense	NM_024592	NM_024592	SRD5A3	+	56212387	56239266
TCONS_l2_00012920	XLOC_l2_006961	XLOC_l2_006961	long_noncoding	-	chr19:20929682-20938056	8374	0	1.60062e-17	0	0	0	0	TUCP	4046	intergenic
ENST00000609573	SRD5A3-AS1	ENSG00000249700	processed_transcript	-	chr4:56212275-56262014	49739	0	5.12365e-16	0	0	0	0	Ensembl	841	intronic antisense	ENST00000505210	ENST00000505210	SRD5A3	+	56212578	56236477
ENST00000609573	SRD5A3-AS1	ENSG00000249700	processed_transcript	-	chr4:56212275-56262014	49739	0	5.12365e-16	0	0	0	0	Ensembl	841	intronic antisense	NM_024592	NM_024592	SRD5A3	+	56212387	56239266
ENST00000586006	ZRANB2-AS2	ENSG00000229956	processed_transcript	+	chr1:71547006-72748417	1201411	0	1.00328e-15	0	0	0	0	Ensembl	888	intronic antisense	ENST00000306821	ENST00000306821	NEGR1	-	71868626	72566613
ENST00000586006	ZRANB2-AS2	ENSG00000229956	processed_transcript	+	chr1:71547006-72748417	1201411	0	1.00328e-15	0	0	0	0	Ensembl	888	intronic antisense	ENST00000434200	ENST00000434200	NEGR1	-	71873128	72748171
ENST00000586006	ZRANB2-AS2	ENSG00000229956	processed_transcript	+	chr1:71547006-72748417	1201411	0	1.00328e-15	0	0	0	0	Ensembl	888	intronic antisense	NM_173808	NM_173808	NEGR1	-	71868624	72748277
ENST00000609051	SRD5A3-AS1	ENSG00000249700	processed_transcript	-	chr4:56212275-56262014	49739	0	1.78305e-15	0	0	0	0	Ensembl	827	intronic antisense	ENST00000505210	ENST00000505210	SRD5A3	+	56212578	56236477
ENST00000609051	SRD5A3-AS1	ENSG00000249700	processed_transcript	-	chr4:56212275-56262014	49739	0	1.78305e-15	0	0	0	0	Ensembl	827	intronic antisense	NM_024592	NM_024592	SRD5A3	+	56212387	56239266
uc001yyb.4	IPW	IPW	long_noncoding	+	chr15:25068793-25684175	615382	0	3.31377e-15	0	0	0	0	UCSC_knowngene	6673	intergenic
uc021yli.1	MRDS1	MRDS1	long_noncoding	-	chr6:9596342-10211841	615499	0	1.87785e-14	0	0	0	0	UCSC_knowngene	1231	exon sense-overlapping	ENST00000316020	ENST00000316020	OFCC1	-	9896943	9977801
uc021yli.1	MRDS1	MRDS1	long_noncoding	-	chr6:9596342-10211841	615499	0	1.87785e-14	0	0	0	0	UCSC_knowngene	1231	exon sense-overlapping	ENST00000460363	ENST00000460363	OFCC1	-	9707994	9939552
uc021yli.1	MRDS1	MRDS1	long_noncoding	-	chr6:9596342-10211841	615499	0	1.87785e-14	0	0	0	0	UCSC_knowngene	1231	exon sense-overlapping	ENST00000491508	ENST00000491508	OFCC1	-	9900645	9977832
uc021yli.1	MRDS1	MRDS1	long_noncoding	-	chr6:9596342-10211841	615499	0	1.87785e-14	0	0	0	0	UCSC_knowngene	1231	exon sense-overlapping	ENST00000492169	ENST00000492169	OFCC1	-	9708165	9933500
ENST00000562678	DISC1FP1	ENSG00000261645	processed_transcript	+	chr11:89984399-90648220	663821	2.3716e-13	3.06379e-14	0	0	0	0	Ensembl	796	intergenic
ENST00000596312	SRD5A3-AS1	ENSG00000249700	processed_transcript	-	chr4:56212275-56262014	49739	0	5.41752e-14	0	0	0	0	Ensembl	790	intronic antisense	ENST00000505210	ENST00000505210	SRD5A3	+	56212578	56236477
ENST00000596312	SRD5A3-AS1	ENSG00000249700	processed_transcript	-	chr4:56212275-56262014	49739	0	5.41752e-14	0	0	0	0	Ensembl	790	intronic antisense	NM_024592	NM_024592	SRD5A3	+	56212387	56239266
ENST00000586721	MIR7-3HG	ENSG00000176840	lincRNA	+	chr19:4769116-4772545	3429	0	1.19924e-13	0	0	0	0	Ensembl	879	intergenic
ENST00000459662	TCL6	ENSG00000187621	processed_transcript	+	chr14:96116834-96158980	42146	0	1.36545e-13	0	0	0	0	Ensembl	3307	intergenic
ENST00000562245	DISC1FP1	ENSG00000261645	processed_transcript	+	chr11:89984399-90648220	663821	9.8034e-13	1.41381e-13	0	0	0	0	Ensembl	774	intergenic
ENST00000598906	SRD5A3-AS1	ENSG00000249700	processed_transcript	-	chr4:56212275-56262014	49739	0	1.8771e-13	0	0	0	0	Ensembl	777	intronic antisense	ENST00000505210	ENST00000505210	SRD5A3	+	56212578	56236477
ENST00000598906	SRD5A3-AS1	ENSG00000249700	processed_transcript	-	chr4:56212275-56262014	49739	0	1.8771e-13	0	0	0	0	Ensembl	777	intronic antisense	NM_024592	NM_024592	SRD5A3	+	56212387	56239266
ENST00000588758	MIR7-3HG	ENSG00000176840	lincRNA	+	chr19:4769116-4772545	3429	0	2.51524e-13	0	0	0	0	Ensembl	865	intergenic
NR_103732_1	LOC100506076	LOC100506076	long_noncoding	+	chr2:97944453-97957632	13179	0	2.72629e-13	0	0	0	0	RefSeq	593	intergenic
uc010gzq.1	PARVG	PARVG	long_noncoding	+	chr22:44568835-44615413	46578	0	7.56953e-13	0	0	0	0	UCSC_knowngene	958	exon sense-overlapping	ENST00000415224	ENST00000415224	PARVG	+	44577256	44603034
uc010gzq.1	PARVG	PARVG	long_noncoding	+	chr22:44568835-44615413	46578	0	7.56953e-13	0	0	0	0	UCSC_knowngene	958	exon sense-overlapping	ENST00000416291	ENST00000416291	PARVG	+	44576901	44579288
uc010gzq.1	PARVG	PARVG	long_noncoding	+	chr22:44568835-44615413	46578	0	7.56953e-13	0	0	0	0	UCSC_knowngene	958	exon sense-overlapping	ENST00000417767	ENST00000417767	PARVG	+	44577277	44579299
uc010gzq.1	PARVG	PARVG	long_noncoding	+	chr22:44568835-44615413	46578	0	7.56953e-13	0	0	0	0	UCSC_knowngene	958	exon sense-overlapping	ENST00000466375	ENST00000466375	PARVG	+	44577740	44580141
uc010gzq.1	PARVG	PARVG	long_noncoding	+	chr22:44568835-44615413	46578	0	7.56953e-13	0	0	0	0	UCSC_knowngene	958	exon sense-overlapping	NM_001137605	NM_001137605	PARVG	+	44568835	44604349
uc010gzq.1	PARVG	PARVG	long_noncoding	+	chr22:44568835-44615413	46578	0	7.56953e-13	0	0	0	0	UCSC_knowngene	958	exon sense-overlapping	NM_022141	NM_022141	PARVG	+	44576769	44604349
ENST00000585499	ZRANB2-AS2	ENSG00000229956	processed_transcript	+	chr1:71547006-72748417	1201411	0	8.80937e-13	0	0	0	0	Ensembl	821	intronic antisense	ENST00000306821	ENST00000306821	NEGR1	-	71868626	72566613
ENST00000585499	ZRANB2-AS2	ENSG00000229956	processed_transcript	+	chr1:71547006-72748417	1201411	0	8.80937e-13	0	0	0	0	Ensembl	821	intronic antisense	ENST00000434200	ENST00000434200	NEGR1	-	71873128	72748171
ENST00000585499	ZRANB2-AS2	ENSG00000229956	processed_transcript	+	chr1:71547006-72748417	1201411	0	8.80937e-13	0	0	0	0	Ensembl	821	intronic antisense	NM_173808	NM_173808	NEGR1	-	71868624	72748277
ENST00000455578	SERHL	ENSG00000172250	processed_transcript	+	chr22:42896584-42915808	19224	0.0759063	9.15602e-13	0	0	0	0	Ensembl	1712	natural antisense	NM_015703	NM_015703	RRP7A	-	42904340	42915829
uc021qoq.1	HP11113	HP11113	long_noncoding	+	chr11:89984399-90648220	663821	6.36405e-12	1.06527e-12	0	0	0	0	UCSC_knowngene	746	intergenic
ENST00000608265	SRD5A3-AS1	ENSG00000249700	processed_transcript	-	chr4:56212275-56262014	49739	0	2.42292e-12	0	0	0	0	Ensembl	751	intronic antisense	ENST00000505210	ENST00000505210	SRD5A3	+	56212578	56236477
ENST00000608265	SRD5A3-AS1	ENSG00000249700	processed_transcript	-	chr4:56212275-56262014	49739	0	2.42292e-12	0	0	0	0	Ensembl	751	intronic antisense	NM_024592	NM_024592	SRD5A3	+	56212387	56239266
ENST00000462075	ZNF33B	ENSG00000272373	processed_transcript	-	chr10:43069630-43134285	64655	2.86251e-18	4.65409e-12	0	0	0	0	Ensembl	567	exon sense-overlapping	ENST00000359467	ENST00000359467	ZNF33B	-	43084554	43133992
ENST00000462075	ZNF33B	ENSG00000272373	processed_transcript	-	chr10:43069630-43134285	64655	2.86251e-18	4.65409e-12	0	0	0	0	Ensembl	567	exon sense-overlapping	NM_001305033	NM_001305033	ZNF33B	-	43084531	43134285
ENST00000462075	ZNF33B	ENSG00000272373	processed_transcript	-	chr10:43069630-43134285	64655	2.86251e-18	4.65409e-12	0	0	0	0	Ensembl	567	exon sense-overlapping	NM_001305035	NM_001305035	ZNF33B	-	43084531	43134285
ENST00000462075	ZNF33B	ENSG00000272373	processed_transcript	-	chr10:43069630-43134285	64655	2.86251e-18	4.65409e-12	0	0	0	0	Ensembl	567	exon sense-overlapping	NM_001305036	NM_001305036	ZNF33B	-	43084531	43134285
ENST00000462075	ZNF33B	ENSG00000272373	processed_transcript	-	chr10:43069630-43134285	64655	2.86251e-18	4.65409e-12	0	0	0	0	Ensembl	567	exon sense-overlapping	NM_001305037	NM_001305037	ZNF33B	-	43084531	43134285
ENST00000462075	ZNF33B	ENSG00000272373	processed_transcript	-	chr10:43069630-43134285	64655	2.86251e-18	4.65409e-12	0	0	0	0	Ensembl	567	exon sense-overlapping	NM_001305038	NM_001305038	ZNF33B	-	43084531	43134285
ENST00000462075	ZNF33B	ENSG00000272373	processed_transcript	-	chr10:43069630-43134285	64655	2.86251e-18	4.65409e-12	0	0	0	0	Ensembl	567	exon sense-overlapping	NM_001305039	NM_001305039	ZNF33B	-	43084531	43134285
ENST00000462075	ZNF33B	ENSG00000272373	processed_transcript	-	chr10:43069630-43134285	64655	2.86251e-18	4.65409e-12	0	0	0	0	Ensembl	567	exon sense-overlapping	NM_001305040	NM_001305040	ZNF33B	-	43084531	43134285
ENST00000609580	SRD5A3-AS1	ENSG00000249700	processed_transcript	-	chr4:56212275-56262014	49739	0	5.43235e-12	0	0	0	0	Ensembl	743	intronic antisense	ENST00000505210	ENST00000505210	SRD5A3	+	56212578	56236477
ENST00000609580	SRD5A3-AS1	ENSG00000249700	processed_transcript	-	chr4:56212275-56262014	49739	0	5.43235e-12	0	0	0	0	Ensembl	743	intronic antisense	NM_024592	NM_024592	SRD5A3	+	56212387	56239266
ENST00000599135	SRD5A3-AS1	ENSG00000249700	processed_transcript	-	chr4:56212275-56262014	49739	0	1.00189e-11	0	0	0	0	Ensembl	737	bidirectional	ENST00000506198	ENST00000506198	TMEM165	+	56262123	56291824
ENST00000599135	SRD5A3-AS1	ENSG00000249700	processed_transcript	-	chr4:56212275-56262014	49739	0	1.00189e-11	0	0	0	0	Ensembl	737	bidirectional	NM_018475	NM_018475	TMEM165	+	56262079	56292342
ENST00000455304	LINC00466	ENSG00000224209	lincRNA	-	chr1:63604920-63782902	177982	0	2.01103e-11	0	0	0	0	Ensembl	1098	intergenic
ENST00000452249	AC003075.4	ENSG00000237773	antisense	-	chr7:17319457-17385776	66319	6.57856e-24	2.75774e-11	0	0	0	0	Ensembl	441	bidirectional	NM_001621	NM_001621	AHR	+	17338275	17385775
ENST00000434159	RP11-640M9.1	ENSG00000236943	antisense	-	chr1:144275887-144521970	246083	0	3.97348e-11	0	0	0	0	Ensembl	442	intronic antisense	ENST00000538264	ENST00000538264	AL592284.1	+	144339737	144521058
ENST00000434159	RP11-640M9.1	ENSG00000236943	antisense	-	chr1:144275887-144521970	246083	0	3.97348e-11	0	0	0	0	Ensembl	442	intronic antisense	NM_001278267	NM_001278267	NBPF20	+	144146810	146467744
ENST00000608558	SRD5A3-AS1	ENSG00000249700	processed_transcript	-	chr4:56212275-56262014	49739	0	5.85703e-11	0	0	0	0	Ensembl	720	intronic antisense	ENST00000505210	ENST00000505210	SRD5A3	+	56212578	56236477
ENST00000608558	SRD5A3-AS1	ENSG00000249700	processed_transcript	-	chr4:56212275-56262014	49739	0	5.85703e-11	0	0	0	0	Ensembl	720	intronic antisense	NM_024592	NM_024592	SRD5A3	+	56212387	56239266
ENST00000585415	ZRANB2-AS2	ENSG00000229956	processed_transcript	+	chr1:71547006-72748417	1201411	0	6.15747e-11	0	0	0	0	Ensembl	782	intronic antisense	ENST00000306821	ENST00000306821	NEGR1	-	71868626	72566613
ENST00000585415	ZRANB2-AS2	ENSG00000229956	processed_transcript	+	chr1:71547006-72748417	1201411	0	6.15747e-11	0	0	0	0	Ensembl	782	intronic antisense	ENST00000434200	ENST00000434200	NEGR1	-	71873128	72748171
ENST00000585415	ZRANB2-AS2	ENSG00000229956	processed_transcript	+	chr1:71547006-72748417	1201411	0	6.15747e-11	0	0	0	0	Ensembl	782	intronic antisense	NM_173808	NM_173808	NEGR1	-	71868624	72748277
ENST00000579187	RP11-20B24.4	ENSG00000266642	antisense	+	chr17:27224755-27230089	5334	0	8.00068e-11	0	0	0	0	Ensembl	1103	natural antisense	ENST00000394901	ENST00000394901	DHRS13	-	27224798	27230089
ENST00000579187	RP11-20B24.4	ENSG00000266642	antisense	+	chr17:27224755-27230089	5334	0	8.00068e-11	0	0	0	0	Ensembl	1103	natural antisense	ENST00000426464	ENST00000426464	DHRS13	-	27224801	27229983
ENST00000579187	RP11-20B24.4	ENSG00000266642	antisense	+	chr17:27224755-27230089	5334	0	8.00068e-11	0	0	0	0	Ensembl	1103	natural antisense	NM_144683	NM_144683	DHRS13	-	27224798	27230089
ENST00000453601	RP11-125B21.2	ENSG00000236404	antisense	-	chr9:2390026-2660053	270027	6.00883e-06	1.88328e-10	0	0	0	0	Ensembl	887	natural antisense	ENST00000382096	ENST00000382096	VLDLR	+	2621974	2643355
ENST00000453601	RP11-125B21.2	ENSG00000236404	antisense	-	chr9:2390026-2660053	270027	6.00883e-06	1.88328e-10	0	0	0	0	Ensembl	887	natural antisense	NM_001018056	NM_001018056	VLDLR	+	2621792	2654485
ENST00000453601	RP11-125B21.2	ENSG00000236404	antisense	-	chr9:2390026-2660053	270027	6.00883e-06	1.88328e-10	0	0	0	0	Ensembl	887	natural antisense	NM_003383	NM_003383	VLDLR	+	2621792	2654485
ENST00000591915	SRD5A3-AS1	ENSG00000249700	processed_transcript	-	chr4:56212275-56262014	49739	0	1.88384e-10	0	0	0	0	Ensembl	709	intergenic
ENST00000586239	hsa-mir-490	ENSG00000234352	antisense	-	chr7:136370305-136866854	496549	0	1.89674e-10	0	0	0	0	Ensembl	835	intronic antisense	ENST00000453373	ENST00000453373	CHRM2	+	136553831	136701389
ENST00000586239	hsa-mir-490	ENSG00000234352	antisense	-	chr7:136370305-136866854	496549	0	1.89674e-10	0	0	0	0	Ensembl	835	intronic antisense	NM_000739	NM_000739	CHRM2	+	136553831	136701771
ENST00000586239	hsa-mir-490	ENSG00000234352	antisense	-	chr7:136370305-136866854	496549	0	1.89674e-10	0	0	0	0	Ensembl	835	intronic antisense	NM_001006626	NM_001006626	CHRM2	+	136553868	136701771
ENST00000586239	hsa-mir-490	ENSG00000234352	antisense	-	chr7:136370305-136866854	496549	0	1.89674e-10	0	0	0	0	Ensembl	835	intronic antisense	NM_001006627	NM_001006627	CHRM2	+	136553398	136701771
ENST00000586239	hsa-mir-490	ENSG00000234352	antisense	-	chr7:136370305-136866854	496549	0	1.89674e-10	0	0	0	0	Ensembl	835	intronic antisense	NM_001006628	NM_001006628	CHRM2	+	136553992	136701771
ENST00000586239	hsa-mir-490	ENSG00000234352	antisense	-	chr7:136370305-136866854	496549	0	1.89674e-10	0	0	0	0	Ensembl	835	intronic antisense	NM_001006629	NM_001006629	CHRM2	+	136553983	136701771
ENST00000586239	hsa-mir-490	ENSG00000234352	antisense	-	chr7:136370305-136866854	496549	0	1.89674e-10	0	0	0	0	Ensembl	835	intronic antisense	NM_001006630	NM_001006630	CHRM2	+	136553398	136701771
ENST00000586239	hsa-mir-490	ENSG00000234352	antisense	-	chr7:136370305-136866854	496549	0	1.89674e-10	0	0	0	0	Ensembl	835	intronic antisense	NM_001006631	NM_001006631	CHRM2	+	136553831	136701771
ENST00000586239	hsa-mir-490	ENSG00000234352	antisense	-	chr7:136370305-136866854	496549	0	1.89674e-10	0	0	0	0	Ensembl	835	intronic antisense	NM_001006632	NM_001006632	CHRM2	+	136553831	136701771
uc010mtj.1	AK311445	AK311445	long_noncoding	+	chr9:107526021-107692150	166129	0	2.2553e-10	0	0	0	0	UCSC_knowngene	643	intronic antisense	ENST00000374733	ENST00000374733	ABCA1	-	107623718	107690420
uc010mtj.1	AK311445	AK311445	long_noncoding	+	chr9:107526021-107692150	166129	0	2.2553e-10	0	0	0	0	UCSC_knowngene	643	intronic antisense	ENST00000423487	ENST00000423487	ABCA1	-	107617846	107690420
uc010mtj.1	AK311445	AK311445	long_noncoding	+	chr9:107526021-107692150	166129	0	2.2553e-10	0	0	0	0	UCSC_knowngene	643	intronic antisense	NM_005502	NM_005502	ABCA1	-	107543283	107690527
ENST00000592709	MIR7-3HG	ENSG00000176840	lincRNA	+	chr19:4769116-4772545	3429	0	1.41024e-09	0	0	0	0	Ensembl	725	intergenic
ENST00000572547	RP11-589P10.7	ENSG00000267047	antisense	-	chr17:6757179-6922978	165799	0	1.56212e-09	0	0	0	0	Ensembl	498	exon sense-overlapping	ENST00000399540	ENST00000399540	AC027763.2	-	6904450	6915661
ENST00000572547	RP11-589P10.7	ENSG00000267047	antisense	-	chr17:6757179-6922978	165799	0	1.56212e-09	0	0	0	0	Ensembl	498	exon sense-overlapping	ENST00000574377	ENST00000574377	AC027763.2	-	6902465	6915650
ENST00000572547	RP11-589P10.7	ENSG00000267047	antisense	-	chr17:6757179-6922978	165799	0	1.56212e-09	0	0	0	0	Ensembl	498	exon sense-overlapping	ENST00000575727	ENST00000575727	AC027763.2	-	6902717	6915668
ENST00000572547	RP11-589P10.7	ENSG00000267047	antisense	-	chr17:6757179-6922978	165799	0	1.56212e-09	0	0	0	0	Ensembl	498	exon sense-overlapping	ENST00000575889	ENST00000575889	AC027763.2	-	6780106	6915636
ENST00000572547	RP11-589P10.7	ENSG00000267047	antisense	-	chr17:6757179-6922978	165799	0	1.56212e-09	0	0	0	0	Ensembl	498	intron sense-overlapping	ENST00000573939	ENST00000573939	AC027763.2	-	6905598	6915668
ENST00000572547	RP11-589P10.7	ENSG00000267047	antisense	-	chr17:6757179-6922978	165799	0	1.56212e-09	0	0	0	0	Ensembl	498	intron sense-overlapping	ENST00000593646	ENST00000593646	AC040977.1	-	6915927	6917755
ENST00000572547	RP11-589P10.7	ENSG00000267047	antisense	-	chr17:6757179-6922978	165799	0	1.56212e-09	0	0	0	0	Ensembl	498	intronic antisense	ENST00000480801	ENST00000480801	ALOX12	+	6900300	6903788
ENST00000572547	RP11-589P10.7	ENSG00000267047	antisense	-	chr17:6757179-6922978	165799	0	1.56212e-09	0	0	0	0	Ensembl	498	intronic antisense	ENST00000552321	ENST00000552321	RNASEK	+	6916549	6917839
ENST00000572547	RP11-589P10.7	ENSG00000267047	antisense	-	chr17:6757179-6922978	165799	0	1.56212e-09	0	0	0	0	Ensembl	498	intronic antisense	ENST00000552842	ENST00000552842	RNASEK	+	6915964	6917849
ENST00000572547	RP11-589P10.7	ENSG00000267047	antisense	-	chr17:6757179-6922978	165799	0	1.56212e-09	0	0	0	0	Ensembl	498	intronic antisense	ENST00000570898	ENST00000570898	RNASEK	+	6915940	6917649
ENST00000572547	RP11-589P10.7	ENSG00000267047	antisense	-	chr17:6757179-6922978	165799	0	1.56212e-09	0	0	0	0	Ensembl	498	intronic antisense	NM_001004333	NM_001004333	RNASEK	+	6915735	6917852
ENST00000572547	RP11-589P10.7	ENSG00000267047	antisense	-	chr17:6757179-6922978	165799	0	1.56212e-09	0	0	0	0	Ensembl	498	natural antisense	ENST00000546760	ENST00000546760	C17orf49	+	6918071	6920825
ENST00000572547	RP11-589P10.7	ENSG00000267047	antisense	-	chr17:6757179-6922978	165799	0	1.56212e-09	0	0	0	0	Ensembl	498	natural antisense	ENST00000547302	ENST00000547302	RNASEK-C17orf49	+	6917051	6920723
ENST00000572547	RP11-589P10.7	ENSG00000267047	antisense	-	chr17:6757179-6922978	165799	0	1.56212e-09	0	0	0	0	Ensembl	498	natural antisense	ENST00000552775	ENST00000552775	C17orf49	+	6918358	6920839
ENST00000572547	RP11-589P10.7	ENSG00000267047	antisense	-	chr17:6757179-6922978	165799	0	1.56212e-09	0	0	0	0	Ensembl	498	natural antisense	NM_000697	NM_000697	ALOX12	+	6899383	6914055
ENST00000572547	RP11-589P10.7	ENSG00000267047	antisense	-	chr17:6757179-6922978	165799	0	1.56212e-09	0	0	0	0	Ensembl	498	natural antisense	NM_001142798	NM_001142798	C17orf49	+	6918055	6920843
ENST00000572547	RP11-589P10.7	ENSG00000267047	antisense	-	chr17:6757179-6922978	165799	0	1.56212e-09	0	0	0	0	Ensembl	498	natural antisense	NM_001142799	NM_001142799	C17orf49	+	6918055	6920843
ENST00000572547	RP11-589P10.7	ENSG00000267047	antisense	-	chr17:6757179-6922978	165799	0	1.56212e-09	0	0	0	0	Ensembl	498	natural antisense	NM_174893	NM_174893	C17orf49	+	6918055	6920843
ENST00000439293	ENTPD3-AS1	ENSG00000223797	antisense	-	chr3:40355292-40494820	139528	0	2.06751e-09	0	0	0	0	Ensembl	539	intronic antisense	ENST00000439533	ENST00000439533	ENTPD3	+	40428735	40442485
ENST00000439293	ENTPD3-AS1	ENSG00000223797	antisense	-	chr3:40355292-40494820	139528	0	2.06751e-09	0	0	0	0	Ensembl	539	intronic antisense	ENST00000445129	ENST00000445129	ENTPD3	+	40429487	40466501
ENST00000439293	ENTPD3-AS1	ENSG00000223797	antisense	-	chr3:40355292-40494820	139528	0	2.06751e-09	0	0	0	0	Ensembl	539	intronic antisense	NM_001248	NM_001248	ENTPD3	+	40428646	40470117
ENST00000439293	ENTPD3-AS1	ENSG00000223797	antisense	-	chr3:40355292-40494820	139528	0	2.06751e-09	0	0	0	0	Ensembl	539	intronic antisense	NM_001291960	NM_001291960	ENTPD3	+	40428735	40470117
ENST00000439293	ENTPD3-AS1	ENSG00000223797	antisense	-	chr3:40355292-40494820	139528	0	2.06751e-09	0	0	0	0	Ensembl	539	intronic antisense	NM_001291961	NM_001291961	ENTPD3	+	40428646	40466490
NR_045603	VTCN1	VTCN1	long_noncoding	-	chr1:117686208-117753582	67374	9.03529e-10	2.09424e-09	0	0	0	0	RefSeq	2742	exon sense-overlapping	ENST00000359008	ENST00000359008	VTCN1	-	117686208	117715888
NR_045603	VTCN1	VTCN1	long_noncoding	-	chr1:117686208-117753582	67374	9.03529e-10	2.09424e-09	0	0	0	0	RefSeq	2742	exon sense-overlapping	NM_001253849	NM_001253849	VTCN1	-	117686208	117746458
NR_045603	VTCN1	VTCN1	long_noncoding	-	chr1:117686208-117753582	67374	9.03529e-10	2.09424e-09	0	0	0	0	RefSeq	2742	exon sense-overlapping	NM_001253850	NM_001253850	VTCN1	-	117686208	117753582
NR_045603	VTCN1	VTCN1	long_noncoding	-	chr1:117686208-117753582	67374	9.03529e-10	2.09424e-09	0	0	0	0	RefSeq	2742	exon sense-overlapping	NM_024626	NM_024626	VTCN1	-	117686208	117753582
ENST00000515416	RP11-81H3.2	ENSG00000251138	lincRNA	-	chr12:74526945-74796369	269424	0.106416	2.09525e-09	0	0	0	0	Ensembl	966	intergenic
NR_125345	ZNF528-AS1	ZNF528-AS1	long_noncoding	-	chr19:52892092-52901019	8927	2.40979e-10	2.49807e-09	0	0	0	0	RefSeq	1331	bidirectional	ENST00000391787	ENST00000391787	ZNF528	+	52901120	52909868
NR_125345	ZNF528-AS1	ZNF528-AS1	long_noncoding	-	chr19:52892092-52901019	8927	2.40979e-10	2.49807e-09	0	0	0	0	RefSeq	1331	bidirectional	ENST00000436397	ENST00000436397	ZNF528	+	52901120	52909187
NR_125345	ZNF528-AS1	ZNF528-AS1	long_noncoding	-	chr19:52892092-52901019	8927	2.40979e-10	2.49807e-09	0	0	0	0	RefSeq	1331	bidirectional	ENST00000493272	ENST00000493272	ZNF528	+	52901124	52909199
NR_125345	ZNF528-AS1	ZNF528-AS1	long_noncoding	-	chr19:52892092-52901019	8927	2.40979e-10	2.49807e-09	0	0	0	0	RefSeq	1331	bidirectional	ENST00000494167	ENST00000494167	ZNF528	+	52901124	52909184
NR_125345	ZNF528-AS1	ZNF528-AS1	long_noncoding	-	chr19:52892092-52901019	8927	2.40979e-10	2.49807e-09	0	0	0	0	RefSeq	1331	bidirectional	NM_032423	NM_032423	ZNF528	+	52901120	52921657
NR_125345	ZNF528-AS1	ZNF528-AS1	long_noncoding	-	chr19:52892092-52901019	8927	2.40979e-10	2.49807e-09	0	0	0	0	RefSeq	1331	bidirectional	uc002pzi.3	uc002pzi.3	ZNF528	+	52901120	52921657
NR_002770	DIO3OS	DIO3OS	long_noncoding	-	chr14:102018557-102026768	8211	0	2.54728e-09	0	0	0	0	RefSeq	3454	intergenic
ENST00000585946	RP13-143G15.4	ENSG00000237596	antisense	-	chr6:136172833-136546762	373929	0	3.32438e-09	0	0	0	0	Ensembl	824	intronic antisense	ENST00000446774	ENST00000446774	PDE7B	+	136470223	136477213
ENST00000585946	RP13-143G15.4	ENSG00000237596	antisense	-	chr6:136172833-136546762	373929	0	3.32438e-09	0	0	0	0	Ensembl	824	natural antisense	NM_018945	NM_018945	PDE7B	+	136172833	136516709
TCONS_00016509	XLOC_007895	XLOC_007895	long_noncoding	-	chr9:139141823-139166993	25170	0	3.44611e-09	0	0	0	0	TCONS	1285	intergenic
ENST00000317292	MIR7-3HG	ENSG00000176840	lincRNA	+	chr19:4769116-4772545	3429	0	4.20124e-09	0	0	0	0	Ensembl	710	intergenic
NR_047684	TMEM249	TMEM249	long_noncoding	-	chr8:145575877-145584932	9055	0	2.72949e-08	0	0	0	0	RefSeq	996	exon sense-overlapping	NM_001252402	NM_001252402	TMEM249	-	145576885	145578591
NR_047684	TMEM249	TMEM249	long_noncoding	-	chr8:145575877-145584932	9055	0	2.72949e-08	0	0	0	0	RefSeq	996	exon sense-overlapping	NM_001252404	NM_001252404	TMEM249	-	145576885	145578591
NR_047684	TMEM249	TMEM249	long_noncoding	-	chr8:145575877-145584932	9055	0	2.72949e-08	0	0	0	0	RefSeq	996	exon sense-overlapping	NM_001280561	NM_001280561	TMEM249	-	145576885	145579269
NR_047684	TMEM249	TMEM249	long_noncoding	-	chr8:145575877-145584932	9055	0	2.72949e-08	0	0	0	0	RefSeq	996	natural antisense	ENST00000524541	ENST00000524541	SLC52A2	+	145577794	145583360
ENST00000587182	CTC-297N7.11	ENSG00000272975	antisense	+	chr17:10286448-10527203	240755	0	4.23988e-08	0	0	0	0	Ensembl	2274	intronic antisense	ENST00000420805	ENST00000420805	MYH2	-	10447319	10452940
ENST00000587182	CTC-297N7.11	ENSG00000272975	antisense	+	chr17:10286448-10527203	240755	0	4.23988e-08	0	0	0	0	Ensembl	2274	intronic antisense	ENST00000532183	ENST00000532183	MYH2	-	10424464	10452940
ENST00000587182	CTC-297N7.11	ENSG00000272975	antisense	+	chr17:10286448-10527203	240755	0	4.23988e-08	0	0	0	0	Ensembl	2274	intronic antisense	ENST00000578017	ENST00000578017	MYH2	-	10447066	10451009
ENST00000587182	CTC-297N7.11	ENSG00000272975	antisense	+	chr17:10286448-10527203	240755	0	4.23988e-08	0	0	0	0	Ensembl	2274	intronic antisense	NM_001100112	NM_001100112	MYH2	-	10424464	10452940
ENST00000587182	CTC-297N7.11	ENSG00000272975	antisense	+	chr17:10286448-10527203	240755	0	4.23988e-08	0	0	0	0	Ensembl	2274	intronic antisense	NM_005963	NM_005963	MYH1	-	10395626	10421859
ENST00000587182	CTC-297N7.11	ENSG00000272975	antisense	+	chr17:10286448-10527203	240755	0	4.23988e-08	0	0	0	0	Ensembl	2274	intronic antisense	NM_017533	NM_017533	MYH4	-	10346607	10372876
ENST00000587182	CTC-297N7.11	ENSG00000272975	antisense	+	chr17:10286448-10527203	240755	0	4.23988e-08	0	0	0	0	Ensembl	2274	intronic antisense	NM_017534	NM_017534	MYH2	-	10424464	10453017
ENST00000587182	CTC-297N7.11	ENSG00000272975	antisense	+	chr17:10286448-10527203	240755	0	4.23988e-08	0	0	0	0	Ensembl	2274	natural antisense	NM_002472	NM_002472	MYH8	-	10293641	10325267
ENST00000601562	CTD-3018O17.3	ENSG00000269834	processed_transcript	-	chr19:52892092-52901019	8927	3.41935e-05	7.77776e-08	0	0	0	0	Ensembl	1069	bidirectional	ENST00000391787	ENST00000391787	ZNF528	+	52901120	52909868
ENST00000601562	CTD-3018O17.3	ENSG00000269834	processed_transcript	-	chr19:52892092-52901019	8927	3.41935e-05	7.77776e-08	0	0	0	0	Ensembl	1069	bidirectional	ENST00000436397	ENST00000436397	ZNF528	+	52901120	52909187
ENST00000601562	CTD-3018O17.3	ENSG00000269834	processed_transcript	-	chr19:52892092-52901019	8927	3.41935e-05	7.77776e-08	0	0	0	0	Ensembl	1069	bidirectional	ENST00000493272	ENST00000493272	ZNF528	+	52901124	52909199
ENST00000601562	CTD-3018O17.3	ENSG00000269834	processed_transcript	-	chr19:52892092-52901019	8927	3.41935e-05	7.77776e-08	0	0	0	0	Ensembl	1069	bidirectional	ENST00000494167	ENST00000494167	ZNF528	+	52901124	52909184
ENST00000601562	CTD-3018O17.3	ENSG00000269834	processed_transcript	-	chr19:52892092-52901019	8927	3.41935e-05	7.77776e-08	0	0	0	0	Ensembl	1069	bidirectional	NM_032423	NM_032423	ZNF528	+	52901120	52921657
ENST00000601562	CTD-3018O17.3	ENSG00000269834	processed_transcript	-	chr19:52892092-52901019	8927	3.41935e-05	7.77776e-08	0	0	0	0	Ensembl	1069	bidirectional	uc002pzi.3	uc002pzi.3	ZNF528	+	52901120	52921657
ENST00000580781	RP11-78F17.1	ENSG00000263551	lincRNA	+	chr18:962592-1174824	212232	0	7.82565e-08	0	0	0	0	Ensembl	776	intergenic
ENST00000434601	LINC00422	ENSG00000224429	lincRNA	-	chr13:21872277-21922860	50583	9.60271e-19	8.94718e-08	0	0	0	0	Ensembl	960	intergenic
ENST00000519861	RNF139-AS1	ENSG00000245149	lincRNA	-	chr8:125474725-125486817	12092	0	1.07831e-07	0	0	0	0	Ensembl	359	bidirectional	NM_007218	NM_007218	RNF139	+	125487007	125500859
ENST00000483087	TCL6	ENSG00000187621	processed_transcript	+	chr14:96116834-96158980	42146	0	1.36397e-07	0	0	0	0	Ensembl	2194	intergenic
ENST00000561978	PCAT1	ENSG00000253438	lincRNA	+	chr8:127859299-128033259	173960	0.0471379	1.55614e-07	0	0	0	0	Ensembl	1992	intergenic
TCONS_00026739	XLOC_012885	XLOC_012885	long_noncoding	-	chr18:72877669-72892146	14477	0	1.63181e-07	0	0	0	0	TCONS	1397	intergenic
ENST00000606978	AC074391.1	ENSG00000204929	lincRNA	+	chr2:65663844-66311773	647929	0	1.8851e-07	0	0	0	0	Ensembl	1117	intergenic
ENST00000502759	LINC01085	ENSG00000248698	lincRNA	+	chr4:14113591-14145216	31625	0	1.94907e-07	0	0	0	0	Ensembl	1984	intergenic
TCONS_00001492	XLOC_000832	XLOC_000832	long_noncoding	-	chr1:50782664-50786833	4169	0	2.26614e-07	0	0	0	0	TCONS	886	intergenic
ENST00000556120	DIO3OS	ENSG00000258498	lincRNA	-	chr14:102018557-102026768	8211	0	2.35244e-07	0	0	0	0	Ensembl	2473	intergenic
ENST00000428309	RP11-640M9.1	ENSG00000236943	antisense	-	chr1:144275887-144521970	246083	0.104508	2.49664e-07	0	0	0	0	Ensembl	454	intronic antisense	ENST00000538264	ENST00000538264	AL592284.1	+	144339737	144521058
ENST00000428309	RP11-640M9.1	ENSG00000236943	antisense	-	chr1:144275887-144521970	246083	0.104508	2.49664e-07	0	0	0	0	Ensembl	454	intronic antisense	NM_001278267	NM_001278267	NBPF20	+	144146810	146467744
ENST00000458682	LINC00202-1	ENSG00000232224	lincRNA	-	chr10:27220134-27230930	10796	2.17353e-07	2.74388e-07	0	0	0	0	Ensembl	868	intergenic
ENST00000425533	TOPORS-AS1	ENSG00000235453	antisense	+	chr9:32540541-32573160	32619	1.18211e-09	2.91452e-07	0	0	0	0	Ensembl	903	exon sense-overlapping	ENST00000451672	ENST00000451672	GVQW1	+	32566786	32568619
ENST00000425533	TOPORS-AS1	ENSG00000235453	antisense	+	chr9:32540541-32573160	32619	1.18211e-09	2.91452e-07	0	0	0	0	Ensembl	903	intronic antisense	NM_001199987	NM_001199987	NDUFB6	-	32553523	32573182
ENST00000425533	TOPORS-AS1	ENSG00000235453	antisense	+	chr9:32540541-32573160	32619	1.18211e-09	2.91452e-07	0	0	0	0	Ensembl	903	intronic antisense	NM_002493	NM_002493	NDUFB6	-	32553523	32573182
ENST00000425533	TOPORS-AS1	ENSG00000235453	antisense	+	chr9:32540541-32573160	32619	1.18211e-09	2.91452e-07	0	0	0	0	Ensembl	903	intronic antisense	NM_182739	NM_182739	NDUFB6	-	32553523	32573182
ENST00000425533	TOPORS-AS1	ENSG00000235453	antisense	+	chr9:32540541-32573160	32619	1.18211e-09	2.91452e-07	0	0	0	0	Ensembl	903	natural antisense	NM_001195622	NM_001195622	TOPORS	-	32540541	32552626
ENST00000425533	TOPORS-AS1	ENSG00000235453	antisense	+	chr9:32540541-32573160	32619	1.18211e-09	2.91452e-07	0	0	0	0	Ensembl	903	natural antisense	NM_005802	NM_005802	TOPORS	-	32540541	32552626
NR_109770	TONSL-AS1	TONSL-AS1	long_noncoding	+	chr8:145654164-145669827	15663	0	3.48944e-07	0	0	0	0	RefSeq	1196	natural antisense	NM_013432	NM_013432	TONSL	-	145654162	145669812
ENST00000468072	LINC00698	ENSG00000244342	lincRNA	+	chr3:62936104-63110738	174634	0	3.85247e-07	0	0	0	0	Ensembl	1957	intergenic
uc010lrk.1	FAM66B	FAM66B	long_noncoding	-	chr8:7118140-7212876	94736	9.71728e-07	4.00211e-07	0	0	0	0	UCSC_knowngene	1084	intronic antisense	NM_001256873	NM_001256873	USP17L1	+	7189908	7191501
uc010lrk.1	FAM66B	FAM66B	long_noncoding	-	chr8:7118140-7212876	94736	9.71728e-07	4.00211e-07	0	0	0	0	UCSC_knowngene	1084	intronic antisense	NM_001256874	NM_001256874	USP17L4	+	7194636	7196229
ENST00000589300	LINC00479	ENSG00000236384	lincRNA	-	chr21:43131679-43135935	4256	0	4.10889e-07	0	0	0	0	Ensembl	718	intergenic
ENST00000567067	RP11-575H3.1	ENSG00000261600	lincRNA	+	chr2:91750766-91769187	18421	0	5.17293e-07	0	0	0	0	Ensembl	528	intergenic
TCONS_00012039	XLOC_005574	XLOC_005574	long_noncoding	-	chr6:1308820-1311276	2456	0	5.8974e-07	0	0	0	0	TCONS	498	intergenic
TCONS_l2_00019618	XLOC_l2_010433	XLOC_l2_010433	long_noncoding	-	chr3:172142212-172144915	2703	0	5.95658e-07	0	0	0	0	TUCP	2331	intergenic
ENST00000434985	RP11-307P5.1	ENSG00000227681	lincRNA	+	chr6:147830062-148275073	445011	0	6.21141e-07	0	0	0	0	Ensembl	413	exon sense-overlapping	ENST00000566741	ENST00000566741	SAMD5	+	147830361	148058683
TCONS_00010106	XLOC_004574	XLOC_004574	long_noncoding	+	chr5:139138174-139139292	1118	0	6.93271e-07	0	0	0	0	TCONS	528	intergenic
NR_038252	LINC00466	LINC00466	long_noncoding	-	chr1:63604920-63782902	177982	0.0528477	7.27269e-07	0	0	0	0	RefSeq	1793	intergenic
ENST00000596746	CTD-3018O17.3	ENSG00000269834	processed_transcript	-	chr19:52892092-52901019	8927	0.111431	7.89129e-07	0	0	0	0	Ensembl	929	bidirectional	ENST00000391787	ENST00000391787	ZNF528	+	52901120	52909868
ENST00000596746	CTD-3018O17.3	ENSG00000269834	processed_transcript	-	chr19:52892092-52901019	8927	0.111431	7.89129e-07	0	0	0	0	Ensembl	929	bidirectional	ENST00000436397	ENST00000436397	ZNF528	+	52901120	52909187
ENST00000596746	CTD-3018O17.3	ENSG00000269834	processed_transcript	-	chr19:52892092-52901019	8927	0.111431	7.89129e-07	0	0	0	0	Ensembl	929	bidirectional	ENST00000493272	ENST00000493272	ZNF528	+	52901124	52909199
ENST00000596746	CTD-3018O17.3	ENSG00000269834	processed_transcript	-	chr19:52892092-52901019	8927	0.111431	7.89129e-07	0	0	0	0	Ensembl	929	bidirectional	ENST00000494167	ENST00000494167	ZNF528	+	52901124	52909184
ENST00000596746	CTD-3018O17.3	ENSG00000269834	processed_transcript	-	chr19:52892092-52901019	8927	0.111431	7.89129e-07	0	0	0	0	Ensembl	929	bidirectional	NM_032423	NM_032423	ZNF528	+	52901120	52921657
ENST00000596746	CTD-3018O17.3	ENSG00000269834	processed_transcript	-	chr19:52892092-52901019	8927	0.111431	7.89129e-07	0	0	0	0	Ensembl	929	bidirectional	uc002pzi.3	uc002pzi.3	ZNF528	+	52901120	52921657
ENST00000432506	RP11-307P5.1	ENSG00000227681	lincRNA	+	chr6:147830062-148275073	445011	0	1.0513e-06	0	0	0	0	Ensembl	406	exon sense-overlapping	ENST00000566741	ENST00000566741	SAMD5	+	147830361	148058683
TCONS_00022430	XLOC_010769	XLOC_010769	long_noncoding	+	chr14:24161842-24168143	6301	0	1.1989e-06	0	0	0	0	TCONS	2791	intergenic
TCONS_l2_00018861	XLOC_l2_009887	XLOC_l2_009887	long_noncoding	+	chr3:130532578-130555401	22823	0	1.20613e-06	0	0	0	0	TUCP	889	intergenic
ENST00000442094	RP11-307P5.1	ENSG00000227681	lincRNA	+	chr6:147830062-148275073	445011	0	1.22582e-06	0	0	0	0	Ensembl	404	exon sense-overlapping	ENST00000566741	ENST00000566741	SAMD5	+	147830361	148058683
TCONS_00012106	XLOC_005635	XLOC_005635	long_noncoding	-	chr6:20331467-20334683	3216	0	1.76421e-06	0	0	0	0	TCONS	608	intergenic
ENST00000533812	RP11-890B15.2	ENSG00000254842	lincRNA	-	chr11:130714085-130735456	21371	0	1.78429e-06	0	0	0	0	Ensembl	2203	intergenic
TCONS_00022429	XLOC_010769	XLOC_010769	long_noncoding	+	chr14:24161842-24168143	6301	0	1.78539e-06	0	0	0	0	TCONS	2760	intergenic
ENST00000577719	RP11-78F17.1	ENSG00000263551	lincRNA	+	chr18:962592-1174824	212232	0	2.39958e-06	0	0	0	0	Ensembl	681	intergenic
NR_103733_1	LOC100506076	LOC100506076	long_noncoding	+	chr2:97944453-97957632	13179	0	2.43079e-06	0	0	0	0	RefSeq	804	intergenic
ENST00000439394	RP4-712E4.1	ENSG00000226172	lincRNA	-	chr1:119542966-119544028	1062	0	2.6528e-06	0	0	0	0	Ensembl	653	intergenic
TCONS_00016510	XLOC_007895	XLOC_007895	long_noncoding	-	chr9:139141823-139166993	25170	0	2.98413e-06	0	0	0	0	TCONS	991	intergenic
ENST00000430266	AC005532.5	ENSG00000230825	processed_transcript	+	chr7:7294784-7317410	22626	0	3.00103e-06	0	0	0	0	Ensembl	471	intergenic
ENST00000597670	TEX41	ENSG00000226674	lincRNA	+	chr2:145425533-145940216	514683	0	3.81383e-06	0	0	0	0	Ensembl	944	intergenic
ENST00000426260	AC007403.2	ENSG00000230525	lincRNA	+	chr2:67131567-67198594	67027	0	3.92292e-06	0	0	0	0	Ensembl	625	intergenic
TCONS_00016123	XLOC_007508	XLOC_007508	long_noncoding	+	chr9:110329106-110338504	9398	0	3.96668e-06	0	0	0	0	TCONS	845	intergenic
NR_027104	LINC00698	LINC00698	long_noncoding	+	chr3:62936104-63110738	174634	0	4.27109e-06	0	0	0	0	RefSeq	1848	intergenic
ENST00000608957	LINC00422	ENSG00000224429	lincRNA	-	chr13:21872277-21922860	50583	0	4.59769e-06	0	0	0	0	Ensembl	869	intergenic
TCONS_l2_00002817	XLOC_l2_001399	XLOC_l2_001399	long_noncoding	-	chr1:243218162-243265046	46884	0	6.17595e-06	0	0	0	0	TUCP	324	intergenic
TCONS_00021972	XLOC_010573	XLOC_010573	long_noncoding	-	chr13:39106136-39260812	154676	0	7.66128e-06	0	0	0	0	TCONS	700	intergenic
ENST00000541391	RP11-221N13.3	ENSG00000256268	lincRNA	+	chr12:65672422-66036152	363730	0	1.02206e-05	0	0	0	0	Ensembl	612	intergenic
TCONS_l2_00028240	XLOC_l2_014549	XLOC_l2_014549	long_noncoding	-	chr8:74189426-74190657	1231	1.32927e-05	1.13288e-05	0	0	0	0	TUCP	869	intergenic
ENST00000549905	RP11-81H3.2	ENSG00000251138	lincRNA	-	chr12:74526945-74796369	269424	0	1.14587e-05	0	0	0	0	Ensembl	748	intergenic
ENST00000530352	RP11-646J21.5	ENSG00000254508	antisense	+	chr11:33796244-33797216	972	0	1.19266e-05	0	0	0	0	Ensembl	376	bidirectional	ENST00000526785	ENST00000526785	FBXO3	-	33762484	33795893
ENST00000530352	RP11-646J21.5	ENSG00000254508	antisense	+	chr11:33796244-33797216	972	0	1.19266e-05	0	0	0	0	Ensembl	376	bidirectional	ENST00000530401	ENST00000530401	FBXO3	-	33762510	33796064
ENST00000530352	RP11-646J21.5	ENSG00000254508	antisense	+	chr11:33796244-33797216	972	0	1.19266e-05	0	0	0	0	Ensembl	376	bidirectional	ENST00000534136	ENST00000534136	FBXO3	-	33766230	33796050
ENST00000530352	RP11-646J21.5	ENSG00000254508	antisense	+	chr11:33796244-33797216	972	0	1.19266e-05	0	0	0	0	Ensembl	376	bidirectional	NM_012175	NM_012175	FBXO3	-	33762489	33796071
ENST00000530352	RP11-646J21.5	ENSG00000254508	antisense	+	chr11:33796244-33797216	972	0	1.19266e-05	0	0	0	0	Ensembl	376	bidirectional	NM_033406	NM_033406	FBXO3	-	33768290	33796071
ENST00000562466	RP11-482M8.1	ENSG00000260750	lincRNA	+	chr16:87526160-87549241	23081	0	1.31993e-05	0	0	0	0	Ensembl	447	bidirectional	NM_015144	NM_015144	ZCCHC14	-	87439851	87525460
ENST00000588923	MIR7-3HG	ENSG00000176840	lincRNA	+	chr19:4769116-4772545	3429	0	1.41973e-05	0	0	0	0	Ensembl	614	intergenic
ENST00000510682	CTB-118N6.3	ENSG00000248445	antisense	+	chr5:115779311-115927094	147783	0	1.49149e-05	0	0	0	0	Ensembl	521	intronic antisense	ENST00000257414	ENST00000257414	SEMA6A	-	115781445	115910091
ENST00000510682	CTB-118N6.3	ENSG00000248445	antisense	+	chr5:115779311-115927094	147783	0	1.49149e-05	0	0	0	0	Ensembl	521	intronic antisense	ENST00000282394	ENST00000282394	SEMA6A	-	115781829	115814373
ENST00000510682	CTB-118N6.3	ENSG00000248445	antisense	+	chr5:115779311-115927094	147783	0	1.49149e-05	0	0	0	0	Ensembl	521	intronic antisense	ENST00000343348	ENST00000343348	SEMA6A	-	115779311	115910630
ENST00000510682	CTB-118N6.3	ENSG00000248445	antisense	+	chr5:115779311-115927094	147783	0	1.49149e-05	0	0	0	0	Ensembl	521	intronic antisense	ENST00000509665	ENST00000509665	SEMA6A	-	115831946	115890592
ENST00000510682	CTB-118N6.3	ENSG00000248445	antisense	+	chr5:115779311-115927094	147783	0	1.49149e-05	0	0	0	0	Ensembl	521	intronic antisense	ENST00000510263	ENST00000510263	SEMA6A	-	115782308	115872154
ENST00000510682	CTB-118N6.3	ENSG00000248445	antisense	+	chr5:115779311-115927094	147783	0	1.49149e-05	0	0	0	0	Ensembl	521	intronic antisense	ENST00000513137	ENST00000513137	SEMA6A	-	115781829	115805240
ENST00000510682	CTB-118N6.3	ENSG00000248445	antisense	+	chr5:115779311-115927094	147783	0	1.49149e-05	0	0	0	0	Ensembl	521	intronic antisense	ENST00000515009	ENST00000515009	SEMA6A	-	115827491	115872124
ENST00000510682	CTB-118N6.3	ENSG00000248445	antisense	+	chr5:115779311-115927094	147783	0	1.49149e-05	0	0	0	0	Ensembl	521	natural antisense	ENST00000503865	ENST00000503865	SEMA6A	-	115782159	115785342
ENST00000598184	hsa-mir-490	ENSG00000234352	antisense	-	chr7:136370305-136866854	496549	0	1.71285e-05	0	0	0	0	Ensembl	572	intronic antisense	ENST00000453373	ENST00000453373	CHRM2	+	136553831	136701389
ENST00000598184	hsa-mir-490	ENSG00000234352	antisense	-	chr7:136370305-136866854	496549	0	1.71285e-05	0	0	0	0	Ensembl	572	intronic antisense	NM_000739	NM_000739	CHRM2	+	136553831	136701771
ENST00000598184	hsa-mir-490	ENSG00000234352	antisense	-	chr7:136370305-136866854	496549	0	1.71285e-05	0	0	0	0	Ensembl	572	intronic antisense	NM_001006626	NM_001006626	CHRM2	+	136553868	136701771
ENST00000598184	hsa-mir-490	ENSG00000234352	antisense	-	chr7:136370305-136866854	496549	0	1.71285e-05	0	0	0	0	Ensembl	572	intronic antisense	NM_001006627	NM_001006627	CHRM2	+	136553398	136701771
ENST00000598184	hsa-mir-490	ENSG00000234352	antisense	-	chr7:136370305-136866854	496549	0	1.71285e-05	0	0	0	0	Ensembl	572	intronic antisense	NM_001006628	NM_001006628	CHRM2	+	136553992	136701771
ENST00000598184	hsa-mir-490	ENSG00000234352	antisense	-	chr7:136370305-136866854	496549	0	1.71285e-05	0	0	0	0	Ensembl	572	intronic antisense	NM_001006629	NM_001006629	CHRM2	+	136553983	136701771
ENST00000598184	hsa-mir-490	ENSG00000234352	antisense	-	chr7:136370305-136866854	496549	0	1.71285e-05	0	0	0	0	Ensembl	572	intronic antisense	NM_001006630	NM_001006630	CHRM2	+	136553398	136701771
ENST00000598184	hsa-mir-490	ENSG00000234352	antisense	-	chr7:136370305-136866854	496549	0	1.71285e-05	0	0	0	0	Ensembl	572	intronic antisense	NM_001006631	NM_001006631	CHRM2	+	136553831	136701771
ENST00000598184	hsa-mir-490	ENSG00000234352	antisense	-	chr7:136370305-136866854	496549	0	1.71285e-05	0	0	0	0	Ensembl	572	intronic antisense	NM_001006632	NM_001006632	CHRM2	+	136553831	136701771
TCONS_00006652	XLOC_003243	XLOC_003243	long_noncoding	-	chr3:127752227-127763759	11532	0	2.08059e-05	0	0	0	0	TCONS	733	intergenic
TCONS_l2_00029018	XLOC_l2_015003	XLOC_l2_015003	long_noncoding	+	chr9:125369137-125371333	2196	0	2.5482e-05	0	0	0	0	TUCP	908	intergenic
TCONS_00002381	XLOC_000832	XLOC_000832	long_noncoding	-	chr1:50782664-50786833	4169	0	2.71177e-05	0	0	0	0	TCONS	810	intergenic
ENST00000446766	RP6-74O6.3	ENSG00000229952	lincRNA	+	chr1:147494089-147498172	4083	0	3.12747e-05	0	0	0	0	Ensembl	494	intergenic
ENST00000552220	RP11-434H14.1	ENSG00000257277	antisense	-	chr2:143848930-144533642	684712	0	3.53334e-05	0	0	0	0	Ensembl	622	intronic antisense	NM_018460	NM_018460	ARHGAP15	+	143886898	144525921
ENST00000419463	AC019117.1	ENSG00000236318	lincRNA	+	chr7:17414490-17598533	184043	0	3.86691e-05	0	0	0	0	Ensembl	837	intergenic
ENST00000607309	RP11-342C20.2	ENSG00000232636	lincRNA	-	chr13:88079454-88323514	244060	0	4.15926e-05	0	0	0	0	Ensembl	666	intergenic
TCONS_00006923	XLOC_002743	XLOC_002743	long_noncoding	+	chr3:102636250-102871281	235031	0	4.86576e-05	0	0	0	0	TCONS	736	intergenic
ENST00000561596	DISC1FP1	ENSG00000261645	processed_transcript	+	chr11:89984399-90648220	663821	6.8796e-05	5.21273e-05	0	0	0	0	Ensembl	545	intergenic
NR_045604	VTCN1	VTCN1	long_noncoding	-	chr1:117686208-117753582	67374	5.86291e-05	5.30371e-05	0	0	0	0	RefSeq	2446	exon sense-overlapping	ENST00000359008	ENST00000359008	VTCN1	-	117686208	117715888
NR_045604	VTCN1	VTCN1	long_noncoding	-	chr1:117686208-117753582	67374	5.86291e-05	5.30371e-05	0	0	0	0	RefSeq	2446	exon sense-overlapping	NM_001253849	NM_001253849	VTCN1	-	117686208	117746458
NR_045604	VTCN1	VTCN1	long_noncoding	-	chr1:117686208-117753582	67374	5.86291e-05	5.30371e-05	0	0	0	0	RefSeq	2446	exon sense-overlapping	NM_001253850	NM_001253850	VTCN1	-	117686208	117753582
NR_045604	VTCN1	VTCN1	long_noncoding	-	chr1:117686208-117753582	67374	5.86291e-05	5.30371e-05	0	0	0	0	RefSeq	2446	exon sense-overlapping	NM_024626	NM_024626	VTCN1	-	117686208	117753582
ENST00000556652	CTD-2207P18.2	ENSG00000258976	lincRNA	-	chr14:75081395-75083350	1955	0.167976	6.15521e-05	0	0	0	0	Ensembl	667	intergenic
NR_122043	LOC254028	LOC254028	long_noncoding	+	chr14:21051050-21078043	26993	0	6.95287e-05	0	0	0	0	RefSeq	2031	intronic antisense	ENST00000413502	ENST00000413502	RNASE11	-	21052205	21078043
NR_122043	LOC254028	LOC254028	long_noncoding	+	chr14:21051050-21078043	26993	0	6.95287e-05	0	0	0	0	RefSeq	2031	intronic antisense	NM_145250	NM_145250	RNASE11	-	21051051	21058417
NR_122043	LOC254028	LOC254028	long_noncoding	+	chr14:21051050-21078043	26993	0	6.95287e-05	0	0	0	0	RefSeq	2031	natural antisense	ENST00000555283	ENST00000555283	RNASE11	-	21052498	21077954
NR_122043	LOC254028	LOC254028	long_noncoding	+	chr14:21051050-21078043	26993	0	6.95287e-05	0	0	0	0	RefSeq	2031	natural antisense	ENST00000556526	ENST00000556526	RNASE12	-	21058351	21058982
NR_122043	LOC254028	LOC254028	long_noncoding	+	chr14:21051050-21078043	26993	0	6.95287e-05	0	0	0	0	RefSeq	2031	natural antisense	NM_001024822	NM_001024822	RNASE12	-	21058239	21058982
uc009wav.3	TCTEX1D1	TCTEX1D1	long_noncoding	+	chr1:67218139-67244730	26591	0	7.5775e-05	0	0	0	0	UCSC_knowngene	2139	exon sense-overlapping	NM_152665	NM_152665	TCTEX1D1	+	67218139	67244730
TCONS_00021976	XLOC_010576	XLOC_010576	long_noncoding	-	chr13:39887793-39911246	23453	9.78419e-05	8.36796e-05	0	0	0	0	TCONS	1038	intergenic
ENST00000377597	ST8SIA6-AS1	ENSG00000204832	antisense	+	chr10:17360381-17496329	135948	0	8.69186e-05	0	0	0	0	Ensembl	1811	intronic antisense	NM_001004470	NM_001004470	ST8SIA6	-	17362675	17496254
ENST00000605357	CTA-293F17.1	ENSG00000271133	antisense	-	chr7:20367921-20455377	87456	0	8.86872e-05	0	0	0	0	Ensembl	737	intronic antisense	ENST00000537992	ENST00000537992	ITGB8	+	20370324	20449953
ENST00000605357	CTA-293F17.1	ENSG00000271133	antisense	-	chr7:20367921-20455377	87456	0	8.86872e-05	0	0	0	0	Ensembl	737	natural antisense	NM_002214	NM_002214	ITGB8	+	20370724	20455382
ENST00000458002	RP11-541P9.3	ENSG00000250061	antisense	-	chr5:162439270-162864332	425062	0	0.000105625	0	0	0	0	Ensembl	448	bidirectional	ENST00000393929	ENST00000393929	CCNG1	+	162864576	162872020
ENST00000458002	RP11-541P9.3	ENSG00000250061	antisense	-	chr5:162439270-162864332	425062	0	0.000105625	0	0	0	0	Ensembl	448	bidirectional	ENST00000510097	ENST00000510097	CCNG1	+	162864600	162868227
ENST00000458002	RP11-541P9.3	ENSG00000250061	antisense	-	chr5:162439270-162864332	425062	0	0.000105625	0	0	0	0	Ensembl	448	bidirectional	ENST00000510664	ENST00000510664	CCNG1	+	162864619	162870898
ENST00000458002	RP11-541P9.3	ENSG00000250061	antisense	-	chr5:162439270-162864332	425062	0	0.000105625	0	0	0	0	Ensembl	448	bidirectional	ENST00000511490	ENST00000511490	CCNG1	+	162864612	162868163
ENST00000458002	RP11-541P9.3	ENSG00000250061	antisense	-	chr5:162439270-162864332	425062	0	0.000105625	0	0	0	0	Ensembl	448	bidirectional	ENST00000511683	ENST00000511683	CCNG1	+	162864599	162871084
ENST00000458002	RP11-541P9.3	ENSG00000250061	antisense	-	chr5:162439270-162864332	425062	0	0.000105625	0	0	0	0	Ensembl	448	bidirectional	ENST00000512163	ENST00000512163	CCNG1	+	162864574	162870735
ENST00000458002	RP11-541P9.3	ENSG00000250061	antisense	-	chr5:162439270-162864332	425062	0	0.000105625	0	0	0	0	Ensembl	448	bidirectional	NM_004060	NM_004060	CCNG1	+	162864576	162872022
ENST00000458002	RP11-541P9.3	ENSG00000250061	antisense	-	chr5:162439270-162864332	425062	0	0.000105625	0	0	0	0	Ensembl	448	bidirectional	NM_199246	NM_199246	CCNG1	+	162864576	162872022
NR_109816	C9orf84	C9orf84	long_noncoding	-	chr9:114448452-114557288	108836	0	0.000112867	0	0	0	0	RefSeq	4811	exon sense-overlapping	ENST00000318737	ENST00000318737	C9orf84	-	114448852	114545773
NR_109816	C9orf84	C9orf84	long_noncoding	-	chr9:114448452-114557288	108836	0	0.000112867	0	0	0	0	RefSeq	4811	exon sense-overlapping	ENST00000374283	ENST00000374283	C9orf84	-	114500148	114557288
NR_109816	C9orf84	C9orf84	long_noncoding	-	chr9:114448452-114557288	108836	0	0.000112867	0	0	0	0	RefSeq	4811	exon sense-overlapping	ENST00000374287	ENST00000374287	C9orf84	-	114448798	114557212
NR_109816	C9orf84	C9orf84	long_noncoding	-	chr9:114448452-114557288	108836	0	0.000112867	0	0	0	0	RefSeq	4811	exon sense-overlapping	ENST00000394777	ENST00000394777	C9orf84	-	114448452	114521813
NR_109816	C9orf84	C9orf84	long_noncoding	-	chr9:114448452-114557288	108836	0	0.000112867	0	0	0	0	RefSeq	4811	exon sense-overlapping	ENST00000394779	ENST00000394779	C9orf84	-	114448452	114521813
ENST00000609500	SRD5A3-AS1	ENSG00000249700	processed_transcript	-	chr4:56212275-56262014	49739	0	0.000158017	0	0	0	0	Ensembl	594	intronic antisense	ENST00000505210	ENST00000505210	SRD5A3	+	56212578	56236477
ENST00000609500	SRD5A3-AS1	ENSG00000249700	processed_transcript	-	chr4:56212275-56262014	49739	0	0.000158017	0	0	0	0	Ensembl	594	intronic antisense	NM_024592	NM_024592	SRD5A3	+	56212387	56239266
TCONS_00005990	XLOC_002616	XLOC_002616	long_noncoding	+	chr3:39219383-39223013	3630	0.000174199	0.000181551	0	0	0	0	TCONS	381	intergenic
NR_125930	LOC101929741	LOC101929741	long_noncoding	-	chr4:119585242-119606496	21254	0	0.000829597	0	0	0	0	RefSeq	1571	bidirectional	ENST00000506780	ENST00000506780	METTL14	+	119606567	119631758
NR_125930	LOC101929741	LOC101929741	long_noncoding	-	chr4:119585242-119606496	21254	0	0.000829597	0	0	0	0	RefSeq	1571	bidirectional	ENST00000508801	ENST00000508801	METTL14	+	119606569	119610584
NR_125930	LOC101929741	LOC101929741	long_noncoding	-	chr4:119585242-119606496	21254	0	0.000829597	0	0	0	0	RefSeq	1571	bidirectional	NM_020961	NM_020961	METTL14	+	119606524	119633425
ENST00000591521	RP13-143G15.4	ENSG00000237596	antisense	-	chr6:136172833-136546762	373929	0	0.000857379	0	0	0	0	Ensembl	759	intronic antisense	ENST00000446774	ENST00000446774	PDE7B	+	136470223	136477213
ENST00000591521	RP13-143G15.4	ENSG00000237596	antisense	-	chr6:136172833-136546762	373929	0	0.000857379	0	0	0	0	Ensembl	759	natural antisense	NM_018945	NM_018945	PDE7B	+	136172833	136516709
ENST00000588945	CTD-2562J15.6	ENSG00000267275	antisense	-	chr19:16394169-16435325	41156	0	0.000884632	0	0	0	0	Ensembl	593	intergenic
ENST00000417039	AC016995.3	ENSG00000231367	lincRNA	-	chr2:38633860-38742882	109022	0	0.00131933	0	0	0	0	Ensembl	1156	intergenic
ENST00000520078	RP11-152P17.2	ENSG00000251003	processed_transcript	-	chr8:105602960-107072752	1469792	0	0.00141555	0	0	0	0	Ensembl	500	intronic antisense	ENST00000378472	ENST00000378472	ZFPM2	+	106800943	106815828
ENST00000520078	RP11-152P17.2	ENSG00000251003	processed_transcript	-	chr8:105602960-107072752	1469792	0	0.00141555	0	0	0	0	Ensembl	500	intronic antisense	ENST00000517361	ENST00000517361	ZFPM2	+	106541111	106815825
ENST00000520078	RP11-152P17.2	ENSG00000251003	processed_transcript	-	chr8:105602960-107072752	1469792	0	0.00141555	0	0	0	0	Ensembl	500	intronic antisense	ENST00000520492	ENST00000520492	ZFPM2	+	106331770	106816098
ENST00000520078	RP11-152P17.2	ENSG00000251003	processed_transcript	-	chr8:105602960-107072752	1469792	0	0.00141555	0	0	0	0	Ensembl	500	intronic antisense	NM_012082	NM_012082	ZFPM2	+	106331146	106816767
uc003ejk.3	BX537548	BX537548	long_noncoding	-	chr3:127199532-127256623	57091	0	0.00146831	0	0	0	0	UCSC_knowngene	3079	intergenic
ENST00000423033	LINC00851	ENSG00000237282	antisense	+	chr20:18359692-18362128	2436	0	0.0018034	0	0	0	0	Ensembl	727	intergenic
NR_038965	LOC100506497	LOC100506497	long_noncoding	+	chr7:29019582-29603286	583704	0	0.0079073	0	0	0	0	RefSeq	3721	intronic antisense	ENST00000409850	ENST00000409850	CPVL	-	29035252	29234892
NR_038965	LOC100506497	LOC100506497	long_noncoding	+	chr7:29019582-29603286	583704	0	0.0079073	0	0	0	0	RefSeq	3721	intronic antisense	ENST00000432534	ENST00000432534	CPVL	-	29035249	29111461
NR_038965	LOC100506497	LOC100506497	long_noncoding	+	chr7:29019582-29603286	583704	0	0.0079073	0	0	0	0	RefSeq	3721	intronic antisense	ENST00000455893	ENST00000455893	CPVL	-	29035252	29111520
NR_038965	LOC100506497	LOC100506497	long_noncoding	+	chr7:29019582-29603286	583704	0	0.0079073	0	0	0	0	RefSeq	3721	intronic antisense	NM_019029	NM_019029	CPVL	-	29035246	29186153
NR_038965	LOC100506497	LOC100506497	long_noncoding	+	chr7:29019582-29603286	583704	0	0.0079073	0	0	0	0	RefSeq	3721	intronic antisense	NM_031311	NM_031311	CPVL	-	29035246	29186153
TCONS_l2_00012921	XLOC_l2_006961	XLOC_l2_006961	long_noncoding	-	chr19:20929682-20938056	8374	0	0.00829502	0	0	0	0	TUCP	3136	intergenic
TCONS_00003872	XLOC_001671	XLOC_001671	long_noncoding	+	chr2:131424138-131437474	13336	0	0.0082965	0	0	0	0	TCONS	10397	intergenic
ENST00000487567	LGALS8-AS1	ENSG00000223776	antisense	-	chr1:236681299-236767804	86505	0	0.008472	0	0	0	0	Ensembl	1440	intronic antisense	ENST00000430527	ENST00000430527	LGALS8	+	236681559	236704972
ENST00000487567	LGALS8-AS1	ENSG00000223776	antisense	-	chr1:236681299-236767804	86505	0	0.008472	0	0	0	0	Ensembl	1440	intronic antisense	ENST00000527974	ENST00000527974	LGALS8	+	236681538	236711581
ENST00000487567	LGALS8-AS1	ENSG00000223776	antisense	-	chr1:236681299-236767804	86505	0	0.008472	0	0	0	0	Ensembl	1440	intronic antisense	ENST00000529489	ENST00000529489	LGALS8	+	236681600	236700880
ENST00000487567	LGALS8-AS1	ENSG00000223776	antisense	-	chr1:236681299-236767804	86505	0	0.008472	0	0	0	0	Ensembl	1440	intronic antisense	NM_201545	NM_201545	LGALS8	+	236681513	236716279
ENST00000487567	LGALS8-AS1	ENSG00000223776	antisense	-	chr1:236681299-236767804	86505	0	0.008472	0	0	0	0	Ensembl	1440	natural antisense	ENST00000238181	ENST00000238181	LGALS8	+	236687172	236708115
ENST00000487567	LGALS8-AS1	ENSG00000223776	antisense	-	chr1:236681299-236767804	86505	0	0.008472	0	0	0	0	Ensembl	1440	natural antisense	ENST00000323938	ENST00000323938	LGALS8	+	236687323	236712302
ENST00000487567	LGALS8-AS1	ENSG00000223776	antisense	-	chr1:236681299-236767804	86505	0	0.008472	0	0	0	0	Ensembl	1440	natural antisense	ENST00000406509	ENST00000406509	LGALS8	+	236681568	236706290
ENST00000487567	LGALS8-AS1	ENSG00000223776	antisense	-	chr1:236681299-236767804	86505	0	0.008472	0	0	0	0	Ensembl	1440	natural antisense	ENST00000416919	ENST00000416919	LGALS8	+	236687319	236711523
ENST00000487567	LGALS8-AS1	ENSG00000223776	antisense	-	chr1:236681299-236767804	86505	0	0.008472	0	0	0	0	Ensembl	1440	natural antisense	ENST00000454943	ENST00000454943	LGALS8	+	236681513	236704991
ENST00000487567	LGALS8-AS1	ENSG00000223776	antisense	-	chr1:236681299-236767804	86505	0	0.008472	0	0	0	0	Ensembl	1440	natural antisense	ENST00000481485	ENST00000481485	LGALS8	+	236681299	236702363
ENST00000487567	LGALS8-AS1	ENSG00000223776	antisense	-	chr1:236681299-236767804	86505	0	0.008472	0	0	0	0	Ensembl	1440	natural antisense	ENST00000526589	ENST00000526589	LGALS8	+	236681572	236716281
ENST00000487567	LGALS8-AS1	ENSG00000223776	antisense	-	chr1:236681299-236767804	86505	0	0.008472	0	0	0	0	Ensembl	1440	natural antisense	NM_006499	NM_006499	LGALS8	+	236686738	236716279
ENST00000487567	LGALS8-AS1	ENSG00000223776	antisense	-	chr1:236681299-236767804	86505	0	0.008472	0	0	0	0	Ensembl	1440	natural antisense	NM_201543	NM_201543	LGALS8	+	236686738	236716279
ENST00000487567	LGALS8-AS1	ENSG00000223776	antisense	-	chr1:236681299-236767804	86505	0	0.008472	0	0	0	0	Ensembl	1440	natural antisense	NM_201544	NM_201544	LGALS8	+	236687026	236716279
NR_104625	LOC101929505	LOC101929505	long_noncoding	-	chr5:16373469-16441211	67742	0.0104728	0.0102936	0	0	0	0	RefSeq	2145	intergenic
TCONS_l2_00012909	XLOC_l2_006954	XLOC_l2_006954	long_noncoding	-	chr19:19852147-19866484	14337	0.0344538	0.0112469	0	0	0	0	TUCP	7710	intergenic
ENST00000450890	RP11-462L8.1	ENSG00000229656	lincRNA	+	chr10:33189246-33371030	181784	0	0.0117481	0	0	0	0	Ensembl	1048	intronic antisense	ENST00000475184	ENST00000475184	ITGB1	-	33218751	33294720
ENST00000450890	RP11-462L8.1	ENSG00000229656	lincRNA	+	chr10:33189246-33371030	181784	0	0.0117481	0	0	0	0	Ensembl	1048	intronic antisense	ENST00000528877	ENST00000528877	ITGB1	-	33218812	33252211
ENST00000450890	RP11-462L8.1	ENSG00000229656	lincRNA	+	chr10:33189246-33371030	181784	0	0.0117481	0	0	0	0	Ensembl	1048	intronic antisense	ENST00000534049	ENST00000534049	ITGB1	-	33217139	33281391
uc004edk.1	CR627394	CR627394	long_noncoding	-	chrX:79483989-79565732	81743	0.0266658	0.013058	0	0	0	0	UCSC_knowngene	6662	intergenic
ENST00000609389	CTB-113D17.1	ENSG00000272568	antisense	+	chr7:29019582-29603286	583704	0	0.0160612	0	0	0	0	Ensembl	3695	intronic antisense	ENST00000409850	ENST00000409850	CPVL	-	29035252	29234892
ENST00000609389	CTB-113D17.1	ENSG00000272568	antisense	+	chr7:29019582-29603286	583704	0	0.0160612	0	0	0	0	Ensembl	3695	intronic antisense	ENST00000432534	ENST00000432534	CPVL	-	29035249	29111461
ENST00000609389	CTB-113D17.1	ENSG00000272568	antisense	+	chr7:29019582-29603286	583704	0	0.0160612	0	0	0	0	Ensembl	3695	intronic antisense	ENST00000455893	ENST00000455893	CPVL	-	29035252	29111520
ENST00000609389	CTB-113D17.1	ENSG00000272568	antisense	+	chr7:29019582-29603286	583704	0	0.0160612	0	0	0	0	Ensembl	3695	intronic antisense	NM_019029	NM_019029	CPVL	-	29035246	29186153
ENST00000609389	CTB-113D17.1	ENSG00000272568	antisense	+	chr7:29019582-29603286	583704	0	0.0160612	0	0	0	0	Ensembl	3695	intronic antisense	NM_031311	NM_031311	CPVL	-	29035246	29186153
NR_033862	DKFZp451B082	DKFZp451B082	long_noncoding	-	chr6:163759373-163768065	8692	0	0.0177899	0	0	0	0	RefSeq	4931	intergenic
ENST00000508202	AC007126.1	ENSG00000250497	lincRNA	-	chr4:13656802-13978699	321897	0	0.0183666	0	0	0	0	Ensembl	4781	intergenic
NR_023915	IPW	IPW	long_noncoding	+	chr15:25068793-25684175	615382	0	0.0195632	0	0	0	0	RefSeq	4498	intergenic
TCONS_l2_00012922	XLOC_l2_006961	XLOC_l2_006961	long_noncoding	-	chr19:20929682-20938056	8374	0	0.0203471	0	0	0	0	TUCP	3115	intergenic
ENST00000451400	LINC01102	ENSG00000235597	lincRNA	+	chr2:105049724-105137290	87566	0	0.0234501	0	0	0	0	Ensembl	3778	intergenic
NR_024561	HPN-AS1	HPN-AS1	long_noncoding	-	chr19:35531409-35598141	66732	0	0.024095	0	0	0	0	RefSeq	3681	natural antisense	ENST00000313865	ENST00000313865	AC020907.1	+	35596872	35598141
ENST00000450287	TMEM72-AS1	ENSG00000224812	antisense	-	chr10:45306471-45676875	370404	0	0.0270132	0	0	0	0	Ensembl	3300	intronic antisense	ENST00000544540	ENST00000544540	TMEM72	+	45406763	45430642
[truncated: 51,022 more rows]
