# Supplementary material for: Integrated Analysis of the Altered lncRNAs and mRNAs Expression in 293T Cells after Ionizing Radiation Exposure
Source: Int J Mol Sci. 2019 Jun 18;20(12):2968. doi: 10.3390/ijms20122968 (PMC6627384; doi:10.3390/ijms20122968)
Supplement: Supplementary file 1 [file ijms-20-02968-s001.zip › Supplementary Table/S2-mRNA Expression Profiling.xlsx]

## Sheet: mRNA Expression
gene_short_name	gene_id	biotype	strand	locus	Length	C0-1_FPKM	C0-2_FPKM	C0-3_FPKM	C8-1_FPKM	C8-2_FPKM	C8-3_FPKM	GeneID	Synonyms	dbXrefs	chromosome	map_location	description	pathway	GO-CC	GO-MF	GO-BP	NM
ODF3B	ENSG00000177989	protein_coding	-	chr22:50961996-50971009	9013	2.29648e-63	0	0	0	0	0	440836	ODF3L3	HGNC:HGNC:34388|Ensembl:ENSG00000177989|HPRD:18640	22	22q13.33	outer dense fiber of sperm tails 3B					NM_001014440
C2orf73	ENSG00000177994	protein_coding	+	chr2:54557170-54610879	53709	9.01241e-05	0	0	0	0	0	129852	-	HGNC:HGNC:26861|Ensembl:ENSG00000177994|HPRD:13446|Vega:OTTHUMG00000151826	2	2p16.2	chromosome 2 open reading frame 73					NM_001100396
MUC17	ENSG00000169876	protein_coding	+	chr7:100663352-100702020	38668	0.00622254	0	0	0	0	0	140453	MUC-17|MUC-3|MUC3	MIM:608424|HGNC:HGNC:16800|Ensembl:ENSG00000169876|HPRD:16335|Vega:OTTHUMG00000157030	7	7q22.1	mucin 17, cell surface associated		GO:0009897(external side of plasma membrane)//GO:0005576(extracellular region)//GO:0005796(Golgi lumen)//GO:0016021(integral component of membrane)//GO:0005902(microvillus)//GO:0016324(apical plasma membrane)	GO:0030165(PDZ domain binding)//GO:0005515(protein binding)//GO:0030197(extracellular matrix constituent, lubricant activity)	GO:0006493(protein O-linked glycosylation)//GO:0043687(post-translational protein modification)//GO:0016266(O-glycan processing)//GO:0019725(cellular homeostasis)//GO:0044267(cellular protein metabolic process)	NM_001040105
KIAA1199	ENSG00000103888	protein_coding	+	chr15:81071683-81282219	210536	0.0122587	0	0	0	0	0											NM_018689
KCNK12	ENSG00000184261	protein_coding	-	chr2:47630107-47798078	167971	0.0142873	0	0	0	0	0	56660	K2p12.1|THIK-2|THIK2	MIM:607366|HGNC:HGNC:6274|HPRD:09562	2	2p16.3	potassium two pore domain channel subfamily K member 12		GO:0005887(integral component of plasma membrane)	GO:0005244(voltage-gated ion channel activity)//GO:0022841(potassium ion leak channel activity)	GO:0030322(stabilization of membrane potential)//GO:0034765(regulation of ion transmembrane transport)//GO:0071805(potassium ion transmembrane transport)	NM_022055
FAM111A	ENSG00000166801	protein_coding	+	chr11:58897605-58922512	24907	0.0143772	0	0	0	0	0	63901	GCLEB|KCS2	MIM:615292|HGNC:HGNC:24725|Ensembl:ENSG00000166801|HPRD:07015|Vega:OTTHUMG00000167280	11	11q12.1	family with sequence similarity 111 member A		GO:0005634(nucleus)//GO:0005737(cytoplasm)//GO:0000785(chromatin)	GO:0005515(protein binding)	GO:0045071(negative regulation of viral genome replication)//GO:0051607(defense response to virus)//GO:0016032(viral process)//GO:0006260(DNA replication)	NM_198847
FAM111A	ENSG00000166801	protein_coding	+	chr11:58897605-58922512	24907	0.0143772	0	0	0	0	0	63901	GCLEB|KCS2	MIM:615292|HGNC:HGNC:24725|Ensembl:ENSG00000166801|HPRD:07015|Vega:OTTHUMG00000167280	11	11q12.1	family with sequence similarity 111 member A		GO:0005634(nucleus)//GO:0005737(cytoplasm)//GO:0000785(chromatin)	GO:0005515(protein binding)	GO:0045071(negative regulation of viral genome replication)//GO:0051607(defense response to virus)//GO:0016032(viral process)//GO:0006260(DNA replication)	NM_022074
FAM111A	ENSG00000166801	protein_coding	+	chr11:58897605-58922512	24907	0.0143772	0	0	0	0	0	63901	GCLEB|KCS2	MIM:615292|HGNC:HGNC:24725|Ensembl:ENSG00000166801|HPRD:07015|Vega:OTTHUMG00000167280	11	11q12.1	family with sequence similarity 111 member A		GO:0005634(nucleus)//GO:0005737(cytoplasm)//GO:0000785(chromatin)	GO:0005515(protein binding)	GO:0045071(negative regulation of viral genome replication)//GO:0051607(defense response to virus)//GO:0016032(viral process)//GO:0006260(DNA replication)	NM_001142520
FAM111A	ENSG00000166801	protein_coding	+	chr11:58897605-58922512	24907	0.0143772	0	0	0	0	0	63901	GCLEB|KCS2	MIM:615292|HGNC:HGNC:24725|Ensembl:ENSG00000166801|HPRD:07015|Vega:OTTHUMG00000167280	11	11q12.1	family with sequence similarity 111 member A		GO:0005634(nucleus)//GO:0005737(cytoplasm)//GO:0000785(chromatin)	GO:0005515(protein binding)	GO:0045071(negative regulation of viral genome replication)//GO:0051607(defense response to virus)//GO:0016032(viral process)//GO:0006260(DNA replication)	NM_001142521
FAM111A	ENSG00000166801	protein_coding	+	chr11:58897605-58922512	24907	0.0143772	0	0	0	0	0	63901	GCLEB|KCS2	MIM:615292|HGNC:HGNC:24725|Ensembl:ENSG00000166801|HPRD:07015|Vega:OTTHUMG00000167280	11	11q12.1	family with sequence similarity 111 member A		GO:0005634(nucleus)//GO:0005737(cytoplasm)//GO:0000785(chromatin)	GO:0005515(protein binding)	GO:0045071(negative regulation of viral genome replication)//GO:0051607(defense response to virus)//GO:0016032(viral process)//GO:0006260(DNA replication)	NM_001142519
MUC22	ENSG00000261272	protein_coding	+	chr6:30978250-31003179	24929	0.0147936	0	0	0	0	0	100507679	PBMUCL1	MIM:613917|HGNC:HGNC:39755|Ensembl:ENSG00000261272|Vega:OTTHUMG00000133673	6	6p21.33	mucin 22		GO:0016021(integral component of membrane)			NM_001198815
C11orf87	ENSG00000185742	protein_coding	+	chr11:109225811-109454633	228822	0.0151419	0	0	0	0	0	399947	LOH11CR1A|NEURIM1	HGNC:HGNC:33788|Ensembl:ENSG00000185742|HPRD:14218|Vega:OTTHUMG00000166559	11	11q22.3	chromosome 11 open reading frame 87		GO:0016021(integral component of membrane)	GO:0005515(protein binding)		NM_207645
LRRC2	ENSG00000163827	protein_coding	-	chr3:46556912-46668033	111121	0.0175403	0	0	0	0	0	79442	-	MIM:607180|HGNC:HGNC:14676|Ensembl:ENSG00000163827|HPRD:06213|Vega:OTTHUMG00000133479	3	3p21.31	leucine rich repeat containing 2					NM_024512
SPATA31D1	ENSG00000214929	protein_coding	+	chr9:84603686-84610171	6485	0.0185403	0	0	0	0	0	389763	FAM75D1	HGNC:HGNC:37283|Ensembl:ENSG00000214929|HPRD:13531|Vega:OTTHUMG00000169122	9	9q21.32	SPATA31 subfamily D, member 1		GO:0016021(integral component of membrane)		GO:0007283(spermatogenesis)//GO:0030154(cell differentiation)	NM_001001670
FYB	ENSG00000082074	protein_coding	-	chr5:39105337-39274630	169293	0.0188749	0	0	0	0	0	2533	ADAP|PRO0823|SLAP-130|SLAP130	MIM:602731|HGNC:HGNC:4036|Ensembl:ENSG00000082074|HPRD:04107|Vega:OTTHUMG00000162071	5	5p13.1	FYN binding protein	hsa04015(Rap1 signaling pathway)	GO:0005634(nucleus)//GO:0005886(plasma membrane)//GO:0015629(actin cytoskeleton)//GO:0005829(cytosol)	GO:0005102(receptor binding)//GO:0005515(protein binding)//GO:0032403(protein complex binding)	GO:0006468(protein phosphorylation)//GO:0050852(T cell receptor signaling pathway)//GO:0008150(biological_process)//GO:0072659(protein localization to plasma membrane)//GO:0006607(NLS-bearing protein import into nucleus)//GO:0006955(immune response)//GO:0035556(intracellular signal transduction)//GO:0007165(signal transduction)	NM_199335
FYB	ENSG00000082074	protein_coding	-	chr5:39105337-39274630	169293	0.0188749	0	0	0	0	0	2533	ADAP|PRO0823|SLAP-130|SLAP130	MIM:602731|HGNC:HGNC:4036|Ensembl:ENSG00000082074|HPRD:04107|Vega:OTTHUMG00000162071	5	5p13.1	FYN binding protein	hsa04015(Rap1 signaling pathway)	GO:0005634(nucleus)//GO:0005886(plasma membrane)//GO:0015629(actin cytoskeleton)//GO:0005829(cytosol)	GO:0005102(receptor binding)//GO:0005515(protein binding)//GO:0032403(protein complex binding)	GO:0006468(protein phosphorylation)//GO:0050852(T cell receptor signaling pathway)//GO:0008150(biological_process)//GO:0072659(protein localization to plasma membrane)//GO:0006607(NLS-bearing protein import into nucleus)//GO:0006955(immune response)//GO:0035556(intracellular signal transduction)//GO:0007165(signal transduction)	NM_001465
FYB	ENSG00000082074	protein_coding	-	chr5:39105337-39274630	169293	0.0188749	0	0	0	0	0	2533	ADAP|PRO0823|SLAP-130|SLAP130	MIM:602731|HGNC:HGNC:4036|Ensembl:ENSG00000082074|HPRD:04107|Vega:OTTHUMG00000162071	5	5p13.1	FYN binding protein	hsa04015(Rap1 signaling pathway)	GO:0005634(nucleus)//GO:0005886(plasma membrane)//GO:0015629(actin cytoskeleton)//GO:0005829(cytosol)	GO:0005102(receptor binding)//GO:0005515(protein binding)//GO:0032403(protein complex binding)	GO:0006468(protein phosphorylation)//GO:0050852(T cell receptor signaling pathway)//GO:0008150(biological_process)//GO:0072659(protein localization to plasma membrane)//GO:0006607(NLS-bearing protein import into nucleus)//GO:0006955(immune response)//GO:0035556(intracellular signal transduction)//GO:0007165(signal transduction)	NM_001243093
ADIPOQ	ENSG00000181092	protein_coding	+	chr3:186560462-186576252	15790	0.0196571	0	0	0	0	0	9370	ACDC|ACRP30|ADIPQTL1|ADPN|APM-1|APM1|GBP28	MIM:605441|HGNC:HGNC:13633|Ensembl:ENSG00000181092|HPRD:05671|Vega:OTTHUMG00000156521	3	3q27	adiponectin, C1Q and collagen domain containing	hsa03320(PPAR signaling pathway)//hsa04152(AMPK signaling pathway)//	GO:0070062(extracellular exosome)//GO:0005576(extracellular region)//GO:0009986(cell surface)//GO:0005581(collagen trimer)//GO:0005783(endoplasmic reticulum)//GO:0005615(extracellular space)	GO:0005125(cytokine activity)//GO:0042803(protein homodimerization activity)//GO:0005102(receptor binding)//GO:0033691(sialic acid binding)//GO:0042802(identical protein binding)//GO:0005515(protein binding)//GO:0005179(hormone activity)	GO:0045650(negative regulation of macrophage differentiation)//GO:0060081(membrane hyperpolarization)//GO:0051260(protein homooligomerization)//GO:0043123(positive regulation of I-kappaB kinase/NF-kappaB signaling)//GO:0010642(negative regulation of platelet-derived growth factor receptor signaling pathway)//GO:0032270(positive regulation of cellular protein metabolic process)//GO:0014912(negativ…	NM_004797
ADIPOQ	ENSG00000181092	protein_coding	+	chr3:186560462-186576252	15790	0.0196571	0	0	0	0	0	9370	ACDC|ACRP30|ADIPQTL1|ADPN|APM-1|APM1|GBP28	MIM:605441|HGNC:HGNC:13633|Ensembl:ENSG00000181092|HPRD:05671|Vega:OTTHUMG00000156521	3	3q27	adiponectin, C1Q and collagen domain containing	hsa03320(PPAR signaling pathway)//hsa04152(AMPK signaling pathway)//	GO:0070062(extracellular exosome)//GO:0005576(extracellular region)//GO:0009986(cell surface)//GO:0005581(collagen trimer)//GO:0005783(endoplasmic reticulum)//GO:0005615(extracellular space)	GO:0005125(cytokine activity)//GO:0042803(protein homodimerization activity)//GO:0005102(receptor binding)//GO:0033691(sialic acid binding)//GO:0042802(identical protein binding)//GO:0005515(protein binding)//GO:0005179(hormone activity)	GO:0045650(negative regulation of macrophage differentiation)//GO:0060081(membrane hyperpolarization)//GO:0051260(protein homooligomerization)//GO:0043123(positive regulation of I-kappaB kinase/NF-kappaB signaling)//GO:0010642(negative regulation of platelet-derived growth factor receptor signaling pathway)//GO:0032270(positive regulation of cellular protein metabolic process)//GO:0014912(negativ…	NM_001177800
ANKRD30A	ENSG00000148513	protein_coding	+	chr10:37414784-37673039	258255	0.0203875	0	0	0	0	0	91074	NY-BR-1	MIM:610856|HGNC:HGNC:17234|Ensembl:ENSG00000148513|HPRD:10125|Vega:OTTHUMG00000017968	10	10p11.21	ankyrin repeat domain 30A		GO:0005634(nucleus)	GO:0003677(DNA binding)//GO:0003700(transcription factor activity, sequence-specific DNA binding)	GO:0006355(regulation of transcription, DNA-templated)	NM_052997
SLC17A8	ENSG00000179520	protein_coding	+	chr12:100750856-100815837	64981	0.0226519	0	0	0	0	0	246213	DFNA25|VGLUT3	MIM:607557|HGNC:HGNC:20151|Ensembl:ENSG00000179520|HPRD:10457|Vega:OTTHUMG00000170358	12	12q23.1	solute carrier family 17 member 8	hsa04721(Synaptic vesicle cycle)//hsa04723(Retrograde endocannabinoid signaling)//hsa04724(Glutamatergic synapse)//hsa05033(Nicotine addiction)	GO:0043679(axon terminus)//GO:0016021(integral component of membrane)//GO:0005771(multivesicular body)//GO:1990030(pericellular basket)//GO:0043204(perikaryon)//GO:0060076(excitatory synapse)//GO:0030054(cell junction)//GO:0097440(apical dendrite)//GO:0097441(basilar dendrite)//GO:0030672(synaptic vesicle membrane)//GO:0097451(glial limiting end-foot)	GO:0005313(L-glutamate transmembrane transporter activity)//GO:0015293(symporter activity)	GO:0007420(brain development)//GO:0003407(neural retina development)//GO:0089711(L-glutamate transmembrane transport)//GO:0090102(cochlea development)//GO:0006814(sodium ion transport)//GO:0055085(transmembrane transport)//GO:0007605(sensory perception of sound)//GO:0006836(neurotransmitter transport)//GO:0006811(ion transport)	NM_001145288
SLC17A8	ENSG00000179520	protein_coding	+	chr12:100750856-100815837	64981	0.0226519	0	0	0	0	0	246213	DFNA25|VGLUT3	MIM:607557|HGNC:HGNC:20151|Ensembl:ENSG00000179520|HPRD:10457|Vega:OTTHUMG00000170358	12	12q23.1	solute carrier family 17 member 8	hsa04721(Synaptic vesicle cycle)//hsa04723(Retrograde endocannabinoid signaling)//hsa04724(Glutamatergic synapse)//hsa05033(Nicotine addiction)	GO:0043679(axon terminus)//GO:0016021(integral component of membrane)//GO:0005771(multivesicular body)//GO:1990030(pericellular basket)//GO:0043204(perikaryon)//GO:0060076(excitatory synapse)//GO:0030054(cell junction)//GO:0097440(apical dendrite)//GO:0097441(basilar dendrite)//GO:0030672(synaptic vesicle membrane)//GO:0097451(glial limiting end-foot)	GO:0005313(L-glutamate transmembrane transporter activity)//GO:0015293(symporter activity)	GO:0007420(brain development)//GO:0003407(neural retina development)//GO:0089711(L-glutamate transmembrane transport)//GO:0090102(cochlea development)//GO:0006814(sodium ion transport)//GO:0055085(transmembrane transport)//GO:0007605(sensory perception of sound)//GO:0006836(neurotransmitter transport)//GO:0006811(ion transport)	NM_139319
SLC10A2	ENSG00000125255	protein_coding	-	chr13:103696349-103719196	22847	0.0239385	0	0	0	0	0	6555	ASBT|IBAT|ISBT|NTCP2|PBAM	MIM:601295|HGNC:HGNC:10906|Ensembl:ENSG00000125255|HPRD:03189|Vega:OTTHUMG00000017313	13	13q33	solute carrier family 10 (sodium/bile acid cotransporter), member 2	hsa04976(Bile secretion)	GO:0005886(plasma membrane)//GO:0005887(integral component of plasma membrane)//GO:0016324(apical plasma membrane)//GO:0005902(microvillus)	GO:0008508(bile acid:sodium symporter activity)	GO:0044281(small molecule metabolic process)//GO:0008206(bile acid metabolic process)//GO:0015721(bile acid and bile salt transport)//GO:0006814(sodium ion transport)//GO:0055085(transmembrane transport)//GO:0006810(transport)	NM_000452
MAP3K19	ENSG00000176601	protein_coding	-	chr2:135722060-135805038	82978	0.0243262	0	0	0	0	0	80122	RCK|YSK4	HGNC:HGNC:26249|Ensembl:ENSG00000176601|HPRD:08016|Vega:OTTHUMG00000074083	2	2q21.3	mitogen-activated protein kinase kinase kinase 19		GO:0005737(cytoplasm)	GO:0004672(protein kinase activity)//GO:0005524(ATP binding)//GO:0004674(protein serine/threonine kinase activity)	GO:0032147(activation of protein kinase activity)//GO:0006468(protein phosphorylation)//GO:0007346(regulation of mitotic cell cycle)//GO:0042981(regulation of apoptotic process)//GO:0031098(stress-activated protein kinase signaling cascade)//GO:0023014(signal transduction by protein phosphorylation)	NM_025052
MAP3K19	ENSG00000176601	protein_coding	-	chr2:135722060-135805038	82978	0.0243262	0	0	0	0	0	80122	RCK|YSK4	HGNC:HGNC:26249|Ensembl:ENSG00000176601|HPRD:08016|Vega:OTTHUMG00000074083	2	2q21.3	mitogen-activated protein kinase kinase kinase 19		GO:0005737(cytoplasm)	GO:0004672(protein kinase activity)//GO:0005524(ATP binding)//GO:0004674(protein serine/threonine kinase activity)	GO:0032147(activation of protein kinase activity)//GO:0006468(protein phosphorylation)//GO:0007346(regulation of mitotic cell cycle)//GO:0042981(regulation of apoptotic process)//GO:0031098(stress-activated protein kinase signaling cascade)//GO:0023014(signal transduction by protein phosphorylation)	NM_001018044
MAP3K19	ENSG00000176601	protein_coding	-	chr2:135722060-135805038	82978	0.0243262	0	0	0	0	0	80122	RCK|YSK4	HGNC:HGNC:26249|Ensembl:ENSG00000176601|HPRD:08016|Vega:OTTHUMG00000074083	2	2q21.3	mitogen-activated protein kinase kinase kinase 19		GO:0005737(cytoplasm)	GO:0004672(protein kinase activity)//GO:0005524(ATP binding)//GO:0004674(protein serine/threonine kinase activity)	GO:0032147(activation of protein kinase activity)//GO:0006468(protein phosphorylation)//GO:0007346(regulation of mitotic cell cycle)//GO:0042981(regulation of apoptotic process)//GO:0031098(stress-activated protein kinase signaling cascade)//GO:0023014(signal transduction by protein phosphorylation)	NM_001018046
MAP3K19	ENSG00000176601	protein_coding	-	chr2:135722060-135805038	82978	0.0243262	0	0	0	0	0	80122	RCK|YSK4	HGNC:HGNC:26249|Ensembl:ENSG00000176601|HPRD:08016|Vega:OTTHUMG00000074083	2	2q21.3	mitogen-activated protein kinase kinase kinase 19		GO:0005737(cytoplasm)	GO:0004672(protein kinase activity)//GO:0005524(ATP binding)//GO:0004674(protein serine/threonine kinase activity)	GO:0032147(activation of protein kinase activity)//GO:0006468(protein phosphorylation)//GO:0007346(regulation of mitotic cell cycle)//GO:0042981(regulation of apoptotic process)//GO:0031098(stress-activated protein kinase signaling cascade)//GO:0023014(signal transduction by protein phosphorylation)	NM_001018047
MAP3K19	ENSG00000176601	protein_coding	-	chr2:135722060-135805038	82978	0.0243262	0	0	0	0	0	80122	RCK|YSK4	HGNC:HGNC:26249|Ensembl:ENSG00000176601|HPRD:08016|Vega:OTTHUMG00000074083	2	2q21.3	mitogen-activated protein kinase kinase kinase 19		GO:0005737(cytoplasm)	GO:0004672(protein kinase activity)//GO:0005524(ATP binding)//GO:0004674(protein serine/threonine kinase activity)	GO:0032147(activation of protein kinase activity)//GO:0006468(protein phosphorylation)//GO:0007346(regulation of mitotic cell cycle)//GO:0042981(regulation of apoptotic process)//GO:0031098(stress-activated protein kinase signaling cascade)//GO:0023014(signal transduction by protein phosphorylation)	NM_001282883
KCNJ16	ENSG00000153822	protein_coding	+	chr17:68013464-68131749	118285	0.0245654	0	0	0	0	0	3773	BIR9|KIR5.1	MIM:605722|HGNC:HGNC:6262|Ensembl:ENSG00000153822|HPRD:16146|Vega:OTTHUMG00000180349	17	17q24.3	potassium voltage-gated channel subfamily J member 16	hsa04971(Gastric acid secretion)	GO:0016020(membrane)//GO:0005886(plasma membrane)//GO:0005887(integral component of plasma membrane)//GO:0016021(integral component of membrane)//GO:0008076(voltage-gated potassium channel complex)	GO:0005242(inward rectifier potassium channel activity)	GO:0007268(synaptic transmission)//GO:0006813(potassium ion transport)//GO:0034765(regulation of ion transmembrane transport)//GO:0010107(potassium ion import)//GO:0071805(potassium ion transmembrane transport)	NM_001270422
KCNJ16	ENSG00000153822	protein_coding	+	chr17:68013464-68131749	118285	0.0245654	0	0	0	0	0	3773	BIR9|KIR5.1	MIM:605722|HGNC:HGNC:6262|Ensembl:ENSG00000153822|HPRD:16146|Vega:OTTHUMG00000180349	17	17q24.3	potassium voltage-gated channel subfamily J member 16	hsa04971(Gastric acid secretion)	GO:0016020(membrane)//GO:0005886(plasma membrane)//GO:0005887(integral component of plasma membrane)//GO:0016021(integral component of membrane)//GO:0008076(voltage-gated potassium channel complex)	GO:0005242(inward rectifier potassium channel activity)	GO:0007268(synaptic transmission)//GO:0006813(potassium ion transport)//GO:0034765(regulation of ion transmembrane transport)//GO:0010107(potassium ion import)//GO:0071805(potassium ion transmembrane transport)	NM_018658
KCNJ16	ENSG00000153822	protein_coding	+	chr17:68013464-68131749	118285	0.0245654	0	0	0	0	0	3773	BIR9|KIR5.1	MIM:605722|HGNC:HGNC:6262|Ensembl:ENSG00000153822|HPRD:16146|Vega:OTTHUMG00000180349	17	17q24.3	potassium voltage-gated channel subfamily J member 16	hsa04971(Gastric acid secretion)	GO:0016020(membrane)//GO:0005886(plasma membrane)//GO:0005887(integral component of plasma membrane)//GO:0016021(integral component of membrane)//GO:0008076(voltage-gated potassium channel complex)	GO:0005242(inward rectifier potassium channel activity)	GO:0007268(synaptic transmission)//GO:0006813(potassium ion transport)//GO:0034765(regulation of ion transmembrane transport)//GO:0010107(potassium ion import)//GO:0071805(potassium ion transmembrane transport)	NM_170741
TRPM5	ENSG00000070985	protein_coding	-	chr11:2425744-2444275	18531	0.0256478	0	0	0	0	0	29850	LTRPC5|MTR1	MIM:604600|HGNC:HGNC:14323|Ensembl:ENSG00000070985|HPRD:16064|Vega:OTTHUMG00000009896	11	11p15.5	transient receptor potential cation channel subfamily M member 5	hsa04742(Taste transduction)	GO:0030425(dendrite)//GO:0016021(integral component of membrane)//GO:0005886(plasma membrane)//GO:0043025(neuronal cell body)	GO:0005272(sodium channel activity)//GO:0005244(voltage-gated ion channel activity)//GO:0005227(calcium activated cation channel activity)//GO:0005267(potassium channel activity)//GO:0005216(ion channel activity)	GO:0035725(sodium ion transmembrane transport)//GO:0071805(potassium ion transmembrane transport)//GO:0070588(calcium ion transmembrane transport)//GO:0034765(regulation of ion transmembrane transport)//GO:0050909(sensory perception of taste)//GO:0055085(transmembrane transport)//GO:0098655(cation transmembrane transport)//GO:0034220(ion transmembrane transport)	NM_014555
TRPM5	ENSG00000070985	protein_coding	-	chr11:2425744-2444275	18531	0.0256478	0	0	0	0	0	29850	LTRPC5|MTR1	MIM:604600|HGNC:HGNC:14323|Ensembl:ENSG00000070985|HPRD:16064|Vega:OTTHUMG00000009896	11	11p15.5	transient receptor potential cation channel subfamily M member 5	hsa04742(Taste transduction)	GO:0030425(dendrite)//GO:0016021(integral component of membrane)//GO:0005886(plasma membrane)//GO:0043025(neuronal cell body)	GO:0005272(sodium channel activity)//GO:0005244(voltage-gated ion channel activity)//GO:0005227(calcium activated cation channel activity)//GO:0005267(potassium channel activity)//GO:0005216(ion channel activity)	GO:0035725(sodium ion transmembrane transport)//GO:0071805(potassium ion transmembrane transport)//GO:0070588(calcium ion transmembrane transport)//GO:0034765(regulation of ion transmembrane transport)//GO:0050909(sensory perception of taste)//GO:0055085(transmembrane transport)//GO:0098655(cation transmembrane transport)//GO:0034220(ion transmembrane transport)	NM_014555
ANKRD35	ENSG00000198483	protein_coding	+	chr1:145549229-145568526	19297	0.027201	0	0	0	0	0	148741	-	HGNC:HGNC:26323|Ensembl:ENSG00000198483|HPRD:08050|Vega:OTTHUMG00000013743	1	1q21.1	ankyrin repeat domain 35					NM_144698
NLGN4X	ENSG00000146938	protein_coding	-	chrX:5758677-6146904	388227	0.0279977	0	0	0	0	0	57502	ASPGX2|AUTSX2|HLNX|HNL4X|NLGN4	MIM:300427|HGNC:HGNC:14287|Ensembl:ENSG00000146938|HPRD:02336|Vega:OTTHUMG00000021093	X	Xp22.33	neuroligin 4, X-linked	hsa04514(Cell adhesion molecules (CAMs))	GO:0014069(postsynaptic density)//GO:0005886(plasma membrane)//GO:0005887(integral component of plasma membrane)//GO:0009986(cell surface)//GO:0030425(dendrite)//GO:0060076(excitatory synapse)//GO:0016021(integral component of membrane)//GO:0005615(extracellular space)//GO:0045202(synapse)//GO:0030054(cell junction)//GO:0045211(postsynaptic membrane)	GO:0042803(protein homodimerization activity)//GO:0004872(receptor activity)//GO:0052689(carboxylic ester hydrolase activity)//GO:0042043(neurexin family protein binding)//GO:0097110(scaffold protein binding)//GO:0050839(cell adhesion molecule binding)//GO:0005515(protein binding)//GO:0031404(chloride ion binding)	GO:0003360(brainstem development)//GO:0050808(synapse organization)//GO:0035265(organ growth)//GO:0007612(learning)//GO:0007158(neuron cell-cell adhesion)//GO:0035176(social behavior)//GO:0021549(cerebellum development)//GO:0097105(presynaptic membrane assembly)//GO:0071625(vocalization behavior)//GO:0007155(cell adhesion)//GO:0048488(synaptic vesicle endocytosis)//GO:0045216(cell-cell junction o…	NM_181332
NLGN4X	ENSG00000146938	protein_coding	-	chrX:5758677-6146904	388227	0.0279977	0	0	0	0	0	57502	ASPGX2|AUTSX2|HLNX|HNL4X|NLGN4	MIM:300427|HGNC:HGNC:14287|Ensembl:ENSG00000146938|HPRD:02336|Vega:OTTHUMG00000021093	X	Xp22.33	neuroligin 4, X-linked	hsa04514(Cell adhesion molecules (CAMs))	GO:0014069(postsynaptic density)//GO:0005886(plasma membrane)//GO:0005887(integral component of plasma membrane)//GO:0009986(cell surface)//GO:0030425(dendrite)//GO:0060076(excitatory synapse)//GO:0016021(integral component of membrane)//GO:0005615(extracellular space)//GO:0045202(synapse)//GO:0030054(cell junction)//GO:0045211(postsynaptic membrane)	GO:0042803(protein homodimerization activity)//GO:0004872(receptor activity)//GO:0052689(carboxylic ester hydrolase activity)//GO:0042043(neurexin family protein binding)//GO:0097110(scaffold protein binding)//GO:0050839(cell adhesion molecule binding)//GO:0005515(protein binding)//GO:0031404(chloride ion binding)	GO:0003360(brainstem development)//GO:0050808(synapse organization)//GO:0035265(organ growth)//GO:0007612(learning)//GO:0007158(neuron cell-cell adhesion)//GO:0035176(social behavior)//GO:0021549(cerebellum development)//GO:0097105(presynaptic membrane assembly)//GO:0071625(vocalization behavior)//GO:0007155(cell adhesion)//GO:0048488(synaptic vesicle endocytosis)//GO:0045216(cell-cell junction o…	NM_001282146
NLGN4X	ENSG00000146938	protein_coding	-	chrX:5758677-6146904	388227	0.0279977	0	0	0	0	0	57502	ASPGX2|AUTSX2|HLNX|HNL4X|NLGN4	MIM:300427|HGNC:HGNC:14287|Ensembl:ENSG00000146938|HPRD:02336|Vega:OTTHUMG00000021093	X	Xp22.33	neuroligin 4, X-linked	hsa04514(Cell adhesion molecules (CAMs))	GO:0014069(postsynaptic density)//GO:0005886(plasma membrane)//GO:0005887(integral component of plasma membrane)//GO:0009986(cell surface)//GO:0030425(dendrite)//GO:0060076(excitatory synapse)//GO:0016021(integral component of membrane)//GO:0005615(extracellular space)//GO:0045202(synapse)//GO:0030054(cell junction)//GO:0045211(postsynaptic membrane)	GO:0042803(protein homodimerization activity)//GO:0004872(receptor activity)//GO:0052689(carboxylic ester hydrolase activity)//GO:0042043(neurexin family protein binding)//GO:0097110(scaffold protein binding)//GO:0050839(cell adhesion molecule binding)//GO:0005515(protein binding)//GO:0031404(chloride ion binding)	GO:0003360(brainstem development)//GO:0050808(synapse organization)//GO:0035265(organ growth)//GO:0007612(learning)//GO:0007158(neuron cell-cell adhesion)//GO:0035176(social behavior)//GO:0021549(cerebellum development)//GO:0097105(presynaptic membrane assembly)//GO:0071625(vocalization behavior)//GO:0007155(cell adhesion)//GO:0048488(synaptic vesicle endocytosis)//GO:0045216(cell-cell junction o…	NM_001282145
NLGN4X	ENSG00000146938	protein_coding	-	chrX:5758677-6146904	388227	0.0279977	0	0	0	0	0	57502	ASPGX2|AUTSX2|HLNX|HNL4X|NLGN4	MIM:300427|HGNC:HGNC:14287|Ensembl:ENSG00000146938|HPRD:02336|Vega:OTTHUMG00000021093	X	Xp22.33	neuroligin 4, X-linked	hsa04514(Cell adhesion molecules (CAMs))	GO:0014069(postsynaptic density)//GO:0005886(plasma membrane)//GO:0005887(integral component of plasma membrane)//GO:0009986(cell surface)//GO:0030425(dendrite)//GO:0060076(excitatory synapse)//GO:0016021(integral component of membrane)//GO:0005615(extracellular space)//GO:0045202(synapse)//GO:0030054(cell junction)//GO:0045211(postsynaptic membrane)	GO:0042803(protein homodimerization activity)//GO:0004872(receptor activity)//GO:0052689(carboxylic ester hydrolase activity)//GO:0042043(neurexin family protein binding)//GO:0097110(scaffold protein binding)//GO:0050839(cell adhesion molecule binding)//GO:0005515(protein binding)//GO:0031404(chloride ion binding)	GO:0003360(brainstem development)//GO:0050808(synapse organization)//GO:0035265(organ growth)//GO:0007612(learning)//GO:0007158(neuron cell-cell adhesion)//GO:0035176(social behavior)//GO:0021549(cerebellum development)//GO:0097105(presynaptic membrane assembly)//GO:0071625(vocalization behavior)//GO:0007155(cell adhesion)//GO:0048488(synaptic vesicle endocytosis)//GO:0045216(cell-cell junction o…	NM_020742
TMEM72	ENSG00000187783	protein_coding	+	chr10:45306471-45676875	370404	0.0303693	0	0	0	0	0	643236	C10orf127|KSP37	HGNC:HGNC:31658|Ensembl:ENSG00000187783|Vega:OTTHUMG00000018067	10	10q11.21	transmembrane protein 72		GO:0016021(integral component of membrane)			NM_001123376
ADCY2	ENSG00000078295	protein_coding	+	chr5:7396320-7830194	433874	0.0307892	0	0	0	0	0	108	AC2|HBAC2	MIM:103071|HGNC:HGNC:233|Ensembl:ENSG00000078295|HPRD:00052|Vega:OTTHUMG00000090476	5	5p15.3	adenylate cyclase 2 (brain)	hsa00230(Purine metabolism)//hsa04015(Rap1 signaling pathway)//hsa04020(Calcium signaling pathway)//hsa04022(cGMP-PKG signaling pathway)//hsa04024(cAMP signaling pathway)//hsa04062(Chemokine signaling pathway)//	GO:0005886(plasma membrane)//GO:0005887(integral component of plasma membrane)//GO:0016020(membrane)//GO:0030425(dendrite)//GO:0016021(integral component of membrane)//GO:0045121(membrane raft)//GO:0005622(intracellular)//GO:0005737(cytoplasm)	GO:0008179(adenylate cyclase binding)//GO:0005524(ATP binding)//GO:0016849(phosphorus-oxygen lyase activity)//GO:0046982(protein heterodimerization activity)//GO:0000287(magnesium ion binding)//GO:0000166(nucleotide binding)//GO:0030145(manganese ion binding)//GO:0004016(adenylate cyclase activity)	GO:0009190(cyclic nucleotide biosynthetic process)//GO:0006171(cAMP biosynthetic process)//GO:0003091(renal water homeostasis)//GO:0006112(energy reserve metabolic process)//GO:0007193(adenylate cyclase-inhibiting G-protein coupled receptor signaling pathway)//GO:1904322(cellular response to forskolin)//GO:0007268(synaptic transmission)//GO:0055085(transmembrane transport)//GO:0007189(adenylate c…	NM_020546
DNAJA4	ENSG00000140403	protein_coding	+	chr15:78542843-78592136	49293	0.0308879	0	0	0	0	0	55466	MST104|MSTP104|PRO1472	HGNC:HGNC:14885|Ensembl:ENSG00000140403|HPRD:09920|Vega:OTTHUMG00000143733	15	15q25.1	DnaJ heat shock protein family (Hsp40) member A4		GO:0016020(membrane)//GO:0005829(cytosol)	GO:0051082(unfolded protein binding)//GO:0005524(ATP binding)//GO:0051087(chaperone binding)//GO:0031072(heat shock protein binding)//GO:0046872(metal ion binding)//GO:0005515(protein binding)	GO:0009408(response to heat)//GO:0090084(negative regulation of inclusion body assembly)//GO:0006457(protein folding)//GO:0042026(protein refolding)	NM_018602
DNAJA4	ENSG00000140403	protein_coding	+	chr15:78542843-78592136	49293	0.0308879	0	0	0	0	0	55466	MST104|MSTP104|PRO1472	HGNC:HGNC:14885|Ensembl:ENSG00000140403|HPRD:09920|Vega:OTTHUMG00000143733	15	15q25.1	DnaJ heat shock protein family (Hsp40) member A4		GO:0016020(membrane)//GO:0005829(cytosol)	GO:0051082(unfolded protein binding)//GO:0005524(ATP binding)//GO:0051087(chaperone binding)//GO:0031072(heat shock protein binding)//GO:0046872(metal ion binding)//GO:0005515(protein binding)	GO:0009408(response to heat)//GO:0090084(negative regulation of inclusion body assembly)//GO:0006457(protein folding)//GO:0042026(protein refolding)	NM_001130182
DNAJA4	ENSG00000140403	protein_coding	+	chr15:78542843-78592136	49293	0.0308879	0	0	0	0	0	55466	MST104|MSTP104|PRO1472	HGNC:HGNC:14885|Ensembl:ENSG00000140403|HPRD:09920|Vega:OTTHUMG00000143733	15	15q25.1	DnaJ heat shock protein family (Hsp40) member A4		GO:0016020(membrane)//GO:0005829(cytosol)	GO:0051082(unfolded protein binding)//GO:0005524(ATP binding)//GO:0051087(chaperone binding)//GO:0031072(heat shock protein binding)//GO:0046872(metal ion binding)//GO:0005515(protein binding)	GO:0009408(response to heat)//GO:0090084(negative regulation of inclusion body assembly)//GO:0006457(protein folding)//GO:0042026(protein refolding)	NM_001130183
TRPV5	ENSG00000127412	protein_coding	-	chr7:142605266-142630905	25639	0.0309872	0	0	0	0	0	56302	CAT2|ECAC1|OTRPC3	MIM:606679|HGNC:HGNC:3145|Ensembl:ENSG00000127412|HPRD:05981|Vega:OTTHUMG00000157157	7	7q35	transient receptor potential cation channel subfamily V member 5	hsa04961(Endocrine and other factor-regulated calcium reabsorption)	GO:0005622(intracellular)//GO:0016021(integral component of membrane)//GO:0005887(integral component of plasma membrane)//GO:0005886(plasma membrane)//GO:0016324(apical plasma membrane)	GO:0005516(calmodulin binding)//GO:0005515(protein binding)//GO:0005262(calcium channel activity)	GO:0070588(calcium ion transmembrane transport)//GO:0051262(protein tetramerization)//GO:0006816(calcium ion transport)//GO:0055085(transmembrane transport)//GO:0060402(calcium ion transport into cytosol)//GO:0034220(ion transmembrane transport)	NM_019841
POU5F1B	ENSG00000212993	protein_coding	+	chr8:128256881-128494384	237503	0.033349	0	0	0	0	0	5462	OCT4-PG1|OCT4PG1|OTF3C|OTF3P1|POU5F1P1|POU5F1P4|POU5FLC20|POU5FLC8	MIM:615739|HGNC:HGNC:9223	8	8q24.21	POU class 5 homeobox 1B	hsa04550(Signaling pathways regulating pluripotency of stem cells)	GO:0005634(nucleus)	GO:0043565(sequence-specific DNA binding)//GO:0003700(transcription factor activity, sequence-specific DNA binding)	GO:0006351(transcription, DNA-templated)//GO:0006355(regulation of transcription, DNA-templated)	NM_001159542
OGN	ENSG00000106809	protein_coding	-	chr9:95059639-95432547	372908	0.0334849	0	0	0	0	0	4969	OG|OIF|SLRR3A	MIM:602383|HGNC:HGNC:8126|Ensembl:ENSG00000106809|HPRD:03856|Vega:OTTHUMG00000020224	9	9q22	osteoglycin		GO:0070062(extracellular exosome)//GO:0005576(extracellular region)//GO:0005796(Golgi lumen)//GO:1903561(extracellular vesicle)//GO:0043202(lysosomal lumen)//GO:0005578(proteinaceous extracellular matrix)//GO:0031012(extracellular matrix)//GO:0005615(extracellular space)	GO:0008201(heparin binding)//GO:0008083(growth factor activity)//GO:0005515(protein binding)//GO:0048495(Roundabout binding)	GO:0007409(axonogenesis)//GO:0044281(small molecule metabolic process)//GO:0050770(regulation of axonogenesis)//GO:0048846(axon extension involved in axon guidance)//GO:0042339(keratan sulfate metabolic process)//GO:0018146(keratan sulfate biosynthetic process)//GO:0005975(carbohydrate metabolic process)//GO:0042340(keratan sulfate catabolic process)//GO:0030203(glycosaminoglycan metabolic proces…	NM_033014
OGN	ENSG00000106809	protein_coding	-	chr9:95059639-95432547	372908	0.0334849	0	0	0	0	0	4969	OG|OIF|SLRR3A	MIM:602383|HGNC:HGNC:8126|Ensembl:ENSG00000106809|HPRD:03856|Vega:OTTHUMG00000020224	9	9q22	osteoglycin		GO:0070062(extracellular exosome)//GO:0005576(extracellular region)//GO:0005796(Golgi lumen)//GO:1903561(extracellular vesicle)//GO:0043202(lysosomal lumen)//GO:0005578(proteinaceous extracellular matrix)//GO:0031012(extracellular matrix)//GO:0005615(extracellular space)	GO:0008201(heparin binding)//GO:0008083(growth factor activity)//GO:0005515(protein binding)//GO:0048495(Roundabout binding)	GO:0007409(axonogenesis)//GO:0044281(small molecule metabolic process)//GO:0050770(regulation of axonogenesis)//GO:0048846(axon extension involved in axon guidance)//GO:0042339(keratan sulfate metabolic process)//GO:0018146(keratan sulfate biosynthetic process)//GO:0005975(carbohydrate metabolic process)//GO:0042340(keratan sulfate catabolic process)//GO:0030203(glycosaminoglycan metabolic proces…	NM_014057
PLG	ENSG00000122194	protein_coding	+	chr6:161123269-161174347	51078	0.0335107	0	0	0	0	0	5340	-	MIM:173350|HGNC:HGNC:9071|Ensembl:ENSG00000122194|HPRD:01417|Vega:OTTHUMG00000015957	6	6q26	plasminogen	hsa04080(Neuroactive ligand-receptor interaction)//hsa04610(Complement and coagulation cascades)//hsa05150(Staphylococcus aureus infection)//hsa05164(Influenza A)	GO:0005886(plasma membrane)//GO:0070062(extracellular exosome)//GO:0005576(extracellular region)//GO:0009986(cell surface)//GO:0031093(platelet alpha granule lumen)//GO:0031232(extrinsic component of external side of plasma membrane)//GO:0072562(blood microparticle)//GO:0005615(extracellular space)	GO:0019904(protein domain specific binding)//GO:0034185(apolipoprotein binding)//GO:0005102(receptor binding)//GO:0004252(serine-type endopeptidase activity)//GO:0008236(serine-type peptidase activity)//GO:0005515(protein binding)	GO:0030168(platelet activation)//GO:0044267(cellular protein metabolic process)//GO:2000048(negative regulation of cell-cell adhesion mediated by cadherin)//GO:0022617(extracellular matrix disassembly)//GO:0007596(blood coagulation)//GO:0002576(platelet degranulation)//GO:0030198(extracellular matrix organization)//GO:0048771(tissue remodeling)//GO:0010812(negative regulation of cell-substrate ad…	NM_001168338
PLG	ENSG00000122194	protein_coding	+	chr6:161123269-161174347	51078	0.0335107	0	0	0	0	0	5340	-	MIM:173350|HGNC:HGNC:9071|Ensembl:ENSG00000122194|HPRD:01417|Vega:OTTHUMG00000015957	6	6q26	plasminogen	hsa04080(Neuroactive ligand-receptor interaction)//hsa04610(Complement and coagulation cascades)//hsa05150(Staphylococcus aureus infection)//hsa05164(Influenza A)	GO:0005886(plasma membrane)//GO:0070062(extracellular exosome)//GO:0005576(extracellular region)//GO:0009986(cell surface)//GO:0031093(platelet alpha granule lumen)//GO:0031232(extrinsic component of external side of plasma membrane)//GO:0072562(blood microparticle)//GO:0005615(extracellular space)	GO:0019904(protein domain specific binding)//GO:0034185(apolipoprotein binding)//GO:0005102(receptor binding)//GO:0004252(serine-type endopeptidase activity)//GO:0008236(serine-type peptidase activity)//GO:0005515(protein binding)	GO:0030168(platelet activation)//GO:0044267(cellular protein metabolic process)//GO:2000048(negative regulation of cell-cell adhesion mediated by cadherin)//GO:0022617(extracellular matrix disassembly)//GO:0007596(blood coagulation)//GO:0002576(platelet degranulation)//GO:0030198(extracellular matrix organization)//GO:0048771(tissue remodeling)//GO:0010812(negative regulation of cell-substrate ad…	NM_000301
SASH3	ENSG00000122122	protein_coding	+	chrX:128913954-128930939	16985	0.0350673	0	0	0	0	0	54440	753P9|CXorf9|HACS2|SH3D6C|SLY	MIM:300441|HGNC:HGNC:15975|Ensembl:ENSG00000122122|HPRD:02342|Vega:OTTHUMG00000022372	X	Xq26	SAM and SH3 domain containing 3		GO:0005634(nucleus)//GO:0005737(cytoplasm)		GO:0030890(positive regulation of B cell proliferation)//GO:0042102(positive regulation of T cell proliferation)//GO:0032729(positive regulation of interferon-gamma production)//GO:0002726(positive regulation of T cell cytokine production)//GO:0032753(positive regulation of interleukin-4 production)//GO:0002639(positive regulation of immunoglobulin production)//GO:0043372(positive regulation of C…	NM_018990
CALB1	ENSG00000104327	protein_coding	-	chr8:91070835-91107703	36868	0.0364357	0	0	0	0	0	793	CALB|D-28K	MIM:114050|HGNC:HGNC:1434|Ensembl:ENSG00000104327|HPRD:00229|Vega:OTTHUMG00000134314	8	8q21.3	calbindin 1	hsa04961(Endocrine and other factor-regulated calcium reabsorption)	GO:0070062(extracellular exosome)//GO:0030425(dendrite)//GO:0030424(axon)//GO:0005829(cytosol)//GO:0045202(synapse)//GO:0043025(neuronal cell body)//GO:0005634(nucleus)//GO:0043195(terminal bouton)	GO:0005515(protein binding)//GO:0008270(zinc ion binding)//GO:0005499(vitamin D binding)//GO:0005509(calcium ion binding)	GO:0010842(retina layer formation)//GO:0071310(cellular response to organic substance)//GO:0055074(calcium ion homeostasis)//GO:0007616(long-term memory)//GO:0007614(short-term memory)//GO:0035502(metanephric part of ureteric bud development)//GO:0007626(locomotory behavior)//GO:0048167(regulation of synaptic plasticity)//GO:0072221(metanephric distal convoluted tubule development)//GO:0072205(me…	NM_004929
SCIMP	ENSG00000161929	protein_coding	-	chr17:5095378-5151364	55986	0.0388836	0	0	0	0	0	388325	C17orf87|UNQ5783	MIM:614406|HGNC:HGNC:33504|Ensembl:ENSG00000161929|HPRD:18267|Vega:OTTHUMG00000132914	17	17p13.2	SLP adaptor and CSK interacting membrane protein		GO:0001772(immunological synapse)//GO:0016021(integral component of membrane)//GO:0031256(leading edge membrane)//GO:0016020(membrane)//GO:0097197(tetraspanin-enriched microdomain)//GO:0031259(uropod membrane)	GO:0005515(protein binding)	GO:0070374(positive regulation of ERK1 and ERK2 cascade)//GO:0007127(meiosis I)	NM_001271842
SCIMP	ENSG00000161929	protein_coding	-	chr17:5095378-5151364	55986	0.0388836	0	0	0	0	0	388325	C17orf87|UNQ5783	MIM:614406|HGNC:HGNC:33504|Ensembl:ENSG00000161929|HPRD:18267|Vega:OTTHUMG00000132914	17	17p13.2	SLP adaptor and CSK interacting membrane protein		GO:0001772(immunological synapse)//GO:0016021(integral component of membrane)//GO:0031256(leading edge membrane)//GO:0016020(membrane)//GO:0097197(tetraspanin-enriched microdomain)//GO:0031259(uropod membrane)	GO:0005515(protein binding)	GO:0070374(positive regulation of ERK1 and ERK2 cascade)//GO:0007127(meiosis I)	NM_207103
ZNF730	ENSG00000183850	protein_coding	+	chr19:23258002-23330993	72991	0.0390393	0	0	0	0	0	100129543	-	HGNC:HGNC:32470|Ensembl:ENSG00000183850|Vega:OTTHUMG00000183227	19	19p12	zinc finger protein 730		GO:0005622(intracellular)//GO:0005634(nucleus)	GO:0003676(nucleic acid binding)//GO:0000978(RNA polymerase II core promoter proximal region sequence-specific DNA binding)//GO:0046872(metal ion binding)	GO:0006351(transcription, DNA-templated)//GO:0006355(regulation of transcription, DNA-templated)	NM_001277403
HPN	ENSG00000105707	protein_coding	+	chr19:35531409-35598141	66732	0.039235	0	0	0	0	0	3249	TMPRSS1	MIM:142440|HGNC:HGNC:5155|Ensembl:ENSG00000105707|HPRD:00801|Vega:OTTHUMG00000182474	19	19q13.12	hepsin	hsa05203(Viral carcinogenesis)	GO:0016021(integral component of membrane)//GO:0005887(integral component of plasma membrane)//GO:0009986(cell surface)//GO:0031965(nuclear membrane)//GO:0016020(membrane)//GO:0005789(endoplasmic reticulum membrane)//GO:0005886(plasma membrane)//GO:0070062(extracellular exosome)//GO:0005911(cell-cell junction)//GO:0043025(neuronal cell body)	GO:0008233(peptidase activity)//GO:0015269(calcium-activated potassium channel activity)//GO:0070008(serine-type exopeptidase activity)//GO:0004252(serine-type endopeptidase activity)//GO:0008236(serine-type peptidase activity)//GO:0005515(protein binding)	GO:0010719(negative regulation of epithelial to mesenchymal transition)//GO:0008360(regulation of cell shape)//GO:0043923(positive regulation by host of viral transcription)//GO:0071805(potassium ion transmembrane transport)//GO:0010628(positive regulation of gene expression)//GO:0034769(basement membrane disassembly)//GO:0010756(positive regulation of plasminogen activation)//GO:0030307(positive…	NM_182983
HPN	ENSG00000105707	protein_coding	+	chr19:35531409-35598141	66732	0.039235	0	0	0	0	0	3249	TMPRSS1	MIM:142440|HGNC:HGNC:5155|Ensembl:ENSG00000105707|HPRD:00801|Vega:OTTHUMG00000182474	19	19q13.12	hepsin	hsa05203(Viral carcinogenesis)	GO:0016021(integral component of membrane)//GO:0005887(integral component of plasma membrane)//GO:0009986(cell surface)//GO:0031965(nuclear membrane)//GO:0016020(membrane)//GO:0005789(endoplasmic reticulum membrane)//GO:0005886(plasma membrane)//GO:0070062(extracellular exosome)//GO:0005911(cell-cell junction)//GO:0043025(neuronal cell body)	GO:0008233(peptidase activity)//GO:0015269(calcium-activated potassium channel activity)//GO:0070008(serine-type exopeptidase activity)//GO:0004252(serine-type endopeptidase activity)//GO:0008236(serine-type peptidase activity)//GO:0005515(protein binding)	GO:0010719(negative regulation of epithelial to mesenchymal transition)//GO:0008360(regulation of cell shape)//GO:0043923(positive regulation by host of viral transcription)//GO:0071805(potassium ion transmembrane transport)//GO:0010628(positive regulation of gene expression)//GO:0034769(basement membrane disassembly)//GO:0010756(positive regulation of plasminogen activation)//GO:0030307(positive…	NM_002151
ADAM33	ENSG00000149451	protein_coding	-	chr20:3648611-3662893	14282	0.0393226	0	0	0	0	0	80332	C20orf153|DJ964F7.1	MIM:607114|HGNC:HGNC:15478|Ensembl:ENSG00000149451|HPRD:06173|Vega:OTTHUMG00000031758	20	20p13	ADAM metallopeptidase domain 33		GO:0016021(integral component of membrane)	GO:0005515(protein binding)//GO:0008270(zinc ion binding)//GO:0004222(metalloendopeptidase activity)	GO:0006508(proteolysis)	NM_025220
ADAM33	ENSG00000149451	protein_coding	-	chr20:3648611-3662893	14282	0.0393226	0	0	0	0	0	80332	C20orf153|DJ964F7.1	MIM:607114|HGNC:HGNC:15478|Ensembl:ENSG00000149451|HPRD:06173|Vega:OTTHUMG00000031758	20	20p13	ADAM metallopeptidase domain 33		GO:0016021(integral component of membrane)	GO:0005515(protein binding)//GO:0008270(zinc ion binding)//GO:0004222(metalloendopeptidase activity)	GO:0006508(proteolysis)	NM_001282447
ADAM33	ENSG00000149451	protein_coding	-	chr20:3648611-3662893	14282	0.0393226	0	0	0	0	0	80332	C20orf153|DJ964F7.1	MIM:607114|HGNC:HGNC:15478|Ensembl:ENSG00000149451|HPRD:06173|Vega:OTTHUMG00000031758	20	20p13	ADAM metallopeptidase domain 33		GO:0016021(integral component of membrane)	GO:0005515(protein binding)//GO:0008270(zinc ion binding)//GO:0004222(metalloendopeptidase activity)	GO:0006508(proteolysis)	NM_153202
SEL1L2	ENSG00000101251	protein_coding	-	chr20:13829892-16033842	2203950	0.0416239	0	0	0	0	0	80343	C20orf50	MIM:614289|HGNC:HGNC:15897|Ensembl:ENSG00000101251|Vega:OTTHUMG00000031910	20	20p12.1	SEL1L2 ERAD E3 ligase adaptor subunit	hsa04141(Protein processing in endoplasmic reticulum)	GO:0016021(integral component of membrane)			NM_001271539
F13B	ENSG00000143278	protein_coding	-	chr1:197008320-197036397	28077	0.0420065	0	0	0	0	0	2165	FXIIIB	MIM:134580|HGNC:HGNC:3534|Ensembl:ENSG00000143278|HPRD:00605|Vega:OTTHUMG00000036519	1	1q31-q32.1	coagulation factor XIII B chain	hsa04610(Complement and coagulation cascades)	GO:0005576(extracellular region)		GO:0007596(blood coagulation)	NM_001994
GABRA5	ENSG00000186297	protein_coding	+	chr15:26788692-27194354	405662	0.0427091	0	0	0	0	0	2558	-	MIM:137142|HGNC:HGNC:4079|Ensembl:ENSG00000186297|HPRD:08840|Vega:OTTHUMG00000171824	15	15q12	gamma-aminobutyric acid type A receptor alpha5 subunit	hsa04080(Neuroactive ligand-receptor interaction)//hsa04723(Retrograde endocannabinoid signaling)//hsa04727(GABAergic synapse)//hsa04742(Taste transduction)//hsa05032(Morphine addiction)//hsa05033(Nicotine addiction)	GO:0016021(integral component of membrane)//GO:0005887(integral component of plasma membrane)//GO:1902711(GABA-A receptor complex)//GO:0034707(chloride channel complex)//GO:0030425(dendrite)//GO:0005886(plasma membrane)//GO:0032809(neuronal cell body membrane)//GO:0030054(cell junction)//GO:0045211(postsynaptic membrane)	GO:0004872(receptor activity)//GO:0005254(chloride channel activity)//GO:0005230(extracellular ligand-gated ion channel activity)//GO:0005215(transporter activity)//GO:0050811(GABA receptor binding)//GO:0004890(GABA-A receptor activity)	GO:1902476(chloride transmembrane transport)//GO:0006821(chloride transport)//GO:0007605(sensory perception of sound)//GO:0098792(xenophagy)//GO:0007420(brain development)//GO:0043524(negative regulation of neuron apoptotic process)//GO:0098779(mitophagy in response to mitochondrial depolarization)//GO:0007268(synaptic transmission)//GO:0007214(gamma-aminobutyric acid signaling pathway)//GO:00603…	NM_000810
GABRA5	ENSG00000186297	protein_coding	+	chr15:26788692-27194354	405662	0.0427091	0	0	0	0	0	2558	-	MIM:137142|HGNC:HGNC:4079|Ensembl:ENSG00000186297|HPRD:08840|Vega:OTTHUMG00000171824	15	15q12	gamma-aminobutyric acid type A receptor alpha5 subunit	hsa04080(Neuroactive ligand-receptor interaction)//hsa04723(Retrograde endocannabinoid signaling)//hsa04727(GABAergic synapse)//hsa04742(Taste transduction)//hsa05032(Morphine addiction)//hsa05033(Nicotine addiction)	GO:0016021(integral component of membrane)//GO:0005887(integral component of plasma membrane)//GO:1902711(GABA-A receptor complex)//GO:0034707(chloride channel complex)//GO:0030425(dendrite)//GO:0005886(plasma membrane)//GO:0032809(neuronal cell body membrane)//GO:0030054(cell junction)//GO:0045211(postsynaptic membrane)	GO:0004872(receptor activity)//GO:0005254(chloride channel activity)//GO:0005230(extracellular ligand-gated ion channel activity)//GO:0005215(transporter activity)//GO:0050811(GABA receptor binding)//GO:0004890(GABA-A receptor activity)	GO:1902476(chloride transmembrane transport)//GO:0006821(chloride transport)//GO:0007605(sensory perception of sound)//GO:0098792(xenophagy)//GO:0007420(brain development)//GO:0043524(negative regulation of neuron apoptotic process)//GO:0098779(mitophagy in response to mitochondrial depolarization)//GO:0007268(synaptic transmission)//GO:0007214(gamma-aminobutyric acid signaling pathway)//GO:00603…	NM_001165037
MEST	ENSG00000106484	protein_coding	+	chr7:130125882-130148500	22618	0.0432025	0	0	0	0	0	4232	PEG1	MIM:601029|HGNC:HGNC:7028|Ensembl:ENSG00000106484|HPRD:06776|Vega:OTTHUMG00000156661	7	7q32	mesoderm specific transcript		GO:0005783(endoplasmic reticulum)//GO:0016021(integral component of membrane)//GO:0070062(extracellular exosome)//GO:0005789(endoplasmic reticulum membrane)	GO:0003824(catalytic activity)//GO:0016787(hydrolase activity)	GO:0007498(mesoderm development)//GO:0008152(metabolic process)//GO:0010883(regulation of lipid storage)	NM_177524
MEST	ENSG00000106484	protein_coding	+	chr7:130125882-130148500	22618	0.0432025	0	0	0	0	0	4232	PEG1	MIM:601029|HGNC:HGNC:7028|Ensembl:ENSG00000106484|HPRD:06776|Vega:OTTHUMG00000156661	7	7q32	mesoderm specific transcript		GO:0005783(endoplasmic reticulum)//GO:0016021(integral component of membrane)//GO:0070062(extracellular exosome)//GO:0005789(endoplasmic reticulum membrane)	GO:0003824(catalytic activity)//GO:0016787(hydrolase activity)	GO:0007498(mesoderm development)//GO:0008152(metabolic process)//GO:0010883(regulation of lipid storage)	NM_001253902
MEST	ENSG00000106484	protein_coding	+	chr7:130125882-130148500	22618	0.0432025	0	0	0	0	0	4232	PEG1	MIM:601029|HGNC:HGNC:7028|Ensembl:ENSG00000106484|HPRD:06776|Vega:OTTHUMG00000156661	7	7q32	mesoderm specific transcript		GO:0005783(endoplasmic reticulum)//GO:0016021(integral component of membrane)//GO:0070062(extracellular exosome)//GO:0005789(endoplasmic reticulum membrane)	GO:0003824(catalytic activity)//GO:0016787(hydrolase activity)	GO:0007498(mesoderm development)//GO:0008152(metabolic process)//GO:0010883(regulation of lipid storage)	NM_001253901
MEST	ENSG00000106484	protein_coding	+	chr7:130125882-130148500	22618	0.0432025	0	0	0	0	0	4232	PEG1	MIM:601029|HGNC:HGNC:7028|Ensembl:ENSG00000106484|HPRD:06776|Vega:OTTHUMG00000156661	7	7q32	mesoderm specific transcript		GO:0005783(endoplasmic reticulum)//GO:0016021(integral component of membrane)//GO:0070062(extracellular exosome)//GO:0005789(endoplasmic reticulum membrane)	GO:0003824(catalytic activity)//GO:0016787(hydrolase activity)	GO:0007498(mesoderm development)//GO:0008152(metabolic process)//GO:0010883(regulation of lipid storage)	NM_001253900
MEST	ENSG00000106484	protein_coding	+	chr7:130125882-130148500	22618	0.0432025	0	0	0	0	0	4232	PEG1	MIM:601029|HGNC:HGNC:7028|Ensembl:ENSG00000106484|HPRD:06776|Vega:OTTHUMG00000156661	7	7q32	mesoderm specific transcript		GO:0005783(endoplasmic reticulum)//GO:0016021(integral component of membrane)//GO:0070062(extracellular exosome)//GO:0005789(endoplasmic reticulum membrane)	GO:0003824(catalytic activity)//GO:0016787(hydrolase activity)	GO:0007498(mesoderm development)//GO:0008152(metabolic process)//GO:0010883(regulation of lipid storage)	NM_002402
MEST	ENSG00000106484	protein_coding	+	chr7:130125882-130148500	22618	0.0432025	0	0	0	0	0	4232	PEG1	MIM:601029|HGNC:HGNC:7028|Ensembl:ENSG00000106484|HPRD:06776|Vega:OTTHUMG00000156661	7	7q32	mesoderm specific transcript		GO:0005783(endoplasmic reticulum)//GO:0016021(integral component of membrane)//GO:0070062(extracellular exosome)//GO:0005789(endoplasmic reticulum membrane)	GO:0003824(catalytic activity)//GO:0016787(hydrolase activity)	GO:0007498(mesoderm development)//GO:0008152(metabolic process)//GO:0010883(regulation of lipid storage)	NM_177525
CPZ	ENSG00000109625	protein_coding	+	chr4:8560451-8621488	61037	0.0437132	0	0	0	0	0	8532	-	MIM:603105|HGNC:HGNC:2333|Ensembl:ENSG00000109625|HPRD:04376|Vega:OTTHUMG00000090513	4	4p16.1	carboxypeptidase Z		GO:0005578(proteinaceous extracellular matrix)//GO:0070062(extracellular exosome)//GO:0005615(extracellular space)	GO:0008270(zinc ion binding)//GO:0004181(metallocarboxypeptidase activity)//GO:0004185(serine-type carboxypeptidase activity)	GO:0006508(proteolysis)//GO:0006518(peptide metabolic process)//GO:0016055(Wnt signaling pathway)//GO:0016485(protein processing)	NM_001014447
CPZ	ENSG00000109625	protein_coding	+	chr4:8560451-8621488	61037	0.0437132	0	0	0	0	0	8532	-	MIM:603105|HGNC:HGNC:2333|Ensembl:ENSG00000109625|HPRD:04376|Vega:OTTHUMG00000090513	4	4p16.1	carboxypeptidase Z		GO:0005578(proteinaceous extracellular matrix)//GO:0070062(extracellular exosome)//GO:0005615(extracellular space)	GO:0008270(zinc ion binding)//GO:0004181(metallocarboxypeptidase activity)//GO:0004185(serine-type carboxypeptidase activity)	GO:0006508(proteolysis)//GO:0006518(peptide metabolic process)//GO:0016055(Wnt signaling pathway)//GO:0016485(protein processing)	NM_003652
CPZ	ENSG00000109625	protein_coding	+	chr4:8560451-8621488	61037	0.0437132	0	0	0	0	0	8532	-	MIM:603105|HGNC:HGNC:2333|Ensembl:ENSG00000109625|HPRD:04376|Vega:OTTHUMG00000090513	4	4p16.1	carboxypeptidase Z		GO:0005578(proteinaceous extracellular matrix)//GO:0070062(extracellular exosome)//GO:0005615(extracellular space)	GO:0008270(zinc ion binding)//GO:0004181(metallocarboxypeptidase activity)//GO:0004185(serine-type carboxypeptidase activity)	GO:0006508(proteolysis)//GO:0006518(peptide metabolic process)//GO:0016055(Wnt signaling pathway)//GO:0016485(protein processing)	NM_001014448
TMPRSS11E	ENSG00000087128	protein_coding	+	chr4:69313166-69363322	50156	0.0437199	0	0	0	0	0	28983	DESC1|TMPRSS11E2	MIM:610399|HGNC:HGNC:24465|Ensembl:ENSG00000087128|HPRD:09912|Vega:OTTHUMG00000160438	4	4q13.2	transmembrane protease, serine 11E		GO:0016021(integral component of membrane)//GO:0005887(integral component of plasma membrane)//GO:0005576(extracellular region)	GO:0008236(serine-type peptidase activity)//GO:0004252(serine-type endopeptidase activity)	GO:0006508(proteolysis)//GO:0050890(cognition)	NM_014058
ANKUB1	ENSG00000206199	protein_coding	-	chr3:149478891-149942977	464086	0.0462589	0	0	0	0	0	389161	C3orf16	HGNC:HGNC:29642|Ensembl:ENSG00000206199	3	3q25.1	ankyrin repeat and ubiquitin domain containing 1					NM_001144960
F2	ENSG00000180210	protein_coding	+	chr11:46740729-46761056	20327	0.0463577	0	0	0	0	0	2147	PT|RPRGL2|THPH1	MIM:176930|HGNC:HGNC:3535|Ensembl:ENSG00000180210|HPRD:01488|Vega:OTTHUMG00000150344	11	11p11	coagulation factor II, thrombin	hsa04080(Neuroactive ligand-receptor interaction)//hsa04610(Complement and coagulation cascades)//hsa04810(Regulation of actin cytoskeleton)	GO:0005886(plasma membrane)//GO:0070062(extracellular exosome)//GO:0005576(extracellular region)//GO:0005796(Golgi lumen)//GO:0005829(cytosol)//GO:0005788(endoplasmic reticulum lumen)//GO:0031012(extracellular matrix)//GO:0072562(blood microparticle)//GO:0005615(extracellular space)	GO:0008083(growth factor activity)//GO:0005102(receptor binding)//GO:0070053(thrombospondin receptor activity)//GO:0004252(serine-type endopeptidase activity)//GO:0005515(protein binding)//GO:0005509(calcium ion binding)	GO:0030168(platelet activation)//GO:0044267(cellular protein metabolic process)//GO:0045861(negative regulation of proteolysis)//GO:0030194(positive regulation of blood coagulation)//GO:0009611(response to wounding)//GO:0043687(post-translational protein modification)//GO:0007166(cell surface receptor signaling pathway)//GO:0006508(proteolysis)//GO:0050900(leukocyte migration)//GO:0030193(regulat…	NM_000506
FGR	ENSG00000000938	protein_coding	-	chr1:27938574-27961788	23214	0.0464036	0	0	0	0	0	2268	SRC2|c-fgr|c-src2|p55-Fgr|p55c-fgr|p58-Fgr|p58c-fgr	MIM:164940|HGNC:HGNC:3697|Ensembl:ENSG00000000938|HPRD:01288|Vega:OTTHUMG00000003516	1	1p36.2-p36.1	FGR proto-oncogene, Src family tyrosine kinase	hsa04062(Chemokine signaling pathway)//hsa05169(Epstein-Barr virus infection)	GO:0005743(mitochondrial inner membrane)//GO:0070062(extracellular exosome)//GO:0032587(ruffle membrane)//GO:0015629(actin cytoskeleton)//GO:0005886(plasma membrane)//GO:0005829(cytosol)//GO:0005758(mitochondrial intermembrane space)//GO:0031234(extrinsic component of cytoplasmic side of plasma membrane)//GO:0005856(cytoskeleton)	GO:0001784(phosphotyrosine binding)//GO:0034988(Fc-gamma receptor I complex binding)//GO:0004713(protein tyrosine kinase activity)//GO:0004715(non-membrane spanning protein tyrosine kinase activity)//GO:0005524(ATP binding)//GO:0034987(immunoglobulin receptor binding)//GO:0019901(protein kinase binding)//GO:0005515(protein binding)	GO:0050715(positive regulation of cytokine secretion)//GO:0007169(transmembrane receptor protein tyrosine kinase signaling pathway)//GO:0050830(defense response to Gram-positive bacterium)//GO:0009615(response to virus)//GO:0050764(regulation of phagocytosis)//GO:0014068(positive regulation of phosphatidylinositol 3-kinase signaling)//GO:0038096(Fc-gamma receptor signaling pathway involved in pha…	NM_005248
FGR	ENSG00000000938	protein_coding	-	chr1:27938574-27961788	23214	0.0464036	0	0	0	0	0	2268	SRC2|c-fgr|c-src2|p55-Fgr|p55c-fgr|p58-Fgr|p58c-fgr	MIM:164940|HGNC:HGNC:3697|Ensembl:ENSG00000000938|HPRD:01288|Vega:OTTHUMG00000003516	1	1p36.2-p36.1	FGR proto-oncogene, Src family tyrosine kinase	hsa04062(Chemokine signaling pathway)//hsa05169(Epstein-Barr virus infection)	GO:0005743(mitochondrial inner membrane)//GO:0070062(extracellular exosome)//GO:0032587(ruffle membrane)//GO:0015629(actin cytoskeleton)//GO:0005886(plasma membrane)//GO:0005829(cytosol)//GO:0005758(mitochondrial intermembrane space)//GO:0031234(extrinsic component of cytoplasmic side of plasma membrane)//GO:0005856(cytoskeleton)	GO:0001784(phosphotyrosine binding)//GO:0034988(Fc-gamma receptor I complex binding)//GO:0004713(protein tyrosine kinase activity)//GO:0004715(non-membrane spanning protein tyrosine kinase activity)//GO:0005524(ATP binding)//GO:0034987(immunoglobulin receptor binding)//GO:0019901(protein kinase binding)//GO:0005515(protein binding)	GO:0050715(positive regulation of cytokine secretion)//GO:0007169(transmembrane receptor protein tyrosine kinase signaling pathway)//GO:0050830(defense response to Gram-positive bacterium)//GO:0009615(response to virus)//GO:0050764(regulation of phagocytosis)//GO:0014068(positive regulation of phosphatidylinositol 3-kinase signaling)//GO:0038096(Fc-gamma receptor signaling pathway involved in pha…	NM_001042729
FGR	ENSG00000000938	protein_coding	-	chr1:27938574-27961788	23214	0.0464036	0	0	0	0	0	2268	SRC2|c-fgr|c-src2|p55-Fgr|p55c-fgr|p58-Fgr|p58c-fgr	MIM:164940|HGNC:HGNC:3697|Ensembl:ENSG00000000938|HPRD:01288|Vega:OTTHUMG00000003516	1	1p36.2-p36.1	FGR proto-oncogene, Src family tyrosine kinase	hsa04062(Chemokine signaling pathway)//hsa05169(Epstein-Barr virus infection)	GO:0005743(mitochondrial inner membrane)//GO:0070062(extracellular exosome)//GO:0032587(ruffle membrane)//GO:0015629(actin cytoskeleton)//GO:0005886(plasma membrane)//GO:0005829(cytosol)//GO:0005758(mitochondrial intermembrane space)//GO:0031234(extrinsic component of cytoplasmic side of plasma membrane)//GO:0005856(cytoskeleton)	GO:0001784(phosphotyrosine binding)//GO:0034988(Fc-gamma receptor I complex binding)//GO:0004713(protein tyrosine kinase activity)//GO:0004715(non-membrane spanning protein tyrosine kinase activity)//GO:0005524(ATP binding)//GO:0034987(immunoglobulin receptor binding)//GO:0019901(protein kinase binding)//GO:0005515(protein binding)	GO:0050715(positive regulation of cytokine secretion)//GO:0007169(transmembrane receptor protein tyrosine kinase signaling pathway)//GO:0050830(defense response to Gram-positive bacterium)//GO:0009615(response to virus)//GO:0050764(regulation of phagocytosis)//GO:0014068(positive regulation of phosphatidylinositol 3-kinase signaling)//GO:0038096(Fc-gamma receptor signaling pathway involved in pha…	NM_001042747
OMG	ENSG00000126861	protein_coding	-	chr17:29335514-29709134	373620	0.0483185	0	0	0	0	0	4974	OMGP	MIM:164345|HGNC:HGNC:8135|Ensembl:ENSG00000126861|HPRD:01257|Vega:OTTHUMG00000132870	17	17q11.2	oligodendrocyte myelin glycoprotein		GO:0005886(plasma membrane)//GO:0031225(anchored component of membrane)	GO:0042802(identical protein binding)	GO:0007409(axonogenesis)//GO:0050770(regulation of axonogenesis)//GO:0007155(cell adhesion)//GO:0050771(negative regulation of axonogenesis)//GO:0048683(regulation of collateral sprouting of intact axon in response to injury)//GO:0031102(neuron projection regeneration)//GO:0048011(neurotrophin TRK receptor signaling pathway)	NM_002544
SLFN12L	ENSG00000205045	protein_coding	-	chr17:33791267-33864880	73613	0.0502473	0	0	0	0	0	100506736	-	MIM:614956|HGNC:HGNC:33920	17	17q12	schlafen family member 12-like		GO:0016021(integral component of membrane)	GO:0005524(ATP binding)		NM_001195790
TCEB3CL2	ENSG00000266996	protein_coding	-	chr18:44388352-44627658	239306	0.0502771	0	0	0	0	0	100506888	-	HGNC:HGNC:33511|Ensembl:ENSG00000274744|Vega:OTTHUMG00000180382	18	18q21.1	transcription elongation factor B polypeptide 3C-like 2		GO:0016021(integral component of membrane)//GO:0070449(elongin complex)	GO:0003677(DNA binding)	GO:0006368(transcription elongation from RNA polymerase II promoter)//GO:0006355(regulation of transcription, DNA-templated)	NM_001242907
IRX1	ENSG00000170549	protein_coding	+	chr5:3596167-3601517	5350	0.0508364	0	0	0	0	0	79192	IRX-5|IRXA1	MIM:606197|HGNC:HGNC:14358|Ensembl:ENSG00000170549|HPRD:16203|Vega:OTTHUMG00000161632	5	5p15.3	iroquois homeobox 1		GO:0005634(nucleus)	GO:0043565(sequence-specific DNA binding)	GO:0072272(proximal/distal pattern formation involved in metanephric nephron development)//GO:0006355(regulation of transcription, DNA-templated)//GO:0072086(specification of loop of Henle identity)	NM_024337
MAGEA9B	ENSG00000123584	protein_coding	-	chrX:148663308-148669116	5808	0.0521807	0	0	0	0	0	728269	-	MIM:300764|HGNC:HGNC:31909|Ensembl:ENSG00000267978|Vega:OTTHUMG00000022621|Vega:OTTHUMG00000188533	X	Xq28	MAGE family member A9B					NM_001080790
RLBP1	ENSG00000140522	protein_coding	-	chr15:89753099-89764982	11883	0.0523065	0	0	0	0	0	6017	CRALBP	MIM:180090|HGNC:HGNC:10024|Ensembl:ENSG00000140522|HPRD:01572|Vega:OTTHUMG00000172884	15	15q26	retinaldehyde binding protein 1		GO:0005622(intracellular)//GO:0044297(cell body)//GO:0005575(cellular_component)//GO:0005829(cytosol)	GO:0005502(11-cis retinal binding)//GO:0005215(transporter activity)//GO:0019841(retinol binding)	GO:0006810(transport)//GO:0001523(retinoid metabolic process)//GO:0006776(vitamin A metabolic process)//GO:0007603(phototransduction, visible light)//GO:0007601(visual perception)	NM_000326
ACCSL	ENSG00000205126	protein_coding	+	chr11:44069530-44081527	11997	0.0523599	0	0	0	0	0	390110	-	HGNC:HGNC:34391|Ensembl:ENSG00000205126|Vega:OTTHUMG00000166426	11	11p11.2	1-aminocyclopropane-1-carboxylate synthase (inactive)-like			GO:0030170(pyridoxal phosphate binding)//GO:0003824(catalytic activity)	GO:0009058(biosynthetic process)	NM_001031854
SIGLEC9	ENSG00000129450	protein_coding	+	chr19:51628164-51639908	11744	0.0563827	0	0	0	0	0	27180	CD329|CDw329|FOAP-9|OBBP-LIKE|siglec-9	MIM:605640|HGNC:HGNC:10878|Ensembl:ENSG00000129450|HPRD:16133|Vega:OTTHUMG00000182894	19	19q13.41	sialic acid binding Ig like lectin 9		GO:0016021(integral component of membrane)//GO:0005887(integral component of plasma membrane)//GO:0005886(plasma membrane)	GO:0030246(carbohydrate binding)	GO:0007155(cell adhesion)//GO:0050776(regulation of immune response)//GO:0007166(cell surface receptor signaling pathway)	NM_014441
SIGLEC9	ENSG00000129450	protein_coding	+	chr19:51628164-51639908	11744	0.0563827	0	0	0	0	0	27180	CD329|CDw329|FOAP-9|OBBP-LIKE|siglec-9	MIM:605640|HGNC:HGNC:10878|Ensembl:ENSG00000129450|HPRD:16133|Vega:OTTHUMG00000182894	19	19q13.41	sialic acid binding Ig like lectin 9		GO:0016021(integral component of membrane)//GO:0005887(integral component of plasma membrane)//GO:0005886(plasma membrane)	GO:0030246(carbohydrate binding)	GO:0007155(cell adhesion)//GO:0050776(regulation of immune response)//GO:0007166(cell surface receptor signaling pathway)	NM_001198558
PGK2	ENSG00000170950	protein_coding	-	chr6:49753365-49755053	1688	0.056456	0	0	0	0	0	5232	HEL-S-272|PGKB|PGKPS|dJ417L20.2	MIM:172270|HGNC:HGNC:8898|Ensembl:ENSG00000170950|HPRD:01393|Vega:OTTHUMG00000014824	6	6p12.3	phosphoglycerate kinase 2	hsa00010(Glycolysis / Gluconeogenesis)//	GO:0005634(nucleus)//GO:0035686(sperm fibrous sheath)//GO:0005737(cytoplasm)//GO:0070062(extracellular exosome)	GO:0005524(ATP binding)//GO:0004618(phosphoglycerate kinase activity)	GO:0006096(glycolytic process)//GO:0016310(phosphorylation)//GO:0098779(mitophagy in response to mitochondrial depolarization)//GO:0030317(sperm motility)	NM_138733
ARRDC5	ENSG00000205784	protein_coding	-	chr19:4890448-4902879	12431	0.0583532	0	0	0	0	0	645432	-	HGNC:HGNC:31407|Ensembl:ENSG00000205784|Vega:OTTHUMG00000180250	19	19p13.3	arrestin domain containing 5					NM_001080523
TRIM29	ENSG00000137699	protein_coding	-	chr11:119981982-120056237	74255	0.0585889	0	0	0	0	0	23650	ATDC	MIM:610658|HGNC:HGNC:17274|Ensembl:ENSG00000137699|HPRD:10280|Vega:OTTHUMG00000140377	11	11q23.3	tripartite motif containing 29		GO:0005654(nucleoplasm)//GO:0045111(intermediate filament cytoskeleton)//GO:0005737(cytoplasm)	GO:0008270(zinc ion binding)//GO:0005515(protein binding)//GO:0002039(p53 binding)//GO:0003700(transcription factor activity, sequence-specific DNA binding)	GO:0006366(transcription from RNA polymerase II promoter)//GO:0000122(negative regulation of transcription from RNA polymerase II promoter)//GO:1900181(negative regulation of protein localization to nucleus)	NM_012101
USP17L11	ENSG00000233136	protein_coding	+	chr4:9212382-9228214	15832	0.0601731	0	0	0	0	0	100287178	-	HGNC:HGNC:44439|Ensembl:ENSG00000233136|Vega:OTTHUMG00000160162	4	4p16.1	ubiquitin specific peptidase 17-like family member 11		GO:0005783(endoplasmic reticulum)//GO:0005634(nucleus)	GO:0036459(thiol-dependent ubiquitinyl hydrolase activity)//GO:0008234(cysteine-type peptidase activity)	GO:0016579(protein deubiquitination)//GO:0006511(ubiquitin-dependent protein catabolic process)	NM_001256854
ZP1	ENSG00000149506	protein_coding	+	chr11:60635034-60643166	8132	0.0610189	0	0	0	0	0	22917	HEL163|OOMD|OOMD1	MIM:195000|HGNC:HGNC:13187|Ensembl:ENSG00000149506|HPRD:15953|Vega:OTTHUMG00000167797	11	11q12.2	zona pellucida glycoprotein 1		GO:0005886(plasma membrane)//GO:0005576(extracellular region)//GO:0005794(Golgi apparatus)//GO:0016021(integral component of membrane)//GO:0005578(proteinaceous extracellular matrix)//GO:0030141(secretory granule)		GO:0007339(binding of sperm to zona pellucida)//GO:0032504(multicellular organism reproduction)//GO:0007338(single fertilization)	NM_207341
CA7	ENSG00000168748	protein_coding	+	chr16:66836777-66907159	70382	0.0618007	0	0	0	0	0	766	CAVII	MIM:114770|HGNC:HGNC:1381|Ensembl:ENSG00000168748|HPRD:00263|Vega:OTTHUMG00000137524	16	16q22.1	carbonic anhydrase VII	hsa00910(Nitrogen metabolism)	GO:0005829(cytosol)	GO:0004089(carbonate dehydratase activity)//GO:0008270(zinc ion binding)	GO:0032849(positive regulation of cellular pH reduction)//GO:0015701(bicarbonate transport)//GO:0044281(small molecule metabolic process)//GO:0098792(xenophagy)//GO:0006730(one-carbon metabolic process)//GO:0098779(mitophagy in response to mitochondrial depolarization)//GO:2001225(regulation of chloride transport)//GO:0002230(positive regulation of defense response to virus by host)//GO:0032230(p…	NM_005182
CA7	ENSG00000168748	protein_coding	+	chr16:66836777-66907159	70382	0.0618007	0	0	0	0	0	766	CAVII	MIM:114770|HGNC:HGNC:1381|Ensembl:ENSG00000168748|HPRD:00263|Vega:OTTHUMG00000137524	16	16q22.1	carbonic anhydrase VII	hsa00910(Nitrogen metabolism)	GO:0005829(cytosol)	GO:0004089(carbonate dehydratase activity)//GO:0008270(zinc ion binding)	GO:0032849(positive regulation of cellular pH reduction)//GO:0015701(bicarbonate transport)//GO:0044281(small molecule metabolic process)//GO:0098792(xenophagy)//GO:0006730(one-carbon metabolic process)//GO:0098779(mitophagy in response to mitochondrial depolarization)//GO:2001225(regulation of chloride transport)//GO:0002230(positive regulation of defense response to virus by host)//GO:0032230(p…	NM_001014435
SIGLEC7	ENSG00000168995	protein_coding	+	chr19:51645555-51685222	39667	0.0658282	0	0	0	0	0	27036	AIRM1|CD328|CDw328|D-siglec|QA79|SIGLEC-7|SIGLEC19P|SIGLECP2|p75|p75/AIRM1	MIM:604410|HGNC:HGNC:10876|Ensembl:ENSG00000168995|HPRD:05102|Vega:OTTHUMG00000182895	19	19q13.3	sialic acid binding Ig like lectin 7		GO:0005886(plasma membrane)//GO:0005887(integral component of plasma membrane)	GO:0004872(receptor activity)//GO:0030246(carbohydrate binding)	GO:0007155(cell adhesion)//GO:0050776(regulation of immune response)	NM_014385
SIGLEC7	ENSG00000168995	protein_coding	+	chr19:51645555-51685222	39667	0.0658282	0	0	0	0	0	27036	AIRM1|CD328|CDw328|D-siglec|QA79|SIGLEC-7|SIGLEC19P|SIGLECP2|p75|p75/AIRM1	MIM:604410|HGNC:HGNC:10876|Ensembl:ENSG00000168995|HPRD:05102|Vega:OTTHUMG00000182895	19	19q13.3	sialic acid binding Ig like lectin 7		GO:0005886(plasma membrane)//GO:0005887(integral component of plasma membrane)	GO:0004872(receptor activity)//GO:0030246(carbohydrate binding)	GO:0007155(cell adhesion)//GO:0050776(regulation of immune response)	NM_016543
SIGLEC7	ENSG00000168995	protein_coding	+	chr19:51645555-51685222	39667	0.0658282	0	0	0	0	0	27036	AIRM1|CD328|CDw328|D-siglec|QA79|SIGLEC-7|SIGLEC19P|SIGLECP2|p75|p75/AIRM1	MIM:604410|HGNC:HGNC:10876|Ensembl:ENSG00000168995|HPRD:05102|Vega:OTTHUMG00000182895	19	19q13.3	sialic acid binding Ig like lectin 7		GO:0005886(plasma membrane)//GO:0005887(integral component of plasma membrane)	GO:0004872(receptor activity)//GO:0030246(carbohydrate binding)	GO:0007155(cell adhesion)//GO:0050776(regulation of immune response)	NM_001277201
AMBP	ENSG00000106927	protein_coding	-	chr9:116822406-116840752	18346	0.0676252	0	0	0	0	0	259	A1M|EDC1|HCP|HI30|IATIL|ITI|ITIL|ITILC|UTI	MIM:176870|HGNC:HGNC:453|Ensembl:ENSG00000106927|HPRD:01467|Vega:OTTHUMG00000020534	9	9q32-q33	alpha-1-microglobulin/bikunin precursor		GO:0005886(plasma membrane)//GO:0070062(extracellular exosome)//GO:0005576(extracellular region)//GO:0009986(cell surface)//GO:0043231(intracellular membrane-bounded organelle)//GO:0072562(blood microparticle)//GO:0005615(extracellular space)	GO:0019862(IgA binding)//GO:0004867(serine-type endopeptidase inhibitor activity)//GO:0036094(small molecule binding)//GO:0042803(protein homodimerization activity)//GO:0020037(heme binding)//GO:0046904(calcium oxalate binding)//GO:0019855(calcium channel inhibitor activity)//GO:0005515(protein binding)	GO:0046329(negative regulation of JNK cascade)//GO:0042167(heme catabolic process)//GO:0006898(receptor-mediated endocytosis)//GO:0050777(negative regulation of immune response)//GO:0007565(female pregnancy)//GO:0007155(cell adhesion)//GO:0030163(protein catabolic process)//GO:0016032(viral process)//GO:0010951(negative regulation of endopeptidase activity)//GO:0018298(protein-chromophore linkage)	NM_001633
NCF4	ENSG00000100365	protein_coding	+	chr22:37243414-37274057	30643	0.0696845	0	0	0	0	0	4689	NCF|P40PHOX|SH3PXD4	MIM:601488|HGNC:HGNC:7662|Ensembl:ENSG00000100365|HPRD:03289|Vega:OTTHUMG00000150548	22	22q13.1	neutrophil cytosolic factor 4	hsa04145(Phagosome)//hsa04380(Osteoclast differentiation)//hsa04670(Leukocyte transendothelial migration)//hsa05140(Leishmaniasis)	GO:0010008(endosome membrane)//GO:0016020(membrane)//GO:0032010(phagolysosome)//GO:0043020(NADPH oxidase complex)//GO:0005829(cytosol)	GO:0032266(phosphatidylinositol-3-phosphate binding)//GO:0016176(superoxide-generating NADPH oxidase activator activity)//GO:0035091(phosphatidylinositol binding)//GO:0046983(protein dimerization activity)//GO:0005515(protein binding)	GO:0055114(oxidation-reduction process)//GO:0002474(antigen processing and presentation of peptide antigen via MHC class I)//GO:0002479(antigen processing and presentation of exogenous peptide antigen via MHC class I, TAP-dependent)//GO:0042590(antigen processing and presentation of exogenous peptide antigen via MHC class I)//GO:0007264(small GTPase mediated signal transduction)//GO:0043085(posit…	NM_000631
NCF4	ENSG00000100365	protein_coding	+	chr22:37243414-37274057	30643	0.0696845	0	0	0	0	0	4689	NCF|P40PHOX|SH3PXD4	MIM:601488|HGNC:HGNC:7662|Ensembl:ENSG00000100365|HPRD:03289|Vega:OTTHUMG00000150548	22	22q13.1	neutrophil cytosolic factor 4	hsa04145(Phagosome)//hsa04380(Osteoclast differentiation)//hsa04670(Leukocyte transendothelial migration)//hsa05140(Leishmaniasis)	GO:0010008(endosome membrane)//GO:0016020(membrane)//GO:0032010(phagolysosome)//GO:0043020(NADPH oxidase complex)//GO:0005829(cytosol)	GO:0032266(phosphatidylinositol-3-phosphate binding)//GO:0016176(superoxide-generating NADPH oxidase activator activity)//GO:0035091(phosphatidylinositol binding)//GO:0046983(protein dimerization activity)//GO:0005515(protein binding)	GO:0055114(oxidation-reduction process)//GO:0002474(antigen processing and presentation of peptide antigen via MHC class I)//GO:0002479(antigen processing and presentation of exogenous peptide antigen via MHC class I, TAP-dependent)//GO:0042590(antigen processing and presentation of exogenous peptide antigen via MHC class I)//GO:0007264(small GTPase mediated signal transduction)//GO:0043085(posit…	NM_013416
FOXJ1	ENSG00000129654	protein_coding	-	chr17:74132413-74236454	104041	0.0697122	0	0	0	0	0	2302	FKHL13|HFH-4|HFH4	MIM:602291|HGNC:HGNC:3816|Ensembl:ENSG00000129654|HPRD:03798|Vega:OTTHUMG00000180120	17	17q25.1	forkhead box J1		GO:0005634(nucleus)	GO:0003700(transcription factor activity, sequence-specific DNA binding)//GO:0000981(RNA polymerase II transcription factor activity, sequence-specific DNA binding)//GO:0000978(RNA polymerase II core promoter proximal region sequence-specific DNA binding)//GO:0001077(transcriptional activator activity, RNA polymerase II core promoter proximal region sequence-specific binding)//GO:0000976(transcri…	GO:0042384(cilium assembly)//GO:0002924(negative regulation of humoral immune response mediated by circulating immunoglobulin)//GO:0090630(activation of GTPase activity)//GO:0033085(negative regulation of T cell differentiation in thymus)//GO:0007283(spermatogenesis)//GO:0006959(humoral immune response)//GO:0002508(central tolerance induction)//GO:0060428(lung epithelium development)//GO:0000122(…	NM_001454
ELOVL3	ENSG00000119915	protein_coding	+	chr10:103986084-103989346	3262	0.0711148	0	0	0	0	0	83401	CIG-30|CIG30	MIM:611815|HGNC:HGNC:18047|Ensembl:ENSG00000119915|HPRD:16858|Vega:OTTHUMG00000018951	10	10q24.32	ELOVL fatty acid elongase 3	hsa00062(Fatty acid elongation)	GO:0005783(endoplasmic reticulum)//GO:0016021(integral component of membrane)//GO:0005789(endoplasmic reticulum membrane)	GO:0005515(protein binding)//GO:0016740(transferase activity)	GO:0033559(unsaturated fatty acid metabolic process)//GO:0044255(cellular lipid metabolic process)//GO:0043651(linoleic acid metabolic process)//GO:0019367(fatty acid elongation, saturated fatty acid)//GO:0044281(small molecule metabolic process)//GO:0035338(long-chain fatty-acyl-CoA biosynthetic process)//GO:0019432(triglyceride biosynthetic process)//GO:0006636(unsaturated fatty acid biosynthet…	NM_152310
NXF5	ENSG00000126952	protein_coding	-	chrX:101087084-101112549	25465	0.0724766	0	0	0	0	0	55998	-	MIM:300319|HGNC:HGNC:8075|Ensembl:ENSG00000126952|HPRD:02263|Vega:OTTHUMG00000022042	X	Xq22	nuclear RNA export factor 5	hsa03008(Ribosome biogenesis in eukaryotes)//hsa03013(RNA transport)//hsa03015(mRNA surveillance pathway)//hsa05164(Influenza A)//hsa05168(Herpes simplex infection)	GO:0005634(nucleus)//GO:0005737(cytoplasm)	GO:0044822(poly(A) RNA binding)//GO:0000166(nucleotide binding)//GO:0005515(protein binding)//GO:0003723(RNA binding)	GO:0006406(mRNA export from nucleus)//GO:0007275(multicellular organism development)//GO:0050658(RNA transport)//GO:0016973(poly(A)+ mRNA export from nucleus)	NM_032946
KRT15	ENSG00000171346	protein_coding	-	chr17:39669994-39678781	8787	0.0730456	0	0	0	0	0	3866	CK15|K15|K1CO	MIM:148030|HGNC:HGNC:6421|HPRD:01009	17	17q21.2	keratin 15, type I		GO:0005882(intermediate filament)//GO:0005634(nucleus)//GO:0070062(extracellular exosome)	GO:0005198(structural molecule activity)//GO:0005515(protein binding)//GO:0005200(structural constituent of cytoskeleton)//GO:0097110(scaffold protein binding)	GO:0098779(mitophagy in response to mitochondrial depolarization)//GO:0008544(epidermis development)	NM_002275
B3GNT6	ENSG00000198488	protein_coding	+	chr11:76745384-76753096	7712	0.0740153	0	0	0	0	0	192134	B3Gn-T6|BGnT-6|beta-1,3-Gn-T6|beta3Gn-T6	MIM:615315|HGNC:HGNC:24141|Ensembl:ENSG00000198488|HPRD:16534|Vega:OTTHUMG00000181633	11	11q13.4	UDP-GlcNAc:betaGal beta-1,3-N-acetylglucosaminyltransferase 6	hsa00512(Mucin type O-Glycan biosynthesis)//	GO:0016020(membrane)//GO:0016021(integral component of membrane)//GO:0000139(Golgi membrane)	GO:0008378(galactosyltransferase activity)//GO:0047224(acetylgalactosaminyl-O-glycosyl-glycoprotein beta-1,3-N-acetylglucosaminyltransferase activity)//GO:0047223(beta-1,3-galactosyl-O-glycosyl-glycoprotein beta-1,3-N-acetylglucosaminyltransferase activity)	GO:0044267(cellular protein metabolic process)//GO:0016269(O-glycan processing, core 3)//GO:0006493(protein O-linked glycosylation)//GO:0043687(post-translational protein modification)//GO:0016266(O-glycan processing)//GO:0009101(glycoprotein biosynthetic process)//GO:0006486(protein glycosylation)	NM_138706
SERPINE3	ENSG00000253309	protein_coding	+	chr13:51909908-52126500	216592	0.077184	0	0	0	0	0	647174	-	HGNC:HGNC:24774|Ensembl:ENSG00000253309|Vega:OTTHUMG00000016943	13	13q14.3	serpin peptidase inhibitor, clade E (nexin, plasminogen activator inhibitor type 1), member 3		GO:0005615(extracellular space)	GO:0004867(serine-type endopeptidase inhibitor activity)	GO:0010951(negative regulation of endopeptidase activity)	NM_001101320
NKAIN3	ENSG00000185942	protein_coding	+	chr8:63161149-63912211	751062	0.0776673	0	0	0	0	0	286183	FAM77D	MIM:612872|HGNC:HGNC:26829|Ensembl:ENSG00000185942|HPRD:08261|Vega:OTTHUMG00000164361	8	8q12.3	Na+/K+ transporting ATPase interacting 3		GO:0016021(integral component of membrane)//GO:0005886(plasma membrane)		GO:0002028(regulation of sodium ion transport)	NM_173688
PRSS38	ENSG00000185888	protein_coding	+	chr1:228003393-228034171	30778	0.0777369	0	0	0	0	0	339501	MPN2	HGNC:HGNC:29625|Ensembl:ENSG00000185888|HPRD:07134|Vega:OTTHUMG00000037701	1	1q42.13	protease, serine 38		GO:0005576(extracellular region)	GO:0004252(serine-type endopeptidase activity)	GO:0006508(proteolysis)	NM_183062
C6orf58	ENSG00000184530	protein_coding	+	chr6:127840599-127912962	72363	0.0826978	0	0	0	0	0	352999	LEG1	HGNC:HGNC:20960|Ensembl:ENSG00000184530|HPRD:17379|Vega:OTTHUMG00000015530	6	6q22.33	chromosome 6 open reading frame 58					NM_001010905
SLC35G6	ENSG00000259224	protein_coding	+	chr17:7362684-7387582	24898	0.0830936	0	0	0	0	0	643664	AMAC1L3|TMEM21B	HGNC:HGNC:31351	17	17p13.1	solute carrier family 35 member G6		GO:0016021(integral component of membrane)			NM_001102614
RBMXL2	ENSG00000170748	protein_coding	+	chr11:7110164-7112379	2215	0.0840944	0	0	0	0	0	27288	HNRNPG-T|HNRNPGT|HNRPGT	MIM:605444|HGNC:HGNC:17886|Ensembl:ENSG00000170748|HPRD:05672|Vega:OTTHUMG00000165509	11	11p15	RNA binding motif protein, X-linked-like 2	hsa03040(Spliceosome)	GO:0030529(intracellular ribonucleoprotein complex)//GO:0005634(nucleus)	GO:0000166(nucleotide binding)//GO:0003723(RNA binding)		NM_014469
RXFP4	ENSG00000173080	protein_coding	+	chr1:155911479-155912625	1146	0.087182	0	0	0	0	0	339403	GPCR142|GPR100|RLN3R2|RXFPR4	MIM:609043|HGNC:HGNC:14666|Ensembl:ENSG00000173080|HPRD:16421|Vega:OTTHUMG00000017463	1	1q22	relaxin/insulin-like family peptide receptor 4	hsa04080(Neuroactive ligand-receptor interaction)	GO:0005886(plasma membrane)//GO:0005887(integral component of plasma membrane)	GO:0004945(angiotensin type II receptor activity)//GO:0008528(G-protein coupled peptide receptor activity)//GO:0005515(protein binding)	GO:0007218(neuropeptide signaling pathway)//GO:2000253(positive regulation of feeding behavior)//GO:0007200(phospholipase C-activating G-protein coupled receptor signaling pathway)//GO:0038166(angiotensin-activated signaling pathway)	NM_181885
SLC6A5	ENSG00000165970	protein_coding	+	chr11:20620945-20680831	59886	0.0894264	0	0	0	0	0	9152	GLYT-2|GLYT2|HKPX3|NET1	MIM:604159|HGNC:HGNC:11051|HPRD:08378	11	11p15.1	solute carrier family 6 (neurotransmitter transporter), member 5		GO:0005886(plasma membrane)//GO:0005887(integral component of plasma membrane)//GO:0016021(integral component of membrane)	GO:0005328(neurotransmitter:sodium symporter activity)//GO:0015375(glycine:sodium symporter activity)//GO:0046872(metal ion binding)	GO:0007268(synaptic transmission)//GO:0036233(glycine import)//GO:0060012(synaptic transmission, glycinergic)//GO:0055085(transmembrane transport)//GO:0006810(transport)//GO:0006836(neurotransmitter transport)	NM_004211
GOLGA6C	ENSG00000167195	protein_coding	+	chr15:75550939-75562540	11601	0.0898839	0	0	0	0	0	653641	-	HGNC:HGNC:32206	15	15q24.2	golgin A6 family member C		GO:0005794(Golgi apparatus)			NM_001164404
TMEM61	ENSG00000143001	protein_coding	+	chr1:55446464-55457966	11502	0.0916937	0	0	0	0	0	199964	-	HGNC:HGNC:27296|Ensembl:ENSG00000143001|HPRD:14121|Vega:OTTHUMG00000009991	1	1p32.3	transmembrane protein 61		GO:0016021(integral component of membrane)			NM_182532
OR4K1	ENSG00000155249	protein_coding	+	chr14:20403766-20404842	1076	0.0937734	0	0	0	0	0	79544	OR14-19	HGNC:HGNC:14726|Ensembl:ENSG00000155249|HPRD:14975|Vega:OTTHUMG00000170633	14	14q11.2	olfactory receptor family 4 subfamily K member 1	hsa04740(Olfactory transduction)	GO:0005886(plasma membrane)//GO:0016021(integral component of membrane)	GO:0004930(G-protein coupled receptor activity)//GO:0004888(transmembrane signaling receptor activity)//GO:0004984(olfactory receptor activity)	GO:0050911(detection of chemical stimulus involved in sensory perception of smell)//GO:0007186(G-protein coupled receptor signaling pathway)//GO:0050907(detection of chemical stimulus involved in sensory perception)	NM_001004063
THEG	ENSG00000105549	protein_coding	-	chr19:361749-376013	14264	0.0945807	0	0	0	0	0	51298	CT56|THEG1	MIM:609503|HGNC:HGNC:13706|Ensembl:ENSG00000105549|HPRD:15503|Vega:OTTHUMG00000165491	19	19p13.3	theg spermatid protein		GO:0005634(nucleus)	GO:0005515(protein binding)	GO:0051131(chaperone-mediated protein complex assembly)//GO:0007275(multicellular organism development)//GO:0007283(spermatogenesis)//GO:0030154(cell differentiation)	NM_016585
THEG	ENSG00000105549	protein_coding	-	chr19:361749-376013	14264	0.0945807	0	0	0	0	0	51298	CT56|THEG1	MIM:609503|HGNC:HGNC:13706|Ensembl:ENSG00000105549|HPRD:15503|Vega:OTTHUMG00000165491	19	19p13.3	theg spermatid protein		GO:0005634(nucleus)	GO:0005515(protein binding)	GO:0051131(chaperone-mediated protein complex assembly)//GO:0007275(multicellular organism development)//GO:0007283(spermatogenesis)//GO:0030154(cell differentiation)	NM_199202
TBX5	ENSG00000089225	protein_coding	-	chr12:114791735-114850636	58901	0.096482	0	0	0	0	0	6910	HOS	MIM:601620|HGNC:HGNC:11604|Ensembl:ENSG00000089225|HPRD:03372|Vega:OTTHUMG00000166191	12	12q24.1	T-box 5		GO:0005654(nucleoplasm)//GO:0005634(nucleus)//GO:0005737(cytoplasm)	GO:0003700(transcription factor activity, sequence-specific DNA binding)//GO:0043565(sequence-specific DNA binding)//GO:0000977(RNA polymerase II regulatory region sequence-specific DNA binding)//GO:0008134(transcription factor binding)//GO:0001228(transcriptional activator activity, RNA polymerase II transcription regulatory region sequence-specific binding)//GO:0005515(protein binding)//GO:0003…	GO:0010719(negative regulation of epithelial to mesenchymal transition)//GO:0010467(gene expression)//GO:0055007(cardiac muscle cell differentiation)//GO:0030326(embryonic limb morphogenesis)//GO:0051891(positive regulation of cardioblast differentiation)//GO:0035136(forelimb morphogenesis)//GO:0060039(pericardium development)//GO:0008285(negative regulation of cell proliferation)//GO:0060980(cel…	NM_080717
TBX5	ENSG00000089225	protein_coding	-	chr12:114791735-114850636	58901	0.096482	0	0	0	0	0	6910	HOS	MIM:601620|HGNC:HGNC:11604|Ensembl:ENSG00000089225|HPRD:03372|Vega:OTTHUMG00000166191	12	12q24.1	T-box 5		GO:0005654(nucleoplasm)//GO:0005634(nucleus)//GO:0005737(cytoplasm)	GO:0003700(transcription factor activity, sequence-specific DNA binding)//GO:0043565(sequence-specific DNA binding)//GO:0000977(RNA polymerase II regulatory region sequence-specific DNA binding)//GO:0008134(transcription factor binding)//GO:0001228(transcriptional activator activity, RNA polymerase II transcription regulatory region sequence-specific binding)//GO:0005515(protein binding)//GO:0003…	GO:0010719(negative regulation of epithelial to mesenchymal transition)//GO:0010467(gene expression)//GO:0055007(cardiac muscle cell differentiation)//GO:0030326(embryonic limb morphogenesis)//GO:0051891(positive regulation of cardioblast differentiation)//GO:0035136(forelimb morphogenesis)//GO:0060039(pericardium development)//GO:0008285(negative regulation of cell proliferation)//GO:0060980(cel…	NM_000192
TBX5	ENSG00000089225	protein_coding	-	chr12:114791735-114850636	58901	0.096482	0	0	0	0	0	6910	HOS	MIM:601620|HGNC:HGNC:11604|Ensembl:ENSG00000089225|HPRD:03372|Vega:OTTHUMG00000166191	12	12q24.1	T-box 5		GO:0005654(nucleoplasm)//GO:0005634(nucleus)//GO:0005737(cytoplasm)	GO:0003700(transcription factor activity, sequence-specific DNA binding)//GO:0043565(sequence-specific DNA binding)//GO:0000977(RNA polymerase II regulatory region sequence-specific DNA binding)//GO:0008134(transcription factor binding)//GO:0001228(transcriptional activator activity, RNA polymerase II transcription regulatory region sequence-specific binding)//GO:0005515(protein binding)//GO:0003…	GO:0010719(negative regulation of epithelial to mesenchymal transition)//GO:0010467(gene expression)//GO:0055007(cardiac muscle cell differentiation)//GO:0030326(embryonic limb morphogenesis)//GO:0051891(positive regulation of cardioblast differentiation)//GO:0035136(forelimb morphogenesis)//GO:0060039(pericardium development)//GO:0008285(negative regulation of cell proliferation)//GO:0060980(cel…	NM_181486
CD27	ENSG00000139193	protein_coding	+	chr12:6548166-6580153	31987	0.0970219	0	0	0	0	0	939	S152|S152. LPFS2|T14|TNFRSF7|Tp55	MIM:186711|HGNC:HGNC:11922|Ensembl:ENSG00000139193|HPRD:01723|Vega:OTTHUMG00000168316	12	12p13	CD27 molecule	hsa04060(Cytokine-cytokine receptor interaction)	GO:0009897(external side of plasma membrane)//GO:0005887(integral component of plasma membrane)//GO:0005576(extracellular region)//GO:0043005(neuron projection)//GO:0005886(plasma membrane)//GO:0070062(extracellular exosome)//GO:0005634(nucleus)	GO:0005515(protein binding)//GO:0005031(tumor necrosis factor-activated receptor activity)//GO:0043027(cysteine-type endopeptidase inhibitor activity involved in apoptotic process)//GO:0004888(transmembrane signaling receptor activity)	GO:0008588(release of cytoplasmic sequestered NF-kappaB)//GO:0007420(brain development)//GO:0070233(negative regulation of T cell apoptotic process)//GO:0042127(regulation of cell proliferation)//GO:0045579(positive regulation of B cell differentiation)//GO:0006954(inflammatory response)//GO:0046330(positive regulation of JNK cascade)//GO:0043410(positive regulation of MAPK cascade)//GO:0032496(r…	NM_001242
RFPL4A	ENSG00000223638	protein_coding	+	chr19:56270379-56274541	4162	0.0981183	0	0	0	0	0	342931	RFPL4|RNF210	MIM:612601|HGNC:HGNC:16449|Ensembl:ENSG00000223638|Vega:OTTHUMG00000165449	19	19q13.42	ret finger protein-like 4A			GO:0008270(zinc ion binding)		NM_001145014
USP17L2	ENSG00000223443	protein_coding	-	chr8:11973290-12523120	549830	0.0986686	0	0	0	0	0	377630	DUB-3|DUB3|USP17	MIM:610186|HGNC:HGNC:34434|Ensembl:ENSG00000223443|HPRD:16844|Vega:OTTHUMG00000165295	8	8p23.1	ubiquitin specific peptidase 17-like family member 2		GO:0005634(nucleus)//GO:0005789(endoplasmic reticulum membrane)	GO:0005515(protein binding)//GO:0004843(thiol-dependent ubiquitin-specific protease activity)//GO:0008234(cysteine-type peptidase activity)	GO:0071108(protein K48-linked deubiquitination)//GO:0016579(protein deubiquitination)//GO:0030334(regulation of cell migration)//GO:0070536(protein K63-linked deubiquitination)//GO:0090315(negative regulation of protein targeting to membrane)//GO:1900027(regulation of ruffle assembly)//GO:1900246(positive regulation of RIG-I signaling pathway)//GO:0010955(negative regulation of protein processing…	NM_201402
USP17L2	ENSG00000223443	protein_coding	-	chr8:11973290-12523120	549830	0.0986686	0	0	0	0	0	377630	DUB-3|DUB3|USP17	MIM:610186|HGNC:HGNC:34434|Ensembl:ENSG00000223443|HPRD:16844|Vega:OTTHUMG00000165295	8	8p23.1	ubiquitin specific peptidase 17-like family member 2		GO:0005634(nucleus)//GO:0005789(endoplasmic reticulum membrane)	GO:0005515(protein binding)//GO:0004843(thiol-dependent ubiquitin-specific protease activity)//GO:0008234(cysteine-type peptidase activity)	GO:0071108(protein K48-linked deubiquitination)//GO:0016579(protein deubiquitination)//GO:0030334(regulation of cell migration)//GO:0070536(protein K63-linked deubiquitination)//GO:0090315(negative regulation of protein targeting to membrane)//GO:1900027(regulation of ruffle assembly)//GO:1900246(positive regulation of RIG-I signaling pathway)//GO:0010955(negative regulation of protein processing…	NM_001256873
USP17L2	ENSG00000223443	protein_coding	-	chr8:11973290-12523120	549830	0.0986686	0	0	0	0	0	377630	DUB-3|DUB3|USP17	MIM:610186|HGNC:HGNC:34434|Ensembl:ENSG00000223443|HPRD:16844|Vega:OTTHUMG00000165295	8	8p23.1	ubiquitin specific peptidase 17-like family member 2		GO:0005634(nucleus)//GO:0005789(endoplasmic reticulum membrane)	GO:0005515(protein binding)//GO:0004843(thiol-dependent ubiquitin-specific protease activity)//GO:0008234(cysteine-type peptidase activity)	GO:0071108(protein K48-linked deubiquitination)//GO:0016579(protein deubiquitination)//GO:0030334(regulation of cell migration)//GO:0070536(protein K63-linked deubiquitination)//GO:0090315(negative regulation of protein targeting to membrane)//GO:1900027(regulation of ruffle assembly)//GO:1900246(positive regulation of RIG-I signaling pathway)//GO:0010955(negative regulation of protein processing…	NM_001256874
USP17L2	ENSG00000223443	protein_coding	-	chr8:11973290-12523120	549830	0.0986686	0	0	0	0	0	377630	DUB-3|DUB3|USP17	MIM:610186|HGNC:HGNC:34434|Ensembl:ENSG00000223443|HPRD:16844|Vega:OTTHUMG00000165295	8	8p23.1	ubiquitin specific peptidase 17-like family member 2		GO:0005634(nucleus)//GO:0005789(endoplasmic reticulum membrane)	GO:0005515(protein binding)//GO:0004843(thiol-dependent ubiquitin-specific protease activity)//GO:0008234(cysteine-type peptidase activity)	GO:0071108(protein K48-linked deubiquitination)//GO:0016579(protein deubiquitination)//GO:0030334(regulation of cell migration)//GO:0070536(protein K63-linked deubiquitination)//GO:0090315(negative regulation of protein targeting to membrane)//GO:1900027(regulation of ruffle assembly)//GO:1900246(positive regulation of RIG-I signaling pathway)//GO:0010955(negative regulation of protein processing…	NM_001256869
USP17L2	ENSG00000223443	protein_coding	-	chr8:11973290-12523120	549830	0.0986686	0	0	0	0	0	377630	DUB-3|DUB3|USP17	MIM:610186|HGNC:HGNC:34434|Ensembl:ENSG00000223443|HPRD:16844|Vega:OTTHUMG00000165295	8	8p23.1	ubiquitin specific peptidase 17-like family member 2		GO:0005634(nucleus)//GO:0005789(endoplasmic reticulum membrane)	GO:0005515(protein binding)//GO:0004843(thiol-dependent ubiquitin-specific protease activity)//GO:0008234(cysteine-type peptidase activity)	GO:0071108(protein K48-linked deubiquitination)//GO:0016579(protein deubiquitination)//GO:0030334(regulation of cell migration)//GO:0070536(protein K63-linked deubiquitination)//GO:0090315(negative regulation of protein targeting to membrane)//GO:1900027(regulation of ruffle assembly)//GO:1900246(positive regulation of RIG-I signaling pathway)//GO:0010955(negative regulation of protein processing…	NM_001256872
USP17L2	ENSG00000223443	protein_coding	-	chr8:11973290-12523120	549830	0.0986686	0	0	0	0	0	377630	DUB-3|DUB3|USP17	MIM:610186|HGNC:HGNC:34434|Ensembl:ENSG00000223443|HPRD:16844|Vega:OTTHUMG00000165295	8	8p23.1	ubiquitin specific peptidase 17-like family member 2		GO:0005634(nucleus)//GO:0005789(endoplasmic reticulum membrane)	GO:0005515(protein binding)//GO:0004843(thiol-dependent ubiquitin-specific protease activity)//GO:0008234(cysteine-type peptidase activity)	GO:0071108(protein K48-linked deubiquitination)//GO:0016579(protein deubiquitination)//GO:0030334(regulation of cell migration)//GO:0070536(protein K63-linked deubiquitination)//GO:0090315(negative regulation of protein targeting to membrane)//GO:1900027(regulation of ruffle assembly)//GO:1900246(positive regulation of RIG-I signaling pathway)//GO:0010955(negative regulation of protein processing…	NM_001256871
ALOX12	ENSG00000108839	protein_coding	+	chr17:6757179-6922978	165799	0.0994672	0	0	0	0	0	239	12-LOX|12S-LOX|LOG12	MIM:152391|HGNC:HGNC:429|Ensembl:ENSG00000108839|HPRD:01066|Vega:OTTHUMG00000102088	17	17p13.1	arachidonate 12-lipoxygenase	hsa00590(Arachidonic acid metabolism)//	GO:0016020(membrane)//GO:0070062(extracellular exosome)//GO:0042383(sarcolemma)//GO:0005737(cytoplasm)//GO:0005829(cytosol)	GO:0047977(hepoxilin-epoxide hydrolase activity)//GO:0005506(iron ion binding)//GO:0016702(oxidoreductase activity, acting on single donors with incorporation of molecular oxygen, incorporation of two atoms of oxygen)//GO:0004052(arachidonate 12-lipoxygenase activity)//GO:0051120(hepoxilin A3 synthase activity)//GO:0005515(protein binding)//GO:0016165(linoleate 13S-lipoxygenase activity)	GO:0072593(reactive oxygen species metabolic process)//GO:0045909(positive regulation of vasodilation)//GO:0010656(negative regulation of muscle cell apoptotic process)//GO:0051122(hepoxilin biosynthetic process)//GO:0010628(positive regulation of gene expression)//GO:0051901(positive regulation of mitochondrial depolarization)//GO:0043651(linoleic acid metabolic process)//GO:0043066(negative reg…	NM_000697
VHLL	ENSG00000189030	protein_coding	-	chr1:156268414-156269428	1014	0.100504	0	0	0	0	0	391104	VHLP|VLP	HGNC:HGNC:30666|HPRD:15648	1	1q22	von Hippel-Lindau tumor suppressor-like		GO:0005929(cilium)//GO:0005829(cytosol)//GO:0005739(mitochondrion)//GO:0030891(VCB complex)//GO:0031462(Cul2-RING ubiquitin ligase complex)//GO:0005730(nucleolus)//GO:0005634(nucleus)	GO:0005515(protein binding)//GO:0032403(protein complex binding)//GO:0061630(ubiquitin protein ligase activity)	GO:2001233(regulation of apoptotic signaling pathway)//GO:0003309(type B pancreatic cell differentiation)//GO:0043534(blood vessel endothelial cell migration)//GO:0030198(extracellular matrix organization)//GO:0001666(response to hypoxia)//GO:0045602(negative regulation of endothelial cell differentiation)//GO:0051291(protein heterooligomerization)//GO:0016567(protein ubiquitination)//GO:0070244(…	NM_001004319
STMN4	ENSG00000015592	protein_coding	-	chr8:27092839-27115937	23098	0.101677	0	0	0	0	0	81551	RB3	HGNC:HGNC:16078|Ensembl:ENSG00000015592|HPRD:18120|Vega:OTTHUMG00000099461	8	8p21.2	stathmin 4		GO:0043005(neuron projection)//GO:0030424(axon)//GO:0005794(Golgi apparatus)//GO:0030426(growth cone)//GO:0005737(cytoplasm)	GO:0015631(tubulin binding)	GO:0051493(regulation of cytoskeleton organization)//GO:0031175(neuron projection development)//GO:0007019(microtubule depolymerization)//GO:0031110(regulation of microtubule polymerization or depolymerization)	NM_030795
STMN4	ENSG00000015592	protein_coding	-	chr8:27092839-27115937	23098	0.101677	0	0	0	0	0	81551	RB3	HGNC:HGNC:16078|Ensembl:ENSG00000015592|HPRD:18120|Vega:OTTHUMG00000099461	8	8p21.2	stathmin 4		GO:0043005(neuron projection)//GO:0030424(axon)//GO:0005794(Golgi apparatus)//GO:0030426(growth cone)//GO:0005737(cytoplasm)	GO:0015631(tubulin binding)	GO:0051493(regulation of cytoskeleton organization)//GO:0031175(neuron projection development)//GO:0007019(microtubule depolymerization)//GO:0031110(regulation of microtubule polymerization or depolymerization)	NM_001283055
STMN4	ENSG00000015592	protein_coding	-	chr8:27092839-27115937	23098	0.101677	0	0	0	0	0	81551	RB3	HGNC:HGNC:16078|Ensembl:ENSG00000015592|HPRD:18120|Vega:OTTHUMG00000099461	8	8p21.2	stathmin 4		GO:0043005(neuron projection)//GO:0030424(axon)//GO:0005794(Golgi apparatus)//GO:0030426(growth cone)//GO:0005737(cytoplasm)	GO:0015631(tubulin binding)	GO:0051493(regulation of cytoskeleton organization)//GO:0031175(neuron projection development)//GO:0007019(microtubule depolymerization)//GO:0031110(regulation of microtubule polymerization or depolymerization)	NM_001283054
STMN4	ENSG00000015592	protein_coding	-	chr8:27092839-27115937	23098	0.101677	0	0	0	0	0	81551	RB3	HGNC:HGNC:16078|Ensembl:ENSG00000015592|HPRD:18120|Vega:OTTHUMG00000099461	8	8p21.2	stathmin 4		GO:0043005(neuron projection)//GO:0030424(axon)//GO:0005794(Golgi apparatus)//GO:0030426(growth cone)//GO:0005737(cytoplasm)	GO:0015631(tubulin binding)	GO:0051493(regulation of cytoskeleton organization)//GO:0031175(neuron projection development)//GO:0007019(microtubule depolymerization)//GO:0031110(regulation of microtubule polymerization or depolymerization)	NM_001283053
TMEM238	ENSG00000233493	protein_coding	-	chr19:55890612-55895966	5354	0.102159	0	0	0	0	0	388564	-	HGNC:HGNC:40042	19	19q13.42	transmembrane protein 238		GO:0016021(integral component of membrane)			NM_001190764
TCEAL6	ENSG00000204071	protein_coding	-	chrX:101395447-101397942	2495	0.104237	0	0	0	0	0	158931	Tceal3|WEX2	HGNC:HGNC:24553|HPRD:17311	X	Xq22.1	transcription elongation factor A like 6		GO:0005634(nucleus)	GO:0050699(WW domain binding)	GO:0006357(regulation of transcription from RNA polymerase II promoter)//GO:0006351(transcription, DNA-templated)	NM_001006938
C14orf183	ENSG00000168260	protein_coding	-	chr14:50448429-50571761	123332	0.105255	0	0	0	0	0											NM_001014830
SDR9C7	ENSG00000170426	protein_coding	-	chr12:57316937-57328189	11252	0.107528	0	0	0	0	0	121214	RDHS|SDR-O|SDRO	MIM:609769|HGNC:HGNC:29958|Ensembl:ENSG00000170426|HPRD:15235|Vega:OTTHUMG00000171004	12	12q13.3	short chain dehydrogenase/reductase family 9C, member 7		GO:0005730(nucleolus)//GO:0005737(cytoplasm)	GO:0004745(retinol dehydrogenase activity)	GO:0055114(oxidation-reduction process)	NM_148897
MNDA	ENSG00000163563	protein_coding	+	chr1:158801106-158819296	18190	0.108401	0	0	0	0	0	4332	PYHIN3	MIM:159553|HGNC:HGNC:7183|Ensembl:ENSG00000163563|HPRD:15932|Vega:OTTHUMG00000022776	1	1q22	myeloid cell nuclear differentiation antigen		GO:0005634(nucleus)//GO:0005737(cytoplasm)//GO:0070062(extracellular exosome)	GO:0005515(protein binding)//GO:0003677(DNA binding)	GO:0030889(negative regulation of B cell proliferation)//GO:0006974(cellular response to DNA damage stimulus)//GO:0043065(positive regulation of apoptotic process)//GO:0006351(transcription, DNA-templated)//GO:0050853(B cell receptor signaling pathway)//GO:0006968(cellular defense response)//GO:0006355(regulation of transcription, DNA-templated)	NM_002432
WISP3	ENSG00000112761	protein_coding	+	chr6:112375274-112408732	33458	0.110193	0	0	0	0	0	8838	CCN6|LIBC|PPAC|PPD|WISP-3	MIM:603400|HGNC:HGNC:12771|Ensembl:ENSG00000112761|HPRD:04550|Vega:OTTHUMG00000185101	6	6q21	WNT1 inducible signaling pathway protein 3		GO:0005578(proteinaceous extracellular matrix)//GO:0005576(extracellular region)//GO:0005615(extracellular space)	GO:0008201(heparin binding)//GO:0008083(growth factor activity)//GO:0005178(integrin binding)//GO:0005520(insulin-like growth factor binding)	GO:0007267(cell-cell signaling)//GO:0060548(negative regulation of cell death)//GO:0007165(signal transduction)//GO:0001558(regulation of cell growth)//GO:0007155(cell adhesion)	NM_198239
WISP3	ENSG00000112761	protein_coding	+	chr6:112375274-112408732	33458	0.110193	0	0	0	0	0	8838	CCN6|LIBC|PPAC|PPD|WISP-3	MIM:603400|HGNC:HGNC:12771|Ensembl:ENSG00000112761|HPRD:04550|Vega:OTTHUMG00000185101	6	6q21	WNT1 inducible signaling pathway protein 3		GO:0005578(proteinaceous extracellular matrix)//GO:0005576(extracellular region)//GO:0005615(extracellular space)	GO:0008201(heparin binding)//GO:0008083(growth factor activity)//GO:0005178(integrin binding)//GO:0005520(insulin-like growth factor binding)	GO:0007267(cell-cell signaling)//GO:0060548(negative regulation of cell death)//GO:0007165(signal transduction)//GO:0001558(regulation of cell growth)//GO:0007155(cell adhesion)	NM_003880
LTC4S	ENSG00000213316	protein_coding	+	chr5:179159850-179223648	63798	0.11441	0	0	0	0	0	4056	-	MIM:246530|HGNC:HGNC:6719|Ensembl:ENSG00000213316|HPRD:02004|Vega:OTTHUMG00000150314	5	5q35	leukotriene C4 synthase	hsa00590(Arachidonic acid metabolism)//	GO:0016021(integral component of membrane)//GO:0005640(nuclear outer membrane)//GO:0005635(nuclear envelope)//GO:0005789(endoplasmic reticulum membrane)//GO:0043231(intracellular membrane-bounded organelle)//GO:0005783(endoplasmic reticulum)	GO:0004602(glutathione peroxidase activity)//GO:0043295(glutathione binding)//GO:0004464(leukotriene-C4 synthase activity)//GO:0004364(glutathione transferase activity)//GO:0046982(protein heterodimerization activity)//GO:0008047(enzyme activator activity)//GO:0008289(lipid binding)//GO:0005515(protein binding)	GO:0006691(leukotriene metabolic process)//GO:0019370(leukotriene biosynthetic process)//GO:0019369(arachidonic acid metabolic process)//GO:0042493(response to drug)//GO:0098869(cellular oxidant detoxification)//GO:0048678(response to axon injury)//GO:0019372(lipoxygenase pathway)//GO:0043085(positive regulation of catalytic activity)//GO:0071299(cellular response to vitamin A)//GO:0044281(small …	NM_145867
CALHM2	ENSG00000138172	protein_coding	-	chr10:105206542-105222452	15910	0.116501	0	0	0	0	0	51063	FAM26B	MIM:612235|HGNC:HGNC:23493|Ensembl:ENSG00000138172|HPRD:13301|Vega:OTTHUMG00000018990	10	10q24.33	calcium homeostasis modulator 2		GO:0005887(integral component of plasma membrane)	GO:0005261(cation channel activity)	GO:0098655(cation transmembrane transport)//GO:0034220(ion transmembrane transport)	NM_015916
SLC25A52	ENSG00000141437	protein_coding	-	chr18:29339524-29340843	1319	0.116715	0	0	0	0	0	147407	MCART2	MIM:616153|HGNC:HGNC:23324|Ensembl:ENSG00000141437|HPRD:18732|Vega:OTTHUMG00000179617	18	18q12.1	solute carrier family 25 member 52		GO:0016021(integral component of membrane)//GO:0005743(mitochondrial inner membrane)	GO:0003735(structural constituent of ribosome)	GO:0006412(translation)//GO:0006810(transport)	NM_001034172
CRYBB2	ENSG00000244752	protein_coding	+	chr22:25615488-25627836	12348	0.117985	0	0	0	0	0	1415	CCA2|CRYB2|CRYB2A|CTRCT3|D22S665	MIM:123620|HGNC:HGNC:2398|Ensembl:ENSG00000244752|HPRD:00430|Vega:OTTHUMG00000150905	22	22q11.23	crystallin beta B2			GO:0005198(structural molecule activity)//GO:0042803(protein homodimerization activity)//GO:0005212(structural constituent of eye lens)//GO:0042802(identical protein binding)	GO:0043010(camera-type eye development)//GO:0007601(visual perception)//GO:0050896(response to stimulus)	NM_000496
ADRA1A	ENSG00000120907	protein_coding	-	chr8:26605666-26724790	119124	0.120292	0	0	0	0	0	148	ADRA1C|ADRA1L1|ALPHA1AAR	MIM:104221|HGNC:HGNC:277|Ensembl:ENSG00000120907|HPRD:00081|Vega:OTTHUMG00000099459	8	8p21.2	adrenoceptor alpha 1A	hsa04020(Calcium signaling pathway)//hsa04022(cGMP-PKG signaling pathway)//hsa04080(Neuroactive ligand-receptor interaction)//hsa04152(AMPK signaling pathway)//hsa04261(Adrenergic signaling in cardiomyocytes)//hsa04270(Vascular smooth muscle contraction)//hsa04970(Salivary secretion)	GO:0030018(Z disc)//GO:0005886(plasma membrane)//GO:0005887(integral component of plasma membrane)//GO:0031965(nuclear membrane)//GO:0016021(integral component of membrane)//GO:0005829(cytosol)//GO:0030315(T-tubule)//GO:0005634(nucleus)	GO:0004937(alpha1-adrenergic receptor activity)//GO:0046982(protein heterodimerization activity)	GO:0035024(negative regulation of Rho protein signal transduction)//GO:0045907(positive regulation of vasoconstriction)//GO:0097195(pilomotor reflex)//GO:0007204(positive regulation of cytosolic calcium ion concentration)//GO:0001996(positive regulation of heart rate by epinephrine-norepinephrine)//GO:0001997(positive regulation of the force of heart contraction by epinephrine-norepinephrine)//GO…	NM_033303
ADRA1A	ENSG00000120907	protein_coding	-	chr8:26605666-26724790	119124	0.120292	0	0	0	0	0	148	ADRA1C|ADRA1L1|ALPHA1AAR	MIM:104221|HGNC:HGNC:277|Ensembl:ENSG00000120907|HPRD:00081|Vega:OTTHUMG00000099459	8	8p21.2	adrenoceptor alpha 1A	hsa04020(Calcium signaling pathway)//hsa04022(cGMP-PKG signaling pathway)//hsa04080(Neuroactive ligand-receptor interaction)//hsa04152(AMPK signaling pathway)//hsa04261(Adrenergic signaling in cardiomyocytes)//hsa04270(Vascular smooth muscle contraction)//hsa04970(Salivary secretion)	GO:0030018(Z disc)//GO:0005886(plasma membrane)//GO:0005887(integral component of plasma membrane)//GO:0031965(nuclear membrane)//GO:0016021(integral component of membrane)//GO:0005829(cytosol)//GO:0030315(T-tubule)//GO:0005634(nucleus)	GO:0004937(alpha1-adrenergic receptor activity)//GO:0046982(protein heterodimerization activity)	GO:0035024(negative regulation of Rho protein signal transduction)//GO:0045907(positive regulation of vasoconstriction)//GO:0097195(pilomotor reflex)//GO:0007204(positive regulation of cytosolic calcium ion concentration)//GO:0001996(positive regulation of heart rate by epinephrine-norepinephrine)//GO:0001997(positive regulation of the force of heart contraction by epinephrine-norepinephrine)//GO…	NM_033302
ADRA1A	ENSG00000120907	protein_coding	-	chr8:26605666-26724790	119124	0.120292	0	0	0	0	0	148	ADRA1C|ADRA1L1|ALPHA1AAR	MIM:104221|HGNC:HGNC:277|Ensembl:ENSG00000120907|HPRD:00081|Vega:OTTHUMG00000099459	8	8p21.2	adrenoceptor alpha 1A	hsa04020(Calcium signaling pathway)//hsa04022(cGMP-PKG signaling pathway)//hsa04080(Neuroactive ligand-receptor interaction)//hsa04152(AMPK signaling pathway)//hsa04261(Adrenergic signaling in cardiomyocytes)//hsa04270(Vascular smooth muscle contraction)//hsa04970(Salivary secretion)	GO:0030018(Z disc)//GO:0005886(plasma membrane)//GO:0005887(integral component of plasma membrane)//GO:0031965(nuclear membrane)//GO:0016021(integral component of membrane)//GO:0005829(cytosol)//GO:0030315(T-tubule)//GO:0005634(nucleus)	GO:0004937(alpha1-adrenergic receptor activity)//GO:0046982(protein heterodimerization activity)	GO:0035024(negative regulation of Rho protein signal transduction)//GO:0045907(positive regulation of vasoconstriction)//GO:0097195(pilomotor reflex)//GO:0007204(positive regulation of cytosolic calcium ion concentration)//GO:0001996(positive regulation of heart rate by epinephrine-norepinephrine)//GO:0001997(positive regulation of the force of heart contraction by epinephrine-norepinephrine)//GO…	NM_033304
ADRA1A	ENSG00000120907	protein_coding	-	chr8:26605666-26724790	119124	0.120292	0	0	0	0	0	148	ADRA1C|ADRA1L1|ALPHA1AAR	MIM:104221|HGNC:HGNC:277|Ensembl:ENSG00000120907|HPRD:00081|Vega:OTTHUMG00000099459	8	8p21.2	adrenoceptor alpha 1A	hsa04020(Calcium signaling pathway)//hsa04022(cGMP-PKG signaling pathway)//hsa04080(Neuroactive ligand-receptor interaction)//hsa04152(AMPK signaling pathway)//hsa04261(Adrenergic signaling in cardiomyocytes)//hsa04270(Vascular smooth muscle contraction)//hsa04970(Salivary secretion)	GO:0030018(Z disc)//GO:0005886(plasma membrane)//GO:0005887(integral component of plasma membrane)//GO:0031965(nuclear membrane)//GO:0016021(integral component of membrane)//GO:0005829(cytosol)//GO:0030315(T-tubule)//GO:0005634(nucleus)	GO:0004937(alpha1-adrenergic receptor activity)//GO:0046982(protein heterodimerization activity)	GO:0035024(negative regulation of Rho protein signal transduction)//GO:0045907(positive regulation of vasoconstriction)//GO:0097195(pilomotor reflex)//GO:0007204(positive regulation of cytosolic calcium ion concentration)//GO:0001996(positive regulation of heart rate by epinephrine-norepinephrine)//GO:0001997(positive regulation of the force of heart contraction by epinephrine-norepinephrine)//GO…	NM_000680
PDCL2	ENSG00000163440	protein_coding	-	chr4:56422691-56458379	35688	0.122135	0	0	0	0	0	132954	GCPHLP	MIM:611676|HGNC:HGNC:29524|Ensembl:ENSG00000163440|HPRD:15109|Vega:OTTHUMG00000160674	4	4q12	phosducin like 2		GO:0005737(cytoplasm)	GO:0008479(queuine tRNA-ribosyltransferase activity)	GO:0008616(queuosine biosynthetic process)	NM_152401
PGAM2	ENSG00000164708	protein_coding	-	chr7:44084238-44109055	24817	0.122826	0	0	0	0	0	5224	GSD10|PGAM-M|PGAMM	MIM:612931|HGNC:HGNC:8889|Ensembl:ENSG00000164708|HPRD:02027|Vega:OTTHUMG00000155355	7	7p13-p12	phosphoglycerate mutase 2	hsa00010(Glycolysis / Gluconeogenesis)//hsa00260(Glycine, serine and threonine metabolism)//	GO:0005634(nucleus)//GO:0070062(extracellular exosome)//GO:0005829(cytosol)	GO:0004082(bisphosphoglycerate mutase activity)//GO:0004619(phosphoglycerate mutase activity)//GO:0046538(2,3-bisphosphoglycerate-dependent phosphoglycerate mutase activity)//GO:0048037(cofactor binding)//GO:0004083(bisphosphoglycerate 2-phosphatase activity)	GO:0044281(small molecule metabolic process)//GO:0007219(Notch signaling pathway)//GO:0006096(glycolytic process)//GO:0006094(gluconeogenesis)//GO:0016311(dephosphorylation)//GO:0007283(spermatogenesis)//GO:0046689(response to mercury ion)//GO:0006006(glucose metabolic process)//GO:0006941(striated muscle contraction)//GO:0005975(carbohydrate metabolic process)//GO:0043456(regulation of pentose-p…	NM_000290
SPACA3	ENSG00000141316	protein_coding	+	chr17:31297393-31324895	27502	0.130188	0	0	0	0	0	124912	ALLP17|CT54|LYC3|LYZC|LYZL3|SLLP1	MIM:612749|HGNC:HGNC:16260|Ensembl:ENSG00000141316|HPRD:15420|Vega:OTTHUMG00000132886	17	17q11.2	sperm acrosome associated 3		GO:0005764(lysosome)//GO:0030141(secretory granule)//GO:0005576(extracellular region)//GO:0016021(integral component of membrane)//GO:0002080(acrosomal membrane)	GO:0005515(protein binding)//GO:0003796(lysozyme activity)	GO:0035036(sperm-egg recognition)//GO:0008152(metabolic process)//GO:0009566(fertilization)//GO:0016998(cell wall macromolecule catabolic process)//GO:0009253(peptidoglycan catabolic process)//GO:0050830(defense response to Gram-positive bacterium)//GO:0042117(monocyte activation)//GO:0009615(response to virus)//GO:0050766(positive regulation of phagocytosis)//GO:0043032(positive regulation of ma…	NM_173847
C10orf53	ENSG00000178645	protein_coding	+	chr10:50817140-50918307	101167	0.133805	0	0	0	0	0	282966	-	HGNC:HGNC:27421|HPRD:12579	10	10q11.23	chromosome 10 open reading frame 53					NM_001042427
C10orf53	ENSG00000178645	protein_coding	+	chr10:50817140-50918307	101167	0.133805	0	0	0	0	0	282966	-	HGNC:HGNC:27421|HPRD:12579	10	10q11.23	chromosome 10 open reading frame 53					NM_182554
C10orf53	ENSG00000178645	protein_coding	+	chr10:50817140-50918307	101167	0.133805	0	0	0	0	0	282966	-	HGNC:HGNC:27421|HPRD:12579	10	10q11.23	chromosome 10 open reading frame 53					NM_182554
PPIAL4C	ENSG00000198161	protein_coding	+	chr1:149553002-149553787	785	0.136756	0	0	0	0	0	653598	COAS-2	HGNC:HGNC:33995	1	1q21.2	peptidylprolyl isomerase A like 4C		GO:0005737(cytoplasm)	GO:0003755(peptidyl-prolyl cis-trans isomerase activity)	GO:0000413(protein peptidyl-prolyl isomerization)//GO:0006457(protein folding)	NM_001135789
GNGT2	ENSG00000167083	protein_coding	-	chr17:47280152-47300587	20435	0.13718	0	0	0	0	0	2793	G-GAMMA-8|G-GAMMA-C|GNG8|GNG9|GNGT8	MIM:139391|HGNC:HGNC:4412|Ensembl:ENSG00000167083|HPRD:06792|Vega:OTTHUMG00000161308	17	17q21	guanine nucleotide binding protein (G protein), gamma transducing activity polypeptide 2	hsa04014(Ras signaling pathway)//hsa04062(Chemokine signaling pathway)//hsa04151(PI3K-Akt signaling pathway)//hsa04713(Circadian entrainment)//hsa04723(Retrograde endocannabinoid signaling)//hsa04724(Glutamatergic synapse)//hsa04725(Cholinergic synapse)//hsa04726(Serotonergic synapse)//hsa04727(GABAergic synapse)//hsa04728(Dopaminergic synapse)//hsa05032(Morphine addiction)//hsa05034(Alcoholism)/…	GO:0005886(plasma membrane)//GO:0005834(heterotrimeric G-protein complex)	GO:0004871(signal transducer activity)//GO:0003924(GTPase activity)	GO:0007268(synaptic transmission)//GO:0007602(phototransduction)//GO:0007186(G-protein coupled receptor signaling pathway)	NM_001198756
GNGT2	ENSG00000167083	protein_coding	-	chr17:47280152-47300587	20435	0.13718	0	0	0	0	0	2793	G-GAMMA-8|G-GAMMA-C|GNG8|GNG9|GNGT8	MIM:139391|HGNC:HGNC:4412|Ensembl:ENSG00000167083|HPRD:06792|Vega:OTTHUMG00000161308	17	17q21	guanine nucleotide binding protein (G protein), gamma transducing activity polypeptide 2	hsa04014(Ras signaling pathway)//hsa04062(Chemokine signaling pathway)//hsa04151(PI3K-Akt signaling pathway)//hsa04713(Circadian entrainment)//hsa04723(Retrograde endocannabinoid signaling)//hsa04724(Glutamatergic synapse)//hsa04725(Cholinergic synapse)//hsa04726(Serotonergic synapse)//hsa04727(GABAergic synapse)//hsa04728(Dopaminergic synapse)//hsa05032(Morphine addiction)//hsa05034(Alcoholism)/…	GO:0005886(plasma membrane)//GO:0005834(heterotrimeric G-protein complex)	GO:0004871(signal transducer activity)//GO:0003924(GTPase activity)	GO:0007268(synaptic transmission)//GO:0007602(phototransduction)//GO:0007186(G-protein coupled receptor signaling pathway)	NM_001198755
GNGT2	ENSG00000167083	protein_coding	-	chr17:47280152-47300587	20435	0.13718	0	0	0	0	0	2793	G-GAMMA-8|G-GAMMA-C|GNG8|GNG9|GNGT8	MIM:139391|HGNC:HGNC:4412|Ensembl:ENSG00000167083|HPRD:06792|Vega:OTTHUMG00000161308	17	17q21	guanine nucleotide binding protein (G protein), gamma transducing activity polypeptide 2	hsa04014(Ras signaling pathway)//hsa04062(Chemokine signaling pathway)//hsa04151(PI3K-Akt signaling pathway)//hsa04713(Circadian entrainment)//hsa04723(Retrograde endocannabinoid signaling)//hsa04724(Glutamatergic synapse)//hsa04725(Cholinergic synapse)//hsa04726(Serotonergic synapse)//hsa04727(GABAergic synapse)//hsa04728(Dopaminergic synapse)//hsa05032(Morphine addiction)//hsa05034(Alcoholism)/…	GO:0005886(plasma membrane)//GO:0005834(heterotrimeric G-protein complex)	GO:0004871(signal transducer activity)//GO:0003924(GTPase activity)	GO:0007268(synaptic transmission)//GO:0007602(phototransduction)//GO:0007186(G-protein coupled receptor signaling pathway)	NM_031498
GNGT2	ENSG00000167083	protein_coding	-	chr17:47280152-47300587	20435	0.13718	0	0	0	0	0	2793	G-GAMMA-8|G-GAMMA-C|GNG8|GNG9|GNGT8	MIM:139391|HGNC:HGNC:4412|Ensembl:ENSG00000167083|HPRD:06792|Vega:OTTHUMG00000161308	17	17q21	guanine nucleotide binding protein (G protein), gamma transducing activity polypeptide 2	hsa04014(Ras signaling pathway)//hsa04062(Chemokine signaling pathway)//hsa04151(PI3K-Akt signaling pathway)//hsa04713(Circadian entrainment)//hsa04723(Retrograde endocannabinoid signaling)//hsa04724(Glutamatergic synapse)//hsa04725(Cholinergic synapse)//hsa04726(Serotonergic synapse)//hsa04727(GABAergic synapse)//hsa04728(Dopaminergic synapse)//hsa05032(Morphine addiction)//hsa05034(Alcoholism)/…	GO:0005886(plasma membrane)//GO:0005834(heterotrimeric G-protein complex)	GO:0004871(signal transducer activity)//GO:0003924(GTPase activity)	GO:0007268(synaptic transmission)//GO:0007602(phototransduction)//GO:0007186(G-protein coupled receptor signaling pathway)	NM_001198754
DAOA	ENSG00000182346	protein_coding	+	chr13:106111403-106158030	46627	0.138482	0	0	0	0	0	267012	LG72|SG72	MIM:607408|HGNC:HGNC:21191|Ensembl:ENSG00000182346|HPRD:07591|Vega:OTTHUMG00000041333	13	13q33.2|13q34	D-amino acid oxidase activator		GO:0005739(mitochondrion)//GO:0005794(Golgi apparatus)//GO:0048471(perinuclear region of cytoplasm)	GO:0019899(enzyme binding)//GO:0008047(enzyme activator activity)	GO:1900758(negative regulation of D-amino-acid oxidase activity)//GO:0043085(positive regulation of catalytic activity)	NM_001161814
DAOA	ENSG00000182346	protein_coding	+	chr13:106111403-106158030	46627	0.138482	0	0	0	0	0	267012	LG72|SG72	MIM:607408|HGNC:HGNC:21191|Ensembl:ENSG00000182346|HPRD:07591|Vega:OTTHUMG00000041333	13	13q33.2|13q34	D-amino acid oxidase activator		GO:0005739(mitochondrion)//GO:0005794(Golgi apparatus)//GO:0048471(perinuclear region of cytoplasm)	GO:0019899(enzyme binding)//GO:0008047(enzyme activator activity)	GO:1900758(negative regulation of D-amino-acid oxidase activity)//GO:0043085(positive regulation of catalytic activity)	NM_001161812
DAOA	ENSG00000182346	protein_coding	+	chr13:106111403-106158030	46627	0.138482	0	0	0	0	0	267012	LG72|SG72	MIM:607408|HGNC:HGNC:21191|Ensembl:ENSG00000182346|HPRD:07591|Vega:OTTHUMG00000041333	13	13q33.2|13q34	D-amino acid oxidase activator		GO:0005739(mitochondrion)//GO:0005794(Golgi apparatus)//GO:0048471(perinuclear region of cytoplasm)	GO:0019899(enzyme binding)//GO:0008047(enzyme activator activity)	GO:1900758(negative regulation of D-amino-acid oxidase activity)//GO:0043085(positive regulation of catalytic activity)	NM_172370
MBD3L4	ENSG00000205718	protein_coding	-	chr19:7037758-7040190	2432	0.138944	0	0	0	0	0	653656	-	HGNC:HGNC:37206|Ensembl:ENSG00000205718|Vega:OTTHUMG00000181974	19	19p13.2	methyl-CpG binding domain protein 3-like 4		GO:0005634(nucleus)	GO:0008327(methyl-CpG binding)	GO:0006346(methylation-dependent chromatin silencing)//GO:0006351(transcription, DNA-templated)//GO:0000122(negative regulation of transcription from RNA polymerase II promoter)	NM_001164419
CPSF4L	ENSG00000187959	protein_coding	-	chr17:71161115-71258491	97376	0.154368	0	0	0	0	0	642843	-	HGNC:HGNC:33632|Ensembl:ENSG00000187959|Vega:OTTHUMG00000132640	17	17q25.1	cleavage and polyadenylation specific factor 4-like			GO:0003723(RNA binding)//GO:0046872(metal ion binding)		NM_001129885
SERPINC1	ENSG00000117601	protein_coding	-	chr1:173872946-173886516	13570	0.182448	0	0	0	0	0	462	AT3|AT3D|ATIII|THPH7	MIM:107300|HGNC:HGNC:775|Ensembl:ENSG00000117601|HPRD:00122|Vega:OTTHUMG00000037276	1	1q25.1	serpin peptidase inhibitor, clade C (antithrombin), member 1	hsa04610(Complement and coagulation cascades)	GO:0072562(blood microparticle)//GO:0005886(plasma membrane)//GO:0070062(extracellular exosome)//GO:0005576(extracellular region)//GO:0005615(extracellular space)	GO:0008201(heparin binding)//GO:0002020(protease binding)//GO:0005515(protein binding)//GO:0004867(serine-type endopeptidase inhibitor activity)	GO:2000266(regulation of blood coagulation, intrinsic pathway)//GO:0050728(negative regulation of inflammatory response)//GO:0010951(negative regulation of endopeptidase activity)//GO:0007584(response to nutrient)//GO:0007596(blood coagulation)	NM_000488
AGBL4	ENSG00000186094	protein_coding	-	chr1:48998526-50489585	1491059	0.182833	0	0	0	0	0	84871	CCP6	MIM:616476|HGNC:HGNC:25892|Ensembl:ENSG00000186094|HPRD:07487|Vega:OTTHUMG00000007793	1	1p33	ATP/GTP binding protein-like 4		GO:0036064(ciliary basal body)//GO:0005814(centriole)//GO:0005794(Golgi apparatus)//GO:0005829(cytosol)	GO:0008270(zinc ion binding)//GO:0015631(tubulin binding)//GO:0004181(metallocarboxypeptidase activity)	GO:0006508(proteolysis)//GO:0035610(protein side chain deglutamylation)//GO:0035609(C-terminal protein deglutamylation)	NM_032785
TCF23	ENSG00000163792	protein_coding	+	chr2:27371871-27376378	4507	0.205802	0	0	0	0	0	150921	OUT|TCF-23|bHLHa24	MIM:609635|HGNC:HGNC:18602|HPRD:18734	2	2p23.3	transcription factor 23		GO:0005634(nucleus)	GO:0046983(protein dimerization activity)	GO:0007517(muscle organ development)//GO:0030154(cell differentiation)	NM_175769
TBPL2	ENSG00000182521	protein_coding	-	chr14:55729484-55923444	193960	0.212346	0	0	0	0	0	387332	TBP2|TRF3	MIM:608964|HGNC:HGNC:19841|HPRD:10607	14	14q22.3	TATA-box binding protein like 2	hsa03022(Basal transcription factors)//hsa05016(Huntington's disease)//hsa05166(HTLV-I infection)//hsa05168(Herpes simplex infection)//hsa05169(Epstein-Barr virus infection)//hsa05203(Viral carcinogenesis)	GO:0005634(nucleus)//GO:0005737(cytoplasm)	GO:0003677(DNA binding)//GO:0003700(transcription factor activity, sequence-specific DNA binding)	GO:0045892(negative regulation of transcription, DNA-templated)//GO:0006352(DNA-templated transcription, initiation)//GO:0007275(multicellular organism development)	NM_199047
KRTAP19-3	ENSG00000244025	protein_coding	-	chr21:31863781-31864275	494	0.252483	0	0	0	0	0	337970	GTRHP|KAP19.3	HGNC:HGNC:18938|Ensembl:ENSG00000244025|HPRD:11207|Vega:OTTHUMG00000057782	21	21q22.1	keratin associated protein 19-3		GO:0005882(intermediate filament)			NM_181609
ITGB6	ENSG00000115221	protein_coding	-	chr2:160956176-161128399	172223	0.255453	0	0	0	0	0	3694	AI1H	MIM:147558|HGNC:HGNC:6161|Ensembl:ENSG00000115221|HPRD:00947|Vega:OTTHUMG00000132026	2	2q24.2	integrin subunit beta 6	hsa04151(PI3K-Akt signaling pathway)//hsa04510(Focal adhesion)//hsa04512(ECM-receptor interaction)//hsa04810(Regulation of actin cytoskeleton)//hsa05410(Hypertrophic cardiomyopathy (HCM))//hsa05412(Arrhythmogenic right ventricular cardiomyopathy (ARVC))//hsa05414(Dilated cardiomyopathy)	GO:0009897(external side of plasma membrane)//GO:0005886(plasma membrane)//GO:0070062(extracellular exosome)//GO:0008305(integrin complex)//GO:0043235(receptor complex)	GO:0004872(receptor activity)//GO:0001618(virus receptor activity)//GO:0005178(integrin binding)	GO:0030198(extracellular matrix organization)//GO:0007155(cell adhesion)//GO:0006954(inflammatory response)//GO:0007229(integrin-mediated signaling pathway)//GO:0046718(viral entry into host cell)//GO:0007160(cell-matrix adhesion)	NM_001282388
ITGB6	ENSG00000115221	protein_coding	-	chr2:160956176-161128399	172223	0.255453	0	0	0	0	0	3694	AI1H	MIM:147558|HGNC:HGNC:6161|Ensembl:ENSG00000115221|HPRD:00947|Vega:OTTHUMG00000132026	2	2q24.2	integrin subunit beta 6	hsa04151(PI3K-Akt signaling pathway)//hsa04510(Focal adhesion)//hsa04512(ECM-receptor interaction)//hsa04810(Regulation of actin cytoskeleton)//hsa05410(Hypertrophic cardiomyopathy (HCM))//hsa05412(Arrhythmogenic right ventricular cardiomyopathy (ARVC))//hsa05414(Dilated cardiomyopathy)	GO:0009897(external side of plasma membrane)//GO:0005886(plasma membrane)//GO:0070062(extracellular exosome)//GO:0008305(integrin complex)//GO:0043235(receptor complex)	GO:0004872(receptor activity)//GO:0001618(virus receptor activity)//GO:0005178(integrin binding)	GO:0030198(extracellular matrix organization)//GO:0007155(cell adhesion)//GO:0006954(inflammatory response)//GO:0007229(integrin-mediated signaling pathway)//GO:0046718(viral entry into host cell)//GO:0007160(cell-matrix adhesion)	NM_001282354
ITGB6	ENSG00000115221	protein_coding	-	chr2:160956176-161128399	172223	0.255453	0	0	0	0	0	3694	AI1H	MIM:147558|HGNC:HGNC:6161|Ensembl:ENSG00000115221|HPRD:00947|Vega:OTTHUMG00000132026	2	2q24.2	integrin subunit beta 6	hsa04151(PI3K-Akt signaling pathway)//hsa04510(Focal adhesion)//hsa04512(ECM-receptor interaction)//hsa04810(Regulation of actin cytoskeleton)//hsa05410(Hypertrophic cardiomyopathy (HCM))//hsa05412(Arrhythmogenic right ventricular cardiomyopathy (ARVC))//hsa05414(Dilated cardiomyopathy)	GO:0009897(external side of plasma membrane)//GO:0005886(plasma membrane)//GO:0070062(extracellular exosome)//GO:0008305(integrin complex)//GO:0043235(receptor complex)	GO:0004872(receptor activity)//GO:0001618(virus receptor activity)//GO:0005178(integrin binding)	GO:0030198(extracellular matrix organization)//GO:0007155(cell adhesion)//GO:0006954(inflammatory response)//GO:0007229(integrin-mediated signaling pathway)//GO:0046718(viral entry into host cell)//GO:0007160(cell-matrix adhesion)	NM_001282353
ITGB6	ENSG00000115221	protein_coding	-	chr2:160956176-161128399	172223	0.255453	0	0	0	0	0	3694	AI1H	MIM:147558|HGNC:HGNC:6161|Ensembl:ENSG00000115221|HPRD:00947|Vega:OTTHUMG00000132026	2	2q24.2	integrin subunit beta 6	hsa04151(PI3K-Akt signaling pathway)//hsa04510(Focal adhesion)//hsa04512(ECM-receptor interaction)//hsa04810(Regulation of actin cytoskeleton)//hsa05410(Hypertrophic cardiomyopathy (HCM))//hsa05412(Arrhythmogenic right ventricular cardiomyopathy (ARVC))//hsa05414(Dilated cardiomyopathy)	GO:0009897(external side of plasma membrane)//GO:0005886(plasma membrane)//GO:0070062(extracellular exosome)//GO:0008305(integrin complex)//GO:0043235(receptor complex)	GO:0004872(receptor activity)//GO:0001618(virus receptor activity)//GO:0005178(integrin binding)	GO:0030198(extracellular matrix organization)//GO:0007155(cell adhesion)//GO:0006954(inflammatory response)//GO:0007229(integrin-mediated signaling pathway)//GO:0046718(viral entry into host cell)//GO:0007160(cell-matrix adhesion)	NM_001282390
ITGB6	ENSG00000115221	protein_coding	-	chr2:160956176-161128399	172223	0.255453	0	0	0	0	0	3694	AI1H	MIM:147558|HGNC:HGNC:6161|Ensembl:ENSG00000115221|HPRD:00947|Vega:OTTHUMG00000132026	2	2q24.2	integrin subunit beta 6	hsa04151(PI3K-Akt signaling pathway)//hsa04510(Focal adhesion)//hsa04512(ECM-receptor interaction)//hsa04810(Regulation of actin cytoskeleton)//hsa05410(Hypertrophic cardiomyopathy (HCM))//hsa05412(Arrhythmogenic right ventricular cardiomyopathy (ARVC))//hsa05414(Dilated cardiomyopathy)	GO:0009897(external side of plasma membrane)//GO:0005886(plasma membrane)//GO:0070062(extracellular exosome)//GO:0008305(integrin complex)//GO:0043235(receptor complex)	GO:0004872(receptor activity)//GO:0001618(virus receptor activity)//GO:0005178(integrin binding)	GO:0030198(extracellular matrix organization)//GO:0007155(cell adhesion)//GO:0006954(inflammatory response)//GO:0007229(integrin-mediated signaling pathway)//GO:0046718(viral entry into host cell)//GO:0007160(cell-matrix adhesion)	NM_001282389
ITGB6	ENSG00000115221	protein_coding	-	chr2:160956176-161128399	172223	0.255453	0	0	0	0	0	3694	AI1H	MIM:147558|HGNC:HGNC:6161|Ensembl:ENSG00000115221|HPRD:00947|Vega:OTTHUMG00000132026	2	2q24.2	integrin subunit beta 6	hsa04151(PI3K-Akt signaling pathway)//hsa04510(Focal adhesion)//hsa04512(ECM-receptor interaction)//hsa04810(Regulation of actin cytoskeleton)//hsa05410(Hypertrophic cardiomyopathy (HCM))//hsa05412(Arrhythmogenic right ventricular cardiomyopathy (ARVC))//hsa05414(Dilated cardiomyopathy)	GO:0009897(external side of plasma membrane)//GO:0005886(plasma membrane)//GO:0070062(extracellular exosome)//GO:0008305(integrin complex)//GO:0043235(receptor complex)	GO:0004872(receptor activity)//GO:0001618(virus receptor activity)//GO:0005178(integrin binding)	GO:0030198(extracellular matrix organization)//GO:0007155(cell adhesion)//GO:0006954(inflammatory response)//GO:0007229(integrin-mediated signaling pathway)//GO:0046718(viral entry into host cell)//GO:0007160(cell-matrix adhesion)	NM_001282355
ITGB6	ENSG00000115221	protein_coding	-	chr2:160956176-161128399	172223	0.255453	0	0	0	0	0	3694	AI1H	MIM:147558|HGNC:HGNC:6161|Ensembl:ENSG00000115221|HPRD:00947|Vega:OTTHUMG00000132026	2	2q24.2	integrin subunit beta 6	hsa04151(PI3K-Akt signaling pathway)//hsa04510(Focal adhesion)//hsa04512(ECM-receptor interaction)//hsa04810(Regulation of actin cytoskeleton)//hsa05410(Hypertrophic cardiomyopathy (HCM))//hsa05412(Arrhythmogenic right ventricular cardiomyopathy (ARVC))//hsa05414(Dilated cardiomyopathy)	GO:0009897(external side of plasma membrane)//GO:0005886(plasma membrane)//GO:0070062(extracellular exosome)//GO:0008305(integrin complex)//GO:0043235(receptor complex)	GO:0004872(receptor activity)//GO:0001618(virus receptor activity)//GO:0005178(integrin binding)	GO:0030198(extracellular matrix organization)//GO:0007155(cell adhesion)//GO:0006954(inflammatory response)//GO:0007229(integrin-mediated signaling pathway)//GO:0046718(viral entry into host cell)//GO:0007160(cell-matrix adhesion)	NM_000888
ATP6V0A4	ENSG00000105929	protein_coding	-	chr7:138391039-138666064	275025	0.264306	0	0	0	0	0	50617	A4|ATP6N1B|ATP6N2|RDRTA2|RTA1C|RTADR|STV1|VPH1|VPP2	MIM:605239|HGNC:HGNC:866|Ensembl:ENSG00000105929|HPRD:05576|Vega:OTTHUMG00000157122	7	7q34	ATPase H+ transporting V0 subunit a4	hsa00190(Oxidative phosphorylation)//	GO:0016471(vacuolar proton-transporting V-type ATPase complex)//GO:0005768(endosome)//GO:0005886(plasma membrane)//GO:0070062(extracellular exosome)//GO:0045177(apical part of cell)//GO:0010008(endosome membrane)//GO:0000220(vacuolar proton-transporting V-type ATPase, V0 domain)//GO:0016021(integral component of membrane)//GO:0005765(lysosomal membrane)//GO:0031526(brush border membrane)//GO:0030…	GO:0005515(protein binding)//GO:0046961(proton-transporting ATPase activity, rotational mechanism)//GO:0051117(ATPase binding)	GO:0015986(ATP synthesis coupled proton transport)//GO:0015992(proton transport)//GO:0033572(transferrin transport)//GO:0006885(regulation of pH)//GO:0008286(insulin receptor signaling pathway)//GO:0007588(excretion)//GO:0001503(ossification)//GO:0045454(cell redox homeostasis)//GO:0006879(cellular iron ion homeostasis)//GO:0015991(ATP hydrolysis coupled proton transport)//GO:0007035(vacuolar aci…	NM_020632
ATP6V0A4	ENSG00000105929	protein_coding	-	chr7:138391039-138666064	275025	0.264306	0	0	0	0	0	50617	A4|ATP6N1B|ATP6N2|RDRTA2|RTA1C|RTADR|STV1|VPH1|VPP2	MIM:605239|HGNC:HGNC:866|Ensembl:ENSG00000105929|HPRD:05576|Vega:OTTHUMG00000157122	7	7q34	ATPase H+ transporting V0 subunit a4	hsa00190(Oxidative phosphorylation)//	GO:0016471(vacuolar proton-transporting V-type ATPase complex)//GO:0005768(endosome)//GO:0005886(plasma membrane)//GO:0070062(extracellular exosome)//GO:0045177(apical part of cell)//GO:0010008(endosome membrane)//GO:0000220(vacuolar proton-transporting V-type ATPase, V0 domain)//GO:0016021(integral component of membrane)//GO:0005765(lysosomal membrane)//GO:0031526(brush border membrane)//GO:0030…	GO:0005515(protein binding)//GO:0046961(proton-transporting ATPase activity, rotational mechanism)//GO:0051117(ATPase binding)	GO:0015986(ATP synthesis coupled proton transport)//GO:0015992(proton transport)//GO:0033572(transferrin transport)//GO:0006885(regulation of pH)//GO:0008286(insulin receptor signaling pathway)//GO:0007588(excretion)//GO:0001503(ossification)//GO:0045454(cell redox homeostasis)//GO:0006879(cellular iron ion homeostasis)//GO:0015991(ATP hydrolysis coupled proton transport)//GO:0007035(vacuolar aci…	NM_130840
ATP6V0A4	ENSG00000105929	protein_coding	-	chr7:138391039-138666064	275025	0.264306	0	0	0	0	0	50617	A4|ATP6N1B|ATP6N2|RDRTA2|RTA1C|RTADR|STV1|VPH1|VPP2	MIM:605239|HGNC:HGNC:866|Ensembl:ENSG00000105929|HPRD:05576|Vega:OTTHUMG00000157122	7	7q34	ATPase H+ transporting V0 subunit a4	hsa00190(Oxidative phosphorylation)//	GO:0016471(vacuolar proton-transporting V-type ATPase complex)//GO:0005768(endosome)//GO:0005886(plasma membrane)//GO:0070062(extracellular exosome)//GO:0045177(apical part of cell)//GO:0010008(endosome membrane)//GO:0000220(vacuolar proton-transporting V-type ATPase, V0 domain)//GO:0016021(integral component of membrane)//GO:0005765(lysosomal membrane)//GO:0031526(brush border membrane)//GO:0030…	GO:0005515(protein binding)//GO:0046961(proton-transporting ATPase activity, rotational mechanism)//GO:0051117(ATPase binding)	GO:0015986(ATP synthesis coupled proton transport)//GO:0015992(proton transport)//GO:0033572(transferrin transport)//GO:0006885(regulation of pH)//GO:0008286(insulin receptor signaling pathway)//GO:0007588(excretion)//GO:0001503(ossification)//GO:0045454(cell redox homeostasis)//GO:0006879(cellular iron ion homeostasis)//GO:0015991(ATP hydrolysis coupled proton transport)//GO:0007035(vacuolar aci…	NM_130841
SEZ6	ENSG00000063015	protein_coding	-	chr17:27232267-27384234	151967	0.264351	0	0	0	0	0	124925	BSRPC	MIM:616666|HGNC:HGNC:15955|Ensembl:ENSG00000063015|HPRD:18041|Vega:OTTHUMG00000168010	17	17q11.2	seizure related 6 homolog (mouse)		GO:0016021(integral component of membrane)//GO:0048471(perinuclear region of cytoplasm)//GO:0005886(plasma membrane)//GO:0005615(extracellular space)//GO:0097440(apical dendrite)//GO:0005783(endoplasmic reticulum)//GO:0043198(dendritic shaft)//GO:0043197(dendritic spine)//GO:0043025(neuronal cell body)		GO:0060079(excitatory postsynaptic potential)//GO:1900006(positive regulation of dendrite development)//GO:0060074(synapse maturation)//GO:0090036(regulation of protein kinase C signaling)//GO:0008344(adult locomotory behavior)//GO:2000171(negative regulation of dendrite development)//GO:0021680(cerebellar Purkinje cell layer development)	NM_178860
SEZ6	ENSG00000063015	protein_coding	-	chr17:27232267-27384234	151967	0.264351	0	0	0	0	0	124925	BSRPC	MIM:616666|HGNC:HGNC:15955|Ensembl:ENSG00000063015|HPRD:18041|Vega:OTTHUMG00000168010	17	17q11.2	seizure related 6 homolog (mouse)		GO:0016021(integral component of membrane)//GO:0048471(perinuclear region of cytoplasm)//GO:0005886(plasma membrane)//GO:0005615(extracellular space)//GO:0097440(apical dendrite)//GO:0005783(endoplasmic reticulum)//GO:0043198(dendritic shaft)//GO:0043197(dendritic spine)//GO:0043025(neuronal cell body)		GO:0060079(excitatory postsynaptic potential)//GO:1900006(positive regulation of dendrite development)//GO:0060074(synapse maturation)//GO:0090036(regulation of protein kinase C signaling)//GO:0008344(adult locomotory behavior)//GO:2000171(negative regulation of dendrite development)//GO:0021680(cerebellar Purkinje cell layer development)	NM_001098635
TBC1D28	ENSG00000189375	protein_coding	-	chr17:18538318-18585575	47257	0.268071	0	0	0	0	0	254272	-	HGNC:HGNC:26858|Ensembl:ENSG00000189375	17	17p11.2	TBC1 domain family member 28					NM_001039397
SPANXB2	ENSG00000227234	protein_coding	+	chrX:140084755-140085871	1116	0.272273	0	0	0	0	0											NM_145664
SPESP1	ENSG00000258484	protein_coding	+	chr15:69070873-69392275	321402	0.27573	0	0	0	0	0	246777	ESP|SP-ESP	MIM:609399|HGNC:HGNC:15570|Ensembl:ENSG00000258484|HPRD:15436|Vega:OTTHUMG00000133321	15	15q23	sperm equatorial segment protein 1		GO:0001669(acrosomal vesicle)		GO:0007340(acrosome reaction)//GO:0007342(fusion of sperm to egg plasma membrane)//GO:0007275(multicellular organism development)	NM_145658
PAGE2B	ENSG00000238269	protein_coding	+	chrX:55101495-55105342	3847	0.283814	0	0	0	0	0	389860	CT16.5|GAGEE3|PAGE-2B	HGNC:HGNC:31805|Ensembl:ENSG00000238269|HPRD:18616|Vega:OTTHUMG00000021645	X	Xp11.21	PAGE family member 2B					NM_001015038
C20orf166	ENSG00000174407	protein_coding	+	chr20:61141549-61167971	26422	0.314682	0	0	0	0	0											NM_178463
C3orf83	ENSG00000225526	protein_coding	-	chr3:12525930-12705725	179795	0.361104	0	0	0	0	0											NM_001195279
PF4	ENSG00000163737	protein_coding	-	chr4:74846793-74847841	1048	0.382585	0	0	0	0	0	5196	CXCL4|PF-4|SCYB4	MIM:173460|HGNC:HGNC:8861|HPRD:01426	4	4q12-q21	platelet factor 4	hsa04060(Cytokine-cytokine receptor interaction)//hsa04062(Chemokine signaling pathway)	GO:0005576(extracellular region)//GO:0005615(extracellular space)//GO:0031093(platelet alpha granule lumen)	GO:0048248(CXCR3 chemokine receptor binding)//GO:0008201(heparin binding)//GO:0008009(chemokine activity)	GO:0030168(platelet activation)//GO:0045347(negative regulation of MHC class II biosynthetic process)//GO:0010628(positive regulation of gene expression)//GO:2001240(negative regulation of extrinsic apoptotic signaling pathway in absence of ligand)//GO:0030595(leukocyte chemotaxis)//GO:0006955(immune response)//GO:0016525(negative regulation of angiogenesis)//GO:0032760(positive regulation of tum…	NM_002619
RAET1L	ENSG00000155918	protein_coding	-	chr6:150339469-150346668	7199	0.399566	0	0	0	0	0	154064	ULBP6	MIM:611047|HGNC:HGNC:16798|Ensembl:ENSG00000155918|HPRD:17949|Vega:OTTHUMG00000015809	6	6q25.1	retinoic acid early transcript 1L	hsa04650(Natural killer cell mediated cytotoxicity)	GO:0005886(plasma membrane)//GO:0031225(anchored component of membrane)	GO:0003823(antigen binding)//GO:0046703(natural killer cell lectin-like receptor binding)	GO:0042267(natural killer cell mediated cytotoxicity)//GO:0019882(antigen processing and presentation)	NM_130900
NXF2B	ENSG00000185945	protein_coding	-	chrX:101615315-101726732	111417	0	1.2092e-15	0	0	0	0	728343	TCP11X1|bA353J17.1	HGNC:HGNC:23984|Ensembl:ENSG00000269437|Vega:OTTHUMG00000154920	X	Xq22.1	nuclear RNA export factor 2B	hsa03008(Ribosome biogenesis in eukaryotes)//hsa03013(RNA transport)//hsa03015(mRNA surveillance pathway)//hsa05164(Influenza A)//hsa05168(Herpes simplex infection)	GO:0005634(nucleus)//GO:0005737(cytoplasm)	GO:0000166(nucleotide binding)//GO:0003723(RNA binding)	GO:0006406(mRNA export from nucleus)	NM_001099686
GUCA1A	ENSG00000048545	protein_coding	+	chr6:42123143-42147794	24651	0	7.86651e-08	0	0	0	0	2978	C6orf131|COD3|CORD14|GCAP|GCAP1|GUCA|GUCA1	MIM:600364|HGNC:HGNC:4678|Ensembl:ENSG00000048545|HPRD:02648|Vega:OTTHUMG00000014696	6	6p21.1	guanylate cyclase activator 1A	hsa04744(Phototransduction)	GO:0005886(plasma membrane)//GO:0001917(photoreceptor inner segment)//GO:0097381(photoreceptor disc membrane)	GO:0008048(calcium sensitive guanylate cyclase activator activity)//GO:0005509(calcium ion binding)//GO:0030249(guanylate cyclase regulator activity)	GO:0031284(positive regulation of guanylate cyclase activity)//GO:0022400(regulation of rhodopsin mediated signaling pathway)//GO:0016056(rhodopsin mediated signaling pathway)//GO:0007601(visual perception)//GO:0007603(phototransduction, visible light)//GO:0071277(cellular response to calcium ion)//GO:0007165(signal transduction)	NM_000409
TCP11X2	ENSG00000215029	protein_coding	-	chrX:101615315-101726732	111417	0	1.93672e-06	0	0	0	0	100996648	-	HGNC:HGNC:48335|Ensembl:ENSG00000215029|Vega:OTTHUMG00000152591	X	-	t-complex 11 family, X-linked 2					NM_001277423
SOHLH2	ENSG00000120669	protein_coding	-	chr13:36742344-36871979	129635	0	7.49818e-05	0	0	0	0	54937	SPATA28|TEB1|bHLHe81	MIM:616066|HGNC:HGNC:26026|Ensembl:ENSG00000120669|HPRD:07910|Vega:OTTHUMG00000016728	13	13q13.3	spermatogenesis and oogenesis specific basic helix-loop-helix 2		GO:0005634(nucleus)	GO:0001046(core promoter sequence-specific DNA binding)//GO:0046983(protein dimerization activity)//GO:0001228(transcriptional activator activity, RNA polymerase II transcription regulatory region sequence-specific binding)	GO:0007283(spermatogenesis)//GO:0030154(cell differentiation)//GO:0006366(transcription from RNA polymerase II promoter)//GO:0007275(multicellular organism development)//GO:0045944(positive regulation of transcription from RNA polymerase II promoter)//GO:0048477(oogenesis)	NM_017826
SOHLH2	ENSG00000120669	protein_coding	-	chr13:36742344-36871979	129635	0	7.49818e-05	0	0	0	0	54937	SPATA28|TEB1|bHLHe81	MIM:616066|HGNC:HGNC:26026|Ensembl:ENSG00000120669|HPRD:07910|Vega:OTTHUMG00000016728	13	13q13.3	spermatogenesis and oogenesis specific basic helix-loop-helix 2		GO:0005634(nucleus)	GO:0001046(core promoter sequence-specific DNA binding)//GO:0046983(protein dimerization activity)//GO:0001228(transcriptional activator activity, RNA polymerase II transcription regulatory region sequence-specific binding)	GO:0007283(spermatogenesis)//GO:0030154(cell differentiation)//GO:0006366(transcription from RNA polymerase II promoter)//GO:0007275(multicellular organism development)//GO:0045944(positive regulation of transcription from RNA polymerase II promoter)//GO:0048477(oogenesis)	NM_001282147
APOB	ENSG00000084674	protein_coding	-	chr2:21224300-21266945	42645	0	0.0060844	0	0	0	0	338	FLDB|LDLCQ4|apoB-100|apoB-48	MIM:107730|HGNC:HGNC:603|Ensembl:ENSG00000084674|HPRD:00133|Vega:OTTHUMG00000090785	2	2p24-p23	apolipoprotein B	hsa04975(Fat digestion and absorption)//hsa04977(Vitamin digestion and absorption)	GO:0071682(endocytic vesicle lumen)//GO:0005737(cytoplasm)//GO:0034359(mature chylomicron)//GO:0034363(intermediate-density lipoprotein particle)//GO:0010008(endosome membrane)//GO:0015629(actin cytoskeleton)//GO:0005794(Golgi apparatus)//GO:0034361(very-low-density lipoprotein particle)//GO:0042627(chylomicron)//GO:0034362(low-density lipoprotein particle)//GO:0043231(intracellular membrane-boun…	GO:0050750(low-density lipoprotein particle receptor binding)//GO:0005319(lipid transporter activity)//GO:0005515(protein binding)//GO:0017127(cholesterol transporter activity)//GO:0008201(heparin binding)//GO:0035473(lipase binding)//GO:0005543(phospholipid binding)	GO:0010269(response to selenium ion)//GO:0034374(low-density lipoprotein particle remodeling)//GO:0010628(positive regulation of gene expression)//GO:0071379(cellular response to prostaglandin stimulus)//GO:0007283(spermatogenesis)//GO:0009615(response to virus)//GO:0050900(leukocyte migration)//GO:0006766(vitamin metabolic process)//GO:0030317(sperm motility)//GO:0006775(fat-soluble vitamin meta…	NM_000384
NPAP1	ENSG00000185823	protein_coding	+	chr15:24920540-24928593	8053	0	0.0107585	0	0	0	0	23742	C15orf2	MIM:610922|HGNC:HGNC:1190|Ensembl:ENSG00000185823|HPRD:08506|Vega:OTTHUMG00000129179	15	15q11.2	nuclear pore associated protein 1		GO:0005654(nucleoplasm)//GO:0005637(nuclear inner membrane)//GO:0070062(extracellular exosome)	GO:0003674(molecular_function)	GO:0007275(multicellular organism development)//GO:0007283(spermatogenesis)//GO:0030154(cell differentiation)	NM_018958
SULT1B1	ENSG00000173597	protein_coding	-	chr4:70586879-70653679	66800	0	0.0122082	0	0	0	0	27284	ST1B1|ST1B2|SULT1B2	MIM:608436|HGNC:HGNC:17845|HPRD:07088	4	4q13.3	sulfotransferase family 1B member 1		GO:0005829(cytosol)	GO:0004062(aryl sulfotransferase activity)//GO:0005515(protein binding)//GO:0008146(sulfotransferase activity)	GO:0050427(3'-phosphoadenosine 5'-phosphosulfate metabolic process)//GO:0008152(metabolic process)//GO:0042403(thyroid hormone metabolic process)//GO:0018958(phenol-containing compound metabolic process)//GO:0051923(sulfation)//GO:0008202(steroid metabolic process)//GO:0030855(epithelial cell differentiation)//GO:0009812(flavonoid metabolic process)//GO:0044281(small molecule metabolic process)//…	NM_014465
F5	ENSG00000198734	protein_coding	-	chr1:169483403-169555826	72423	0	0.0123565	0	0	0	0	2153	FVL|PCCF|RPRGL1|THPH2	MIM:612309|HGNC:HGNC:3542|HPRD:01964	1	1q23	coagulation factor V	hsa04610(Complement and coagulation cascades)	GO:0005886(plasma membrane)//GO:0005576(extracellular region)//GO:0031093(platelet alpha granule lumen)//GO:0016020(membrane)//GO:0033116(endoplasmic reticulum-Golgi intermediate compartment membrane)//GO:0005788(endoplasmic reticulum lumen)//GO:0000139(Golgi membrane)//GO:0030134(ER to Golgi transport vesicle)//GO:0005615(extracellular space)//GO:1903561(extracellular vesicle)	GO:0005507(copper ion binding)//GO:0005515(protein binding)	GO:0030168(platelet activation)//GO:0044267(cellular protein metabolic process)//GO:0007596(blood coagulation)//GO:0002576(platelet degranulation)//GO:0048208(COPII vesicle coating)//GO:0061024(membrane organization)//GO:0008015(blood circulation)//GO:0043687(post-translational protein modification)//GO:0018279(protein N-linked glycosylation via asparagine)//GO:0006888(ER to Golgi vesicle-mediate…	NM_000130
CDH4	ENSG00000179242	protein_coding	+	chr20:59827481-60515673	688192	0	0.0133682	0	0	0	0	1002	CAD4|R-CAD|RCAD	MIM:603006|HGNC:HGNC:1763|Ensembl:ENSG00000179242|HPRD:04304|Vega:OTTHUMG00000032890	20	20q13.3	cadherin 4	hsa04514(Cell adhesion molecules (CAMs))	GO:0005886(plasma membrane)//GO:0005887(integral component of plasma membrane)//GO:0016021(integral component of membrane)	GO:0005509(calcium ion binding)	GO:0007411(axon guidance)//GO:0007157(heterophilic cell-cell adhesion via plasma membrane cell adhesion molecules)//GO:0007156(homophilic cell adhesion via plasma membrane adhesion molecules)//GO:0007155(cell adhesion)//GO:0034332(adherens junction organization)//GO:0034329(cell junction assembly)//GO:0045773(positive regulation of axon extension)//GO:0045216(cell-cell junction organization)	NM_001794
CDH4	ENSG00000179242	protein_coding	+	chr20:59827481-60515673	688192	0	0.0133682	0	0	0	0	1002	CAD4|R-CAD|RCAD	MIM:603006|HGNC:HGNC:1763|Ensembl:ENSG00000179242|HPRD:04304|Vega:OTTHUMG00000032890	20	20q13.3	cadherin 4	hsa04514(Cell adhesion molecules (CAMs))	GO:0005886(plasma membrane)//GO:0005887(integral component of plasma membrane)//GO:0016021(integral component of membrane)	GO:0005509(calcium ion binding)	GO:0007411(axon guidance)//GO:0007157(heterophilic cell-cell adhesion via plasma membrane cell adhesion molecules)//GO:0007156(homophilic cell adhesion via plasma membrane adhesion molecules)//GO:0007155(cell adhesion)//GO:0034332(adherens junction organization)//GO:0034329(cell junction assembly)//GO:0045773(positive regulation of axon extension)//GO:0045216(cell-cell junction organization)	NM_001252339
CDH4	ENSG00000179242	protein_coding	+	chr20:59827481-60515673	688192	0	0.0133682	0	0	0	0	1002	CAD4|R-CAD|RCAD	MIM:603006|HGNC:HGNC:1763|Ensembl:ENSG00000179242|HPRD:04304|Vega:OTTHUMG00000032890	20	20q13.3	cadherin 4	hsa04514(Cell adhesion molecules (CAMs))	GO:0005886(plasma membrane)//GO:0005887(integral component of plasma membrane)//GO:0016021(integral component of membrane)	GO:0005509(calcium ion binding)	GO:0007411(axon guidance)//GO:0007157(heterophilic cell-cell adhesion via plasma membrane cell adhesion molecules)//GO:0007156(homophilic cell adhesion via plasma membrane adhesion molecules)//GO:0007155(cell adhesion)//GO:0034332(adherens junction organization)//GO:0034329(cell junction assembly)//GO:0045773(positive regulation of axon extension)//GO:0045216(cell-cell junction organization)	NM_001252338
OPCML	ENSG00000183715	protein_coding	-	chr11:132284870-133402414	1117544	0	0.0135517	0	0	0	0	4978	IGLON1|OBCAM|OPCM	MIM:600632|HGNC:HGNC:8143|Ensembl:ENSG00000183715|HPRD:07198|Vega:OTTHUMG00000163658	11	11q25	opioid binding protein/cell adhesion molecule-like		GO:0005886(plasma membrane)//GO:0031225(anchored component of membrane)//GO:0070062(extracellular exosome)		GO:0007155(cell adhesion)//GO:0008038(neuron recognition)	NM_002545
OPCML	ENSG00000183715	protein_coding	-	chr11:132284870-133402414	1117544	0	0.0135517	0	0	0	0	4978	IGLON1|OBCAM|OPCM	MIM:600632|HGNC:HGNC:8143|Ensembl:ENSG00000183715|HPRD:07198|Vega:OTTHUMG00000163658	11	11q25	opioid binding protein/cell adhesion molecule-like		GO:0005886(plasma membrane)//GO:0031225(anchored component of membrane)//GO:0070062(extracellular exosome)		GO:0007155(cell adhesion)//GO:0008038(neuron recognition)	NM_001012393
MYH8	ENSG00000133020	protein_coding	-	chr17:10286448-10527203	240755	0	0.0144355	0	0	0	0	4626	DA7|MyHC-peri|MyHC-pn|gtMHC-F	MIM:160741|HGNC:HGNC:7578|Ensembl:ENSG00000133020|HPRD:11760|Vega:OTTHUMG00000130361	17	17p13.1	myosin, heavy chain 8, skeletal muscle, perinatal	hsa04530(Tight junction)	GO:0030017(sarcomere)//GO:0032982(myosin filament)//GO:0005859(muscle myosin complex)//GO:0005737(cytoplasm)//GO:0005829(cytosol)	GO:0008307(structural constituent of muscle)//GO:0000146(microfilament motor activity)//GO:0005524(ATP binding)//GO:0005516(calmodulin binding)//GO:0032027(myosin light chain binding)//GO:0016887(ATPase activity)//GO:0051015(actin filament binding)	GO:0006936(muscle contraction)//GO:0003009(skeletal muscle contraction)//GO:0030049(muscle filament sliding)//GO:0046034(ATP metabolic process)	NM_002472
FBXO40	ENSG00000163833	protein_coding	+	chr3:121311965-121349139	37174	0	0.0147231	0	0	0	0	51725	FBX40	MIM:609107|HGNC:HGNC:29816|Ensembl:ENSG00000163833|HPRD:12368|Vega:OTTHUMG00000159410	3	3q13.33	F-box protein 40		GO:0005737(cytoplasm)	GO:0003674(molecular_function)//GO:0008270(zinc ion binding)//GO:0061630(ubiquitin protein ligase activity)	GO:0042692(muscle cell differentiation)//GO:0016567(protein ubiquitination)	NM_016298
TRPM8	ENSG00000144481	protein_coding	+	chr2:234826042-234928166	102124	0	0.0155445	0	0	0	0	79054	LTRPC6|TRPP8	MIM:606678|HGNC:HGNC:17961|Ensembl:ENSG00000144481|HPRD:09454|Vega:OTTHUMG00000059129	2	2q37.1	transient receptor potential cation channel subfamily M member 8	hsa04750(Inflammatory mediator regulation of TRP channels)	GO:0009897(external side of plasma membrane)//GO:0016021(integral component of membrane)//GO:0045121(membrane raft)//GO:0005789(endoplasmic reticulum membrane)//GO:0005886(plasma membrane)	GO:0042803(protein homodimerization activity)//GO:0005515(protein binding)//GO:0005262(calcium channel activity)//GO:0005216(ion channel activity)	GO:0016048(detection of temperature stimulus)//GO:0051289(protein homotetramerization)//GO:0070588(calcium ion transmembrane transport)//GO:0006874(cellular calcium ion homeostasis)//GO:0050951(sensory perception of temperature stimulus)//GO:0006812(cation transport)//GO:0009409(response to cold)//GO:0070207(protein homotrimerization)//GO:0055085(transmembrane transport)//GO:0050955(thermoception…	NM_024080
KCNK10	ENSG00000100433	protein_coding	-	chr14:88649112-88793251	144139	0	0.0181547	0	0	0	0	54207	K2p10.1|PPP1R97|TREK-2|TREK2	MIM:605873|HGNC:HGNC:6273|Ensembl:ENSG00000100433|HPRD:12061|Vega:OTTHUMG00000170743	14	14q31.3	potassium two pore domain channel subfamily K member 10	hsa04971(Gastric acid secretion)	GO:0016021(integral component of membrane)//GO:0005887(integral component of plasma membrane)//GO:0005886(plasma membrane)	GO:0005244(voltage-gated ion channel activity)//GO:0005267(potassium channel activity)//GO:0022841(potassium ion leak channel activity)	GO:0071805(potassium ion transmembrane transport)//GO:0030322(stabilization of membrane potential)//GO:0007268(synaptic transmission)//GO:0006810(transport)//GO:0007613(memory)//GO:0034765(regulation of ion transmembrane transport)//GO:0007165(signal transduction)	NM_021161
KCNK10	ENSG00000100433	protein_coding	-	chr14:88649112-88793251	144139	0	0.0181547	0	0	0	0	54207	K2p10.1|PPP1R97|TREK-2|TREK2	MIM:605873|HGNC:HGNC:6273|Ensembl:ENSG00000100433|HPRD:12061|Vega:OTTHUMG00000170743	14	14q31.3	potassium two pore domain channel subfamily K member 10	hsa04971(Gastric acid secretion)	GO:0016021(integral component of membrane)//GO:0005887(integral component of plasma membrane)//GO:0005886(plasma membrane)	GO:0005244(voltage-gated ion channel activity)//GO:0005267(potassium channel activity)//GO:0022841(potassium ion leak channel activity)	GO:0071805(potassium ion transmembrane transport)//GO:0030322(stabilization of membrane potential)//GO:0007268(synaptic transmission)//GO:0006810(transport)//GO:0007613(memory)//GO:0034765(regulation of ion transmembrane transport)//GO:0007165(signal transduction)	NM_138318
KCNK10	ENSG00000100433	protein_coding	-	chr14:88649112-88793251	144139	0	0.0181547	0	0	0	0	54207	K2p10.1|PPP1R97|TREK-2|TREK2	MIM:605873|HGNC:HGNC:6273|Ensembl:ENSG00000100433|HPRD:12061|Vega:OTTHUMG00000170743	14	14q31.3	potassium two pore domain channel subfamily K member 10	hsa04971(Gastric acid secretion)	GO:0016021(integral component of membrane)//GO:0005887(integral component of plasma membrane)//GO:0005886(plasma membrane)	GO:0005244(voltage-gated ion channel activity)//GO:0005267(potassium channel activity)//GO:0022841(potassium ion leak channel activity)	GO:0071805(potassium ion transmembrane transport)//GO:0030322(stabilization of membrane potential)//GO:0007268(synaptic transmission)//GO:0006810(transport)//GO:0007613(memory)//GO:0034765(regulation of ion transmembrane transport)//GO:0007165(signal transduction)	NM_138317
ELAVL3	ENSG00000196361	protein_coding	-	chr19:11562140-11639989	77849	0	0.0185754	0	0	0	0	1995	HUC|HUCL|PLE21	MIM:603458|HGNC:HGNC:3314|Ensembl:ENSG00000196361|HPRD:16024|Vega:OTTHUMG00000182030	19	19p13.2	ELAV like neuron-specific RNA binding protein 3			GO:0000166(nucleotide binding)//GO:0003676(nucleic acid binding)//GO:0017091(AU-rich element binding)	GO:0007399(nervous system development)//GO:0030154(cell differentiation)	NM_001420
ELAVL3	ENSG00000196361	protein_coding	-	chr19:11562140-11639989	77849	0	0.0185754	0	0	0	0	1995	HUC|HUCL|PLE21	MIM:603458|HGNC:HGNC:3314|Ensembl:ENSG00000196361|HPRD:16024|Vega:OTTHUMG00000182030	19	19p13.2	ELAV like neuron-specific RNA binding protein 3			GO:0000166(nucleotide binding)//GO:0003676(nucleic acid binding)//GO:0017091(AU-rich element binding)	GO:0007399(nervous system development)//GO:0030154(cell differentiation)	NM_032281
C9orf84	ENSG00000165181	protein_coding	-	chr9:114448452-114557288	108836	0	0.0187376	0	0	0	0	158401	-	HGNC:HGNC:26535|Ensembl:ENSG00000165181|HPRD:12982|Vega:OTTHUMG00000020495	9	9q31.3	chromosome 9 open reading frame 84					NM_001080551
C9orf84	ENSG00000165181	protein_coding	-	chr9:114448452-114557288	108836	0	0.0187376	0	0	0	0	158401	-	HGNC:HGNC:26535|Ensembl:ENSG00000165181|HPRD:12982|Vega:OTTHUMG00000020495	9	9q31.3	chromosome 9 open reading frame 84					NM_173521
C1orf141	ENSG00000203963	protein_coding	-	chr1:67557847-67725662	167815	0	0.0204777	0	0	0	0	400757	-	HGNC:HGNC:32044|Ensembl:ENSG00000203963|HPRD:18418|Vega:OTTHUMG00000009406	1	1p31.3	chromosome 1 open reading frame 141					NM_001276351
SLC9A4	ENSG00000180251	protein_coding	+	chr2:103089761-103150431	60670	0	0.021331	0	0	0	0	389015	NHE4	MIM:600531|HGNC:HGNC:11077|Ensembl:ENSG00000180251|HPRD:15973|Vega:OTTHUMG00000153093	2	2q12.1	solute carrier family 9 member A4	hsa04971(Gastric acid secretion)	GO:0016323(basolateral plasma membrane)//GO:0005886(plasma membrane)//GO:0016021(integral component of membrane)//GO:0016324(apical plasma membrane)	GO:0015385(sodium:proton antiporter activity)	GO:0035725(sodium ion transmembrane transport)//GO:0006885(regulation of pH)//GO:0001696(gastric acid secretion)//GO:1902600(hydrogen ion transmembrane transport)//GO:0055085(transmembrane transport)//GO:0002064(epithelial cell development)//GO:0006811(ion transport)	NM_001011552
SV2B	ENSG00000185518	protein_coding	+	chr15:91643179-91844539	201360	0	0.0216626	0	0	0	0	9899	HsT19680	MIM:185861|HGNC:HGNC:16874|Ensembl:ENSG00000185518|HPRD:11765|Vega:OTTHUMG00000149833	15	15q26.1	synaptic vesicle glycoprotein 2B	hsa04512(ECM-receptor interaction)	GO:0005886(plasma membrane)//GO:0016020(membrane)//GO:0001669(acrosomal vesicle)//GO:0016021(integral component of membrane)//GO:0008021(synaptic vesicle)//GO:0030054(cell junction)//GO:0030672(synaptic vesicle membrane)	GO:0005515(protein binding)//GO:0022857(transmembrane transporter activity)	GO:0055085(transmembrane transport)//GO:0006836(neurotransmitter transport)	NM_001167580
SV2B	ENSG00000185518	protein_coding	+	chr15:91643179-91844539	201360	0	0.0216626	0	0	0	0	9899	HsT19680	MIM:185861|HGNC:HGNC:16874|Ensembl:ENSG00000185518|HPRD:11765|Vega:OTTHUMG00000149833	15	15q26.1	synaptic vesicle glycoprotein 2B	hsa04512(ECM-receptor interaction)	GO:0005886(plasma membrane)//GO:0016020(membrane)//GO:0001669(acrosomal vesicle)//GO:0016021(integral component of membrane)//GO:0008021(synaptic vesicle)//GO:0030054(cell junction)//GO:0030672(synaptic vesicle membrane)	GO:0005515(protein binding)//GO:0022857(transmembrane transporter activity)	GO:0055085(transmembrane transport)//GO:0006836(neurotransmitter transport)	NM_014848
NEUROD4	ENSG00000123307	protein_coding	+	chr12:55413728-55423798	10070	0.0228306	0.0223698	0	0	0	0	58158	ATH-3|ATH3|Atoh3|MATH-3|MATH3|bHLHa4	MIM:611635|HGNC:HGNC:13802|Ensembl:ENSG00000123307|HPRD:14826|Vega:OTTHUMG00000169826	12	12q13.2	neuronal differentiation 4		GO:0005634(nucleus)	GO:0046983(protein dimerization activity)//GO:0003677(DNA binding)	GO:0010001(glial cell differentiation)//GO:0007405(neuroblast proliferation)//GO:0048666(neuron development)//GO:0006351(transcription, DNA-templated)//GO:0045597(positive regulation of cell differentiation)//GO:0035881(amacrine cell differentiation)//GO:0007219(Notch signaling pathway)//GO:0001764(neuron migration)//GO:0045165(cell fate commitment)//GO:0006355(regulation of transcription, DNA-te…	NM_021191
VCAM1	ENSG00000162692	protein_coding	+	chr1:101185297-101204601	19304	0	0.0229003	0	0	0	0	7412	CD106|INCAM-100	MIM:192225|HGNC:HGNC:12663|Ensembl:ENSG00000162692|HPRD:01888|Vega:OTTHUMG00000010982	1	1p32-p31	vascular cell adhesion molecule 1	hsa04064(NF-kappa B signaling pathway)//hsa04514(Cell adhesion molecules (CAMs))//hsa04668(TNF signaling pathway)//hsa04670(Leukocyte transendothelial migration)//	GO:0016021(integral component of membrane)//GO:0070062(extracellular exosome)//GO:0045177(apical part of cell)//GO:0009986(cell surface)//GO:0009897(external side of plasma membrane)//GO:0005794(Golgi apparatus)//GO:0005886(plasma membrane)//GO:0030175(filopodium)//GO:0042383(sarcolemma)//GO:0005902(microvillus)//GO:0005783(endoplasmic reticulum)//GO:0005769(early endosome)//GO:0002102(podosome)/…	GO:0050839(cell adhesion molecule binding)//GO:0005178(integrin binding)//GO:0008131(primary amine oxidase activity)	GO:0035924(cellular response to vascular endothelial growth factor stimulus)//GO:0071356(cellular response to tumor necrosis factor)//GO:0050901(leukocyte tethering or rolling)//GO:0035584(calcium-mediated signaling using intracellular calcium source)//GO:0009308(amine metabolic process)//GO:0007507(heart development)//GO:0042102(positive regulation of T cell proliferation)//GO:0007157(heterophil…	NM_001199834
VCAM1	ENSG00000162692	protein_coding	+	chr1:101185297-101204601	19304	0	0.0229003	0	0	0	0	7412	CD106|INCAM-100	MIM:192225|HGNC:HGNC:12663|Ensembl:ENSG00000162692|HPRD:01888|Vega:OTTHUMG00000010982	1	1p32-p31	vascular cell adhesion molecule 1	hsa04064(NF-kappa B signaling pathway)//hsa04514(Cell adhesion molecules (CAMs))//hsa04668(TNF signaling pathway)//hsa04670(Leukocyte transendothelial migration)//	GO:0016021(integral component of membrane)//GO:0070062(extracellular exosome)//GO:0045177(apical part of cell)//GO:0009986(cell surface)//GO:0009897(external side of plasma membrane)//GO:0005794(Golgi apparatus)//GO:0005886(plasma membrane)//GO:0030175(filopodium)//GO:0042383(sarcolemma)//GO:0005902(microvillus)//GO:0005783(endoplasmic reticulum)//GO:0005769(early endosome)//GO:0002102(podosome)/…	GO:0050839(cell adhesion molecule binding)//GO:0005178(integrin binding)//GO:0008131(primary amine oxidase activity)	GO:0035924(cellular response to vascular endothelial growth factor stimulus)//GO:0071356(cellular response to tumor necrosis factor)//GO:0050901(leukocyte tethering or rolling)//GO:0035584(calcium-mediated signaling using intracellular calcium source)//GO:0009308(amine metabolic process)//GO:0007507(heart development)//GO:0042102(positive regulation of T cell proliferation)//GO:0007157(heterophil…	NM_080682
VCAM1	ENSG00000162692	protein_coding	+	chr1:101185297-101204601	19304	0	0.0229003	0	0	0	0	7412	CD106|INCAM-100	MIM:192225|HGNC:HGNC:12663|Ensembl:ENSG00000162692|HPRD:01888|Vega:OTTHUMG00000010982	1	1p32-p31	vascular cell adhesion molecule 1	hsa04064(NF-kappa B signaling pathway)//hsa04514(Cell adhesion molecules (CAMs))//hsa04668(TNF signaling pathway)//hsa04670(Leukocyte transendothelial migration)//	GO:0016021(integral component of membrane)//GO:0070062(extracellular exosome)//GO:0045177(apical part of cell)//GO:0009986(cell surface)//GO:0009897(external side of plasma membrane)//GO:0005794(Golgi apparatus)//GO:0005886(plasma membrane)//GO:0030175(filopodium)//GO:0042383(sarcolemma)//GO:0005902(microvillus)//GO:0005783(endoplasmic reticulum)//GO:0005769(early endosome)//GO:0002102(podosome)/…	GO:0050839(cell adhesion molecule binding)//GO:0005178(integrin binding)//GO:0008131(primary amine oxidase activity)	GO:0035924(cellular response to vascular endothelial growth factor stimulus)//GO:0071356(cellular response to tumor necrosis factor)//GO:0050901(leukocyte tethering or rolling)//GO:0035584(calcium-mediated signaling using intracellular calcium source)//GO:0009308(amine metabolic process)//GO:0007507(heart development)//GO:0042102(positive regulation of T cell proliferation)//GO:0007157(heterophil…	NM_001078
IYD	ENSG00000009765	protein_coding	+	chr6:150690027-150727105	37078	0	0.0230953	0	0	0	0	389434	C6orf71|DEHAL1|IYD-1|TDH4	MIM:612025|HGNC:HGNC:21071|Ensembl:ENSG00000009765|HPRD:16668|Vega:OTTHUMG00000016347	6	6q25.1	iodotyrosine deiodinase	hsa04918(Thyroid hormone synthesis)	GO:0016021(integral component of membrane)//GO:0005886(plasma membrane)	GO:0016491(oxidoreductase activity)//GO:0005515(protein binding)	GO:0055114(oxidation-reduction process)//GO:0044281(small molecule metabolic process)//GO:0006590(thyroid hormone generation)//GO:0034641(cellular nitrogen compound metabolic process)	NM_001164694
IYD	ENSG00000009765	protein_coding	+	chr6:150690027-150727105	37078	0	0.0230953	0	0	0	0	389434	C6orf71|DEHAL1|IYD-1|TDH4	MIM:612025|HGNC:HGNC:21071|Ensembl:ENSG00000009765|HPRD:16668|Vega:OTTHUMG00000016347	6	6q25.1	iodotyrosine deiodinase	hsa04918(Thyroid hormone synthesis)	GO:0016021(integral component of membrane)//GO:0005886(plasma membrane)	GO:0016491(oxidoreductase activity)//GO:0005515(protein binding)	GO:0055114(oxidation-reduction process)//GO:0044281(small molecule metabolic process)//GO:0006590(thyroid hormone generation)//GO:0034641(cellular nitrogen compound metabolic process)	NM_203395
IYD	ENSG00000009765	protein_coding	+	chr6:150690027-150727105	37078	0	0.0230953	0	0	0	0	389434	C6orf71|DEHAL1|IYD-1|TDH4	MIM:612025|HGNC:HGNC:21071|Ensembl:ENSG00000009765|HPRD:16668|Vega:OTTHUMG00000016347	6	6q25.1	iodotyrosine deiodinase	hsa04918(Thyroid hormone synthesis)	GO:0016021(integral component of membrane)//GO:0005886(plasma membrane)	GO:0016491(oxidoreductase activity)//GO:0005515(protein binding)	GO:0055114(oxidation-reduction process)//GO:0044281(small molecule metabolic process)//GO:0006590(thyroid hormone generation)//GO:0034641(cellular nitrogen compound metabolic process)	NM_001164695
PKHD1L1	ENSG00000205038	protein_coding	+	chr8:110374705-110542559	167854	0.0245546	0.0240608	0	0	0	0	93035	PKHDL1	MIM:607843|HGNC:HGNC:20313|Ensembl:ENSG00000205038|HPRD:09703|Vega:OTTHUMG00000164934	8	8q23	polycystic kidney and hepatic disease 1 (autosomal recessive)-like 1		GO:0016021(integral component of membrane)//GO:0005929(cilium)//GO:0005615(extracellular space)//GO:0005829(cytosol)	GO:0004872(receptor activity)	GO:0006955(immune response)	NM_177531
NPAS4	ENSG00000174576	protein_coding	+	chr11:66188474-66194178	5704	0	0.0269874	0	0	0	0	266743	Le-PAS|NXF|PASD10|bHLHe79	MIM:608554|HGNC:HGNC:18983|Ensembl:ENSG00000174576|HPRD:12260|Vega:OTTHUMG00000167045	11	11q13	neuronal PAS domain protein 4		GO:0098794(postsynapse)//GO:0005667(transcription factor complex)//GO:0005634(nucleus)	GO:0001077(transcriptional activator activity, RNA polymerase II core promoter proximal region sequence-specific binding)//GO:0046982(protein heterodimerization activity)//GO:0000978(RNA polymerase II core promoter proximal region sequence-specific DNA binding)	GO:0060080(inhibitory postsynaptic potential)//GO:0006366(transcription from RNA polymerase II promoter)//GO:0045944(positive regulation of transcription from RNA polymerase II promoter)//GO:0071386(cellular response to corticosterone stimulus)	NM_178864
C12orf56	ENSG00000185306	protein_coding	-	chr12:64616116-64790845	174729	0.0280807	0.0275206	0	0	0	0	115749	-	HGNC:HGNC:26967|Ensembl:ENSG00000185306|Vega:OTTHUMG00000168782	12	12q14.2	chromosome 12 open reading frame 56					NM_001170633
C12orf56	ENSG00000185306	protein_coding	-	chr12:64616116-64790845	174729	0.0280807	0.0275206	0	0	0	0	115749	-	HGNC:HGNC:26967|Ensembl:ENSG00000185306|Vega:OTTHUMG00000168782	12	12q14.2	chromosome 12 open reading frame 56					NM_001099676
SLITRK2	ENSG00000185985	protein_coding	+	chrX:144899349-144907360	8011	0	0.0282799	0	0	0	0	84631	CXorf2|SLITL1	MIM:300561|HGNC:HGNC:13449|HPRD:06603	X	Xq27.3	SLIT and NTRK like family member 2		GO:0016021(integral component of membrane)		GO:0007409(axonogenesis)//GO:0051965(positive regulation of synapse assembly)	NM_032539
SLITRK2	ENSG00000185985	protein_coding	+	chrX:144899349-144907360	8011	0	0.0282799	0	0	0	0	84631	CXorf2|SLITL1	MIM:300561|HGNC:HGNC:13449|HPRD:06603	X	Xq27.3	SLIT and NTRK like family member 2		GO:0016021(integral component of membrane)		GO:0007409(axonogenesis)//GO:0051965(positive regulation of synapse assembly)	NM_001144008
SLITRK2	ENSG00000185985	protein_coding	+	chrX:144899349-144907360	8011	0	0.0282799	0	0	0	0	84631	CXorf2|SLITL1	MIM:300561|HGNC:HGNC:13449|HPRD:06603	X	Xq27.3	SLIT and NTRK like family member 2		GO:0016021(integral component of membrane)		GO:0007409(axonogenesis)//GO:0051965(positive regulation of synapse assembly)	NM_001144005
SLITRK2	ENSG00000185985	protein_coding	+	chrX:144899349-144907360	8011	0	0.0282799	0	0	0	0	84631	CXorf2|SLITL1	MIM:300561|HGNC:HGNC:13449|HPRD:06603	X	Xq27.3	SLIT and NTRK like family member 2		GO:0016021(integral component of membrane)		GO:0007409(axonogenesis)//GO:0051965(positive regulation of synapse assembly)	NM_001144003
SLITRK2	ENSG00000185985	protein_coding	+	chrX:144899349-144907360	8011	0	0.0282799	0	0	0	0	84631	CXorf2|SLITL1	MIM:300561|HGNC:HGNC:13449|HPRD:06603	X	Xq27.3	SLIT and NTRK like family member 2		GO:0016021(integral component of membrane)		GO:0007409(axonogenesis)//GO:0051965(positive regulation of synapse assembly)	NM_001144010
SLITRK2	ENSG00000185985	protein_coding	+	chrX:144899349-144907360	8011	0	0.0282799	0	0	0	0	84631	CXorf2|SLITL1	MIM:300561|HGNC:HGNC:13449|HPRD:06603	X	Xq27.3	SLIT and NTRK like family member 2		GO:0016021(integral component of membrane)		GO:0007409(axonogenesis)//GO:0051965(positive regulation of synapse assembly)	NM_001144006
SLITRK2	ENSG00000185985	protein_coding	+	chrX:144899349-144907360	8011	0	0.0282799	0	0	0	0	84631	CXorf2|SLITL1	MIM:300561|HGNC:HGNC:13449|HPRD:06603	X	Xq27.3	SLIT and NTRK like family member 2		GO:0016021(integral component of membrane)		GO:0007409(axonogenesis)//GO:0051965(positive regulation of synapse assembly)	NM_001144004
SLITRK2	ENSG00000185985	protein_coding	+	chrX:144899349-144907360	8011	0	0.0282799	0	0	0	0	84631	CXorf2|SLITL1	MIM:300561|HGNC:HGNC:13449|HPRD:06603	X	Xq27.3	SLIT and NTRK like family member 2		GO:0016021(integral component of membrane)		GO:0007409(axonogenesis)//GO:0051965(positive regulation of synapse assembly)	NM_001144010
SLITRK2	ENSG00000185985	protein_coding	+	chrX:144899349-144907360	8011	0	0.0282799	0	0	0	0	84631	CXorf2|SLITL1	MIM:300561|HGNC:HGNC:13449|HPRD:06603	X	Xq27.3	SLIT and NTRK like family member 2		GO:0016021(integral component of membrane)		GO:0007409(axonogenesis)//GO:0051965(positive regulation of synapse assembly)	NM_001144006
SLITRK2	ENSG00000185985	protein_coding	+	chrX:144899349-144907360	8011	0	0.0282799	0	0	0	0	84631	CXorf2|SLITL1	MIM:300561|HGNC:HGNC:13449|HPRD:06603	X	Xq27.3	SLIT and NTRK like family member 2		GO:0016021(integral component of membrane)		GO:0007409(axonogenesis)//GO:0051965(positive regulation of synapse assembly)	NM_001144004
SLITRK2	ENSG00000185985	protein_coding	+	chrX:144899349-144907360	8011	0	0.0282799	0	0	0	0	84631	CXorf2|SLITL1	MIM:300561|HGNC:HGNC:13449|HPRD:06603	X	Xq27.3	SLIT and NTRK like family member 2		GO:0016021(integral component of membrane)		GO:0007409(axonogenesis)//GO:0051965(positive regulation of synapse assembly)	NM_001144009
ANGPT2	ENSG00000091879	protein_coding	-	chr8:6261071-6565730	304659	0.0304012	0.029798	0	0	0	0	285	AGPT2|ANG2	MIM:601922|HGNC:HGNC:485|Ensembl:ENSG00000091879|HPRD:03563|Vega:OTTHUMG00000090365	8	8p23.1	angiopoietin 2	hsa04014(Ras signaling pathway)//hsa04015(Rap1 signaling pathway)//hsa04066(HIF-1 signaling pathway)//hsa04151(PI3K-Akt signaling pathway)	GO:0042995(cell projection)//GO:0005886(plasma membrane)//GO:0005634(nucleus)//GO:0005576(extracellular region)//GO:0005615(extracellular space)	GO:0030971(receptor tyrosine kinase binding)//GO:0005102(receptor binding)//GO:0046872(metal ion binding)//GO:0005515(protein binding)	GO:0071363(cellular response to growth factor stimulus)//GO:0072012(glomerulus vasculature development)//GO:0045766(positive regulation of angiogenesis)//GO:0031100(organ regeneration)//GO:0007596(blood coagulation)//GO:0007281(germ cell development)//GO:0001666(response to hypoxia)//GO:0014070(response to organic cyclic compound)//GO:0048014(Tie signaling pathway)//GO:0060135(maternal process in…	NM_001147
ANGPT2	ENSG00000091879	protein_coding	-	chr8:6261071-6565730	304659	0.0304012	0.029798	0	0	0	0	285	AGPT2|ANG2	MIM:601922|HGNC:HGNC:485|Ensembl:ENSG00000091879|HPRD:03563|Vega:OTTHUMG00000090365	8	8p23.1	angiopoietin 2	hsa04014(Ras signaling pathway)//hsa04015(Rap1 signaling pathway)//hsa04066(HIF-1 signaling pathway)//hsa04151(PI3K-Akt signaling pathway)	GO:0042995(cell projection)//GO:0005886(plasma membrane)//GO:0005634(nucleus)//GO:0005576(extracellular region)//GO:0005615(extracellular space)	GO:0030971(receptor tyrosine kinase binding)//GO:0005102(receptor binding)//GO:0046872(metal ion binding)//GO:0005515(protein binding)	GO:0071363(cellular response to growth factor stimulus)//GO:0072012(glomerulus vasculature development)//GO:0045766(positive regulation of angiogenesis)//GO:0031100(organ regeneration)//GO:0007596(blood coagulation)//GO:0007281(germ cell development)//GO:0001666(response to hypoxia)//GO:0014070(response to organic cyclic compound)//GO:0048014(Tie signaling pathway)//GO:0060135(maternal process in…	NM_001118888
ANGPT2	ENSG00000091879	protein_coding	-	chr8:6261071-6565730	304659	0.0304012	0.029798	0	0	0	0	285	AGPT2|ANG2	MIM:601922|HGNC:HGNC:485|Ensembl:ENSG00000091879|HPRD:03563|Vega:OTTHUMG00000090365	8	8p23.1	angiopoietin 2	hsa04014(Ras signaling pathway)//hsa04015(Rap1 signaling pathway)//hsa04066(HIF-1 signaling pathway)//hsa04151(PI3K-Akt signaling pathway)	GO:0042995(cell projection)//GO:0005886(plasma membrane)//GO:0005634(nucleus)//GO:0005576(extracellular region)//GO:0005615(extracellular space)	GO:0030971(receptor tyrosine kinase binding)//GO:0005102(receptor binding)//GO:0046872(metal ion binding)//GO:0005515(protein binding)	GO:0071363(cellular response to growth factor stimulus)//GO:0072012(glomerulus vasculature development)//GO:0045766(positive regulation of angiogenesis)//GO:0031100(organ regeneration)//GO:0007596(blood coagulation)//GO:0007281(germ cell development)//GO:0001666(response to hypoxia)//GO:0014070(response to organic cyclic compound)//GO:0048014(Tie signaling pathway)//GO:0060135(maternal process in…	NM_001118887
FOXL2	ENSG00000183770	protein_coding	-	chr3:138663065-138665982	2917	0.0627583	0.0307578	0	0	0	0	668	BPES|BPES1|PFRK|PINTO|POF3	MIM:605597|HGNC:HGNC:1092|Ensembl:ENSG00000183770|HPRD:05723|Vega:OTTHUMG00000159889	3	3q23	forkhead box L2		GO:0005634(nucleus)	GO:0043028(cysteine-type endopeptidase regulator activity involved in apoptotic process)//GO:0003700(transcription factor activity, sequence-specific DNA binding)//GO:0000981(RNA polymerase II transcription factor activity, sequence-specific DNA binding)//GO:0000978(RNA polymerase II core promoter proximal region sequence-specific DNA binding)//GO:0031624(ubiquitin conjugating enzyme binding)//GO…	GO:0002074(extraocular skeletal muscle development)//GO:0006309(apoptotic DNA fragmentation)//GO:0042703(menstruation)//GO:0060014(granulosa cell differentiation)//GO:0043065(positive regulation of apoptotic process)//GO:0009653(anatomical structure morphogenesis)//GO:0030154(cell differentiation)//GO:0001541(ovarian follicle development)//GO:0006366(transcription from RNA polymerase II promoter)…	NM_023067
BRS3	ENSG00000102239	protein_coding	+	chrX:135570045-135575939	5894	0	0.0317223	0	0	0	0	680	BB3	MIM:300107|HGNC:HGNC:1113|HPRD:02116	X	Xq26.3	bombesin like receptor 3	hsa04080(Neuroactive ligand-receptor interaction)	GO:0043005(neuron projection)//GO:0005886(plasma membrane)//GO:0016021(integral component of membrane)//GO:0043025(neuronal cell body)	GO:0004946(bombesin receptor activity)	GO:0008217(regulation of blood pressure)//GO:0031989(bombesin receptor signaling pathway)//GO:0008343(adult feeding behavior)//GO:0006006(glucose metabolic process)	NM_001727
RNF222	ENSG00000189051	protein_coding	-	chr17:8294021-8301144	7123	0.0329355	0.0322856	0	0	0	0	643904	-	HGNC:HGNC:34517|Ensembl:ENSG00000189051|Vega:OTTHUMG00000132049	17	17p13.1	ring finger protein 222		GO:0033768(SUMO-targeted ubiquitin ligase complex)//GO:0016021(integral component of membrane)	GO:0008270(zinc ion binding)//GO:0008134(transcription factor binding)//GO:0032184(SUMO polymer binding)//GO:0061630(ubiquitin protein ligase activity)	GO:0043161(proteasome-mediated ubiquitin-dependent protein catabolic process)//GO:0033234(negative regulation of protein sumoylation)//GO:0045944(positive regulation of transcription from RNA polymerase II promoter)//GO:0016567(protein ubiquitination)	NM_001146684
DDX4	ENSG00000152670	protein_coding	+	chr5:54921672-55112985	191313	0.117258	0.0323872	0	0	0	0	54514	VASA	MIM:605281|HGNC:HGNC:18700|Ensembl:ENSG00000152670|HPRD:05593|Vega:OTTHUMG00000097044	5	5p15.2-p13.1	DEAD-box helicase 4		GO:0043186(P granule)//GO:0071547(piP-body)//GO:0071546(pi-body)//GO:0048471(perinuclear region of cytoplasm)//GO:0005634(nucleus)//GO:0005737(cytoplasm)	GO:0005524(ATP binding)//GO:0003676(nucleic acid binding)//GO:0004004(ATP-dependent RNA helicase activity)//GO:0004386(helicase activity)	GO:0043046(DNA methylation involved in gamete generation)//GO:0010501(RNA secondary structure unwinding)//GO:0007140(male meiosis)//GO:0030317(sperm motility)//GO:0031047(gene silencing by RNA)//GO:0010467(gene expression)//GO:0007283(spermatogenesis)//GO:0008152(metabolic process)//GO:0034587(piRNA metabolic process)//GO:0007141(male meiosis I)//GO:0007275(multicellular organism development)//GO…	NM_024415
DDX4	ENSG00000152670	protein_coding	+	chr5:54921672-55112985	191313	0.117258	0.0323872	0	0	0	0	54514	VASA	MIM:605281|HGNC:HGNC:18700|Ensembl:ENSG00000152670|HPRD:05593|Vega:OTTHUMG00000097044	5	5p15.2-p13.1	DEAD-box helicase 4		GO:0043186(P granule)//GO:0071547(piP-body)//GO:0071546(pi-body)//GO:0048471(perinuclear region of cytoplasm)//GO:0005634(nucleus)//GO:0005737(cytoplasm)	GO:0005524(ATP binding)//GO:0003676(nucleic acid binding)//GO:0004004(ATP-dependent RNA helicase activity)//GO:0004386(helicase activity)	GO:0043046(DNA methylation involved in gamete generation)//GO:0010501(RNA secondary structure unwinding)//GO:0007140(male meiosis)//GO:0030317(sperm motility)//GO:0031047(gene silencing by RNA)//GO:0010467(gene expression)//GO:0007283(spermatogenesis)//GO:0008152(metabolic process)//GO:0034587(piRNA metabolic process)//GO:0007141(male meiosis I)//GO:0007275(multicellular organism development)//GO…	NM_001166534
DDX4	ENSG00000152670	protein_coding	+	chr5:54921672-55112985	191313	0.117258	0.0323872	0	0	0	0	54514	VASA	MIM:605281|HGNC:HGNC:18700|Ensembl:ENSG00000152670|HPRD:05593|Vega:OTTHUMG00000097044	5	5p15.2-p13.1	DEAD-box helicase 4		GO:0043186(P granule)//GO:0071547(piP-body)//GO:0071546(pi-body)//GO:0048471(perinuclear region of cytoplasm)//GO:0005634(nucleus)//GO:0005737(cytoplasm)	GO:0005524(ATP binding)//GO:0003676(nucleic acid binding)//GO:0004004(ATP-dependent RNA helicase activity)//GO:0004386(helicase activity)	GO:0043046(DNA methylation involved in gamete generation)//GO:0010501(RNA secondary structure unwinding)//GO:0007140(male meiosis)//GO:0030317(sperm motility)//GO:0031047(gene silencing by RNA)//GO:0010467(gene expression)//GO:0007283(spermatogenesis)//GO:0008152(metabolic process)//GO:0034587(piRNA metabolic process)//GO:0007141(male meiosis I)//GO:0007275(multicellular organism development)//GO…	NM_001142549
DDX4	ENSG00000152670	protein_coding	+	chr5:54921672-55112985	191313	0.117258	0.0323872	0	0	0	0	54514	VASA	MIM:605281|HGNC:HGNC:18700|Ensembl:ENSG00000152670|HPRD:05593|Vega:OTTHUMG00000097044	5	5p15.2-p13.1	DEAD-box helicase 4		GO:0043186(P granule)//GO:0071547(piP-body)//GO:0071546(pi-body)//GO:0048471(perinuclear region of cytoplasm)//GO:0005634(nucleus)//GO:0005737(cytoplasm)	GO:0005524(ATP binding)//GO:0003676(nucleic acid binding)//GO:0004004(ATP-dependent RNA helicase activity)//GO:0004386(helicase activity)	GO:0043046(DNA methylation involved in gamete generation)//GO:0010501(RNA secondary structure unwinding)//GO:0007140(male meiosis)//GO:0030317(sperm motility)//GO:0031047(gene silencing by RNA)//GO:0010467(gene expression)//GO:0007283(spermatogenesis)//GO:0008152(metabolic process)//GO:0034587(piRNA metabolic process)//GO:0007141(male meiosis I)//GO:0007275(multicellular organism development)//GO…	NM_001166533
ZNF154	ENSG00000179909	protein_coding	-	chr19:58193336-58269527	76191	0	0.0327871	0	0	0	0	7710	pHZ-92	MIM:604085|HGNC:HGNC:12939|Ensembl:ENSG00000179909|HPRD:07245|Vega:OTTHUMG00000140375	19	19q13.4	zinc finger protein 154		GO:0005634(nucleus)	GO:0046872(metal ion binding)//GO:0000977(RNA polymerase II regulatory region sequence-specific DNA binding)//GO:0003700(transcription factor activity, sequence-specific DNA binding)	GO:0045892(negative regulation of transcription, DNA-templated)//GO:0006351(transcription, DNA-templated)//GO:0006355(regulation of transcription, DNA-templated)	NM_001085384
PLA2G2D	ENSG00000117215	protein_coding	-	chr1:20438431-20446050	7619	0.0344276	0.0337507	0	0	0	0	26279	PLA2IID|SPLASH|sPLA2-IID|sPLA2S	MIM:605630|HGNC:HGNC:9033|Ensembl:ENSG00000117215|HPRD:07546	1	1p36.12	phospholipase A2 group IID	hsa00564(Glycerophospholipid metabolism)//hsa00565(Ether lipid metabolism)//hsa00590(Arachidonic acid metabolism)//hsa00591(Linoleic acid metabolism)//hsa00592(alpha-Linolenic acid metabolism)//	GO:0005576(extracellular region)	GO:0004623(phospholipase A2 activity)//GO:0008201(heparin binding)//GO:0043395(heparan sulfate proteoglycan binding)//GO:0005509(calcium ion binding)	GO:0006644(phospholipid metabolic process)//GO:0036151(phosphatidylcholine acyl-chain remodeling)//GO:0006654(phosphatidic acid biosynthetic process)//GO:0016042(lipid catabolic process)//GO:0036148(phosphatidylglycerol acyl-chain remodeling)//GO:0036149(phosphatidylinositol acyl-chain remodeling)//GO:0044281(small molecule metabolic process)//GO:0046474(glycerophospholipid biosynthetic process)/…	NM_012400
CTAGE6	ENSG00000271321	protein_coding	-	chr7:143318042-143534026	215984	0	0.034631	0	0	0	0	340307	CTAGE6P	HGNC:HGNC:28644|Ensembl:ENSG00000271321|Vega:OTTHUMG00000157770	7	7q35	CTAGE family member 6		GO:0016021(integral component of membrane)//GO:0005575(cellular_component)		GO:0008150(biological_process)	NM_178561
PARP12	ENSG00000059378	protein_coding	-	chr7:139723543-139763521	39978	0	0.0351147	0	0	0	0	64761	ARTD12|MST109|MSTP109|ZC3H1|ZC3HDC1	MIM:612481|HGNC:HGNC:21919|Ensembl:ENSG00000059378|HPRD:15696|Vega:OTTHUMG00000157315	7	7q34	poly(ADP-ribose) polymerase family member 12		GO:0005634(nucleus)	GO:0044822(poly(A) RNA binding)//GO:0046872(metal ion binding)//GO:0003950(NAD+ ADP-ribosyltransferase activity)	GO:0008152(metabolic process)	NM_022750
ALS2CR11	ENSG00000155754	protein_coding	-	chr2:202352147-202483901	131754	0	0.0351611	0	0	0	0	151254	-	HGNC:HGNC:14438|Ensembl:ENSG00000155754|HPRD:08687|Vega:OTTHUMG00000132830	2	2q33.1	amyotrophic lateral sclerosis 2 chromosome region candidate 11			GO:0005515(protein binding)		NM_152525
ALS2CR11	ENSG00000155754	protein_coding	-	chr2:202352147-202483901	131754	0	0.0351611	0	0	0	0	151254	-	HGNC:HGNC:14438|Ensembl:ENSG00000155754|HPRD:08687|Vega:OTTHUMG00000132830	2	2q33.1	amyotrophic lateral sclerosis 2 chromosome region candidate 11			GO:0005515(protein binding)		NM_001168216
ALS2CR11	ENSG00000155754	protein_coding	-	chr2:202352147-202483901	131754	0	0.0351611	0	0	0	0	151254	-	HGNC:HGNC:14438|Ensembl:ENSG00000155754|HPRD:08687|Vega:OTTHUMG00000132830	2	2q33.1	amyotrophic lateral sclerosis 2 chromosome region candidate 11			GO:0005515(protein binding)		NM_001168221
ALS2CR11	ENSG00000155754	protein_coding	-	chr2:202352147-202483901	131754	0	0.0351611	0	0	0	0	151254	-	HGNC:HGNC:14438|Ensembl:ENSG00000155754|HPRD:08687|Vega:OTTHUMG00000132830	2	2q33.1	amyotrophic lateral sclerosis 2 chromosome region candidate 11			GO:0005515(protein binding)		NM_001168217
KLHL40	ENSG00000157119	protein_coding	+	chr3:42727010-42734036	7026	0.0366822	0.0359647	0	0	0	0	131377	KBTBD5|NEM8|SRYP|SYRP	MIM:615340|HGNC:HGNC:30372|Ensembl:ENSG00000157119|HPRD:11058|Vega:OTTHUMG00000133045	3	3p22.1	kelch like family member 40		GO:0031672(A band)//GO:0031463(Cul3-RING ubiquitin ligase complex)//GO:0031674(I band)	GO:0004842(ubiquitin-protein transferase activity)	GO:0031397(negative regulation of protein ubiquitination)//GO:0032435(negative regulation of proteasomal ubiquitin-dependent protein catabolic process)//GO:0016567(protein ubiquitination)//GO:0048741(skeletal muscle fiber development)	NM_152393
ZNF491	ENSG00000177599	protein_coding	+	chr19:11906898-11920437	13539	0	0.0366787	0	0	0	0	126069	-	HGNC:HGNC:23706|Ensembl:ENSG00000177599|HPRD:15803|Vega:OTTHUMG00000156529	19	19p13.2	zinc finger protein 491		GO:0005634(nucleus)	GO:0003676(nucleic acid binding)//GO:0046872(metal ion binding)//GO:0003677(DNA binding)	GO:0006351(transcription, DNA-templated)//GO:0006355(regulation of transcription, DNA-templated)	NM_152356
KIAA1024L	ENSG00000186367	protein_coding	+	chr5:128795251-129522327	727076	0.0393952	0.0386295	0	0	0	0	100127206	-	HGNC:HGNC:33914	5	5q23.3	KIAA1024-like		GO:0016021(integral component of membrane)			NM_001257308
NAP1L5	ENSG00000177432	protein_coding	-	chr4:89442135-89629693	187558	0	0.0392178	0	0	0	0	266812	DRLM	MIM:612203|HGNC:HGNC:19968|Ensembl:ENSG00000177432|HPRD:17626|Vega:OTTHUMG00000130950	4	4q22.1|4q21-q22	nucleosome assembly protein 1-like 5		GO:0005634(nucleus)		GO:0006334(nucleosome assembly)	NM_153757
MYADML2	ENSG00000185105	protein_coding	-	chr17:79890259-79905477	15218	0	0.0399366	0	0	0	0	255275	-	HGNC:HGNC:34548|Ensembl:ENSG00000185105|Vega:OTTHUMG00000154388	17	17q25.3	myeloid-associated differentiation marker-like 2		GO:0016021(integral component of membrane)//GO:0005737(cytoplasm)			NM_001145113
SLC17A2	ENSG00000112337	protein_coding	-	chr6:25912981-25930946	17965	0	0.04016	0	0	0	0	10246	NPT3	MIM:611049|HGNC:HGNC:10930|Ensembl:ENSG00000112337|HPRD:10232|Vega:OTTHUMG00000014413	6	6p21.3	solute carrier family 17, member 2		GO:0016020(membrane)//GO:0005887(integral component of plasma membrane)	GO:0005436(sodium:phosphate symporter activity)//GO:0015321(sodium-dependent phosphate transmembrane transporter activity)	GO:0006814(sodium ion transport)//GO:0035725(sodium ion transmembrane transport)//GO:0035435(phosphate ion transmembrane transport)//GO:0044341(sodium-dependent phosphate transport)//GO:0006796(phosphate-containing compound metabolic process)	NM_005835
SLC17A2	ENSG00000112337	protein_coding	-	chr6:25912981-25930946	17965	0	0.04016	0	0	0	0	10246	NPT3	MIM:611049|HGNC:HGNC:10930|Ensembl:ENSG00000112337|HPRD:10232|Vega:OTTHUMG00000014413	6	6p21.3	solute carrier family 17, member 2		GO:0016020(membrane)//GO:0005887(integral component of plasma membrane)	GO:0005436(sodium:phosphate symporter activity)//GO:0015321(sodium-dependent phosphate transmembrane transporter activity)	GO:0006814(sodium ion transport)//GO:0035725(sodium ion transmembrane transport)//GO:0035435(phosphate ion transmembrane transport)//GO:0044341(sodium-dependent phosphate transport)//GO:0006796(phosphate-containing compound metabolic process)	NM_001286123
FAM217A	ENSG00000145975	protein_coding	-	chr6:4021500-4274919	253419	0	0.0402582	0	0	0	0	222826	C6orf146	HGNC:HGNC:21362|Ensembl:ENSG00000145975|HPRD:10789|Vega:OTTHUMG00000014159	6	6p25.2	family with sequence similarity 217 member A					NM_173563
VTCN1	ENSG00000134258	protein_coding	-	chr1:117686208-117753582	67374	0.0823544	0.0403539	0	0	0	0	79679	B7-H4|B7H4|B7S1|B7X|B7h.5|PRO1291|VCTN1	MIM:608162|HGNC:HGNC:28873|Ensembl:ENSG00000134258|HPRD:06429|Vega:OTTHUMG00000012118	1	1p13.1	V-set domain containing T cell activation inhibitor 1	hsa04514(Cell adhesion molecules (CAMs))	GO:0016021(integral component of membrane)//GO:0009897(external side of plasma membrane)	GO:0005102(receptor binding)	GO:0050868(negative regulation of T cell activation)//GO:0042102(positive regulation of T cell proliferation)//GO:0072643(interferon-gamma secretion)//GO:0072602(interleukin-4 secretion)//GO:0001562(response to protozoan)//GO:0002250(adaptive immune response)//GO:1900042(positive regulation of interleukin-2 secretion)	NM_024626
VTCN1	ENSG00000134258	protein_coding	-	chr1:117686208-117753582	67374	0.0823544	0.0403539	0	0	0	0	79679	B7-H4|B7H4|B7S1|B7X|B7h.5|PRO1291|VCTN1	MIM:608162|HGNC:HGNC:28873|Ensembl:ENSG00000134258|HPRD:06429|Vega:OTTHUMG00000012118	1	1p13.1	V-set domain containing T cell activation inhibitor 1	hsa04514(Cell adhesion molecules (CAMs))	GO:0016021(integral component of membrane)//GO:0009897(external side of plasma membrane)	GO:0005102(receptor binding)	GO:0050868(negative regulation of T cell activation)//GO:0042102(positive regulation of T cell proliferation)//GO:0072643(interferon-gamma secretion)//GO:0072602(interleukin-4 secretion)//GO:0001562(response to protozoan)//GO:0002250(adaptive immune response)//GO:1900042(positive regulation of interleukin-2 secretion)	NM_001253850
VTCN1	ENSG00000134258	protein_coding	-	chr1:117686208-117753582	67374	0.0823544	0.0403539	0	0	0	0	79679	B7-H4|B7H4|B7S1|B7X|B7h.5|PRO1291|VCTN1	MIM:608162|HGNC:HGNC:28873|Ensembl:ENSG00000134258|HPRD:06429|Vega:OTTHUMG00000012118	1	1p13.1	V-set domain containing T cell activation inhibitor 1	hsa04514(Cell adhesion molecules (CAMs))	GO:0016021(integral component of membrane)//GO:0009897(external side of plasma membrane)	GO:0005102(receptor binding)	GO:0050868(negative regulation of T cell activation)//GO:0042102(positive regulation of T cell proliferation)//GO:0072643(interferon-gamma secretion)//GO:0072602(interleukin-4 secretion)//GO:0001562(response to protozoan)//GO:0002250(adaptive immune response)//GO:1900042(positive regulation of interleukin-2 secretion)	NM_001253849
ZNF785	ENSG00000197162	protein_coding	-	chr16:30580666-30597092	16426	0.179189	0.0404498	0	0	0	0	146540	-	HGNC:HGNC:26496|Ensembl:ENSG00000197162|HPRD:08120|Vega:OTTHUMG00000176950	16	16p11.2	zinc finger protein 785		GO:0005622(intracellular)//GO:0005634(nucleus)	GO:0003676(nucleic acid binding)//GO:0046872(metal ion binding)//GO:0005515(protein binding)//GO:0003677(DNA binding)	GO:0006351(transcription, DNA-templated)//GO:0006355(regulation of transcription, DNA-templated)	NM_152458
CCR7	ENSG00000126353	protein_coding	-	chr17:38710020-38721724	11704	0	0.0420928	0	0	0	0	1236	BLR2|CC-CKR-7|CCR-7|CD197|CDw197|CMKBR7|EBI1	MIM:600242|HGNC:HGNC:1608|Ensembl:ENSG00000126353|HPRD:02588|Vega:OTTHUMG00000133375	17	17q12-q21.2	chemokine (C-C motif) receptor 7	hsa04060(Cytokine-cytokine receptor interaction)//hsa04062(Chemokine signaling pathway)//hsa05202(Transcriptional misregulation in cancer)	GO:0009897(external side of plasma membrane)//GO:0005886(plasma membrane)//GO:0009986(cell surface)//GO:0016021(integral component of membrane)//GO:0005829(cytosol)//GO:0005622(intracellular)	GO:0016493(C-C chemokine receptor activity)//GO:0035757(chemokine (C-C motif) ligand 19 binding)//GO:0038117(C-C motif chemokine 19 receptor activity)//GO:0004930(G-protein coupled receptor activity)//GO:0038121(C-C motif chemokine 21 receptor activity)//GO:0035758(chemokine (C-C motif) ligand 21 binding)	GO:0002885(positive regulation of hypersensitivity)//GO:0051209(release of sequestered calcium ion into cytosol)//GO:0038115(chemokine (C-C motif) ligand 19 signaling pathway)//GO:0090630(activation of GTPase activity)//GO:0050862(positive regulation of T cell receptor signaling pathway)//GO:2000510(positive regulation of dendritic cell chemotaxis)//GO:0007204(positive regulation of cytosolic cal…	NM_001838
TRIM72	ENSG00000177238	protein_coding	+	chr16:31225341-31236510	11169	0	0.0425352	0	0	0	0	493829	MG53	MIM:613288|HGNC:HGNC:32671|HPRD:17412	16	16p11.2	tripartite motif containing 72, E3 ubiquitin protein ligase		GO:0030659(cytoplasmic vesicle membrane)//GO:0042383(sarcolemma)	GO:0008270(zinc ion binding)//GO:0001786(phosphatidylserine binding)//GO:0005515(protein binding)//GO:0031624(ubiquitin conjugating enzyme binding)//GO:0061630(ubiquitin protein ligase activity)	GO:0007517(muscle organ development)//GO:0051260(protein homooligomerization)//GO:0043569(negative regulation of insulin-like growth factor receptor signaling pathway)//GO:0001778(plasma membrane repair)//GO:0046627(negative regulation of insulin receptor signaling pathway)//GO:0006887(exocytosis)//GO:0006936(muscle contraction)//GO:0016567(protein ubiquitination)//GO:0003012(muscle system proces…	NM_001008274
TLX2	ENSG00000115297	protein_coding	+	chr2:74740589-74744274	3685	0.0874397	0.0428786	0	0	0	0	3196	HOX11L1|NCX	MIM:604240|HGNC:HGNC:5057|Ensembl:ENSG00000115297|HPRD:07254|Vega:OTTHUMG00000129960	2	2p13.1	T-cell leukemia homeobox 2		GO:0005634(nucleus)//GO:0005575(cellular_component)//GO:0005737(cytoplasm)	GO:0043565(sequence-specific DNA binding)//GO:0003674(molecular_function)//GO:0003677(DNA binding)	GO:0006351(transcription, DNA-templated)//GO:0006355(regulation of transcription, DNA-templated)//GO:0008150(biological_process)//GO:0050774(negative regulation of dendrite morphogenesis)//GO:0001707(mesoderm formation)//GO:0048484(enteric nervous system development)	NM_016170
TREML4	ENSG00000188056	protein_coding	+	chr6:41196061-41206620	10559	0	0.0443524	0	0	0	0	285852	TLT-4|TLT4	MIM:614664|HGNC:HGNC:30807|Ensembl:ENSG00000188056|HPRD:15548|Vega:OTTHUMG00000016408	6	6p21.1	triggering receptor expressed on myeloid cells like 4		GO:0005886(plasma membrane)//GO:0005576(extracellular region)		GO:0006911(phagocytosis, engulfment)//GO:0002457(T cell antigen processing and presentation)//GO:0050776(regulation of immune response)	NM_198153
GCNT7	ENSG00000124091	protein_coding	-	chr20:55043646-55101198	57552	0	0.0444951	0	0	0	0	140687	C20orf105|dJ1153D9.2|gcnt	HGNC:HGNC:16099	20	20q13.2	glucosaminyl (N-acetyl) transferase family member 7		GO:0016020(membrane)//GO:0016021(integral component of membrane)//GO:0000139(Golgi membrane)	GO:0008375(acetylglucosaminyltransferase activity)	GO:0008152(metabolic process)//GO:0006486(protein glycosylation)	NM_080615
SLC25A6	ENSG00000169100	protein_coding	-	chrX:1505044-1511617	6573	0	0.0445417	0	0	0	0	293	AAC3|ANT|ANT 2|ANT 3|ANT3|ANT3Y	MIM:300151|MIM:403000|HGNC:HGNC:10992|HPRD:02461	X|Y	Xp22.32 and Yp11.3	solute carrier family 25 member 6	hsa04020(Calcium signaling pathway)//hsa04022(cGMP-PKG signaling pathway)//hsa05012(Parkinson's disease)//hsa05016(Huntington's disease)//hsa05164(Influenza A)//hsa05166(HTLV-I infection)	GO:0005739(mitochondrion)//GO:0005743(mitochondrial inner membrane)//GO:0005634(nucleus)//GO:0016021(integral component of membrane)//GO:0005744(mitochondrial inner membrane presequence translocase complex)	GO:0005471(ATP:ADP antiporter activity)//GO:0003735(structural constituent of ribosome)//GO:0005515(protein binding)	GO:0044267(cellular protein metabolic process)//GO:0015866(ADP transport)//GO:0050796(regulation of insulin secretion)//GO:0006412(translation)//GO:0015867(ATP transport)//GO:0006112(energy reserve metabolic process)//GO:0016032(viral process)//GO:0019048(modulation by virus of host morphology or physiology)//GO:0055085(transmembrane transport)//GO:0044281(small molecule metabolic process)//GO:00…	NM_001636
CCDC169-SOHLH2	ENSG00000250709	protein_coding	-	chr13:36742344-36871979	129635	0	0.0447194	0	0	0	0	100526761	C13orf38-SOHLH2	HGNC:HGNC:38866|Ensembl:ENSG00000120669|Ensembl:ENSG00000250709|Vega:OTTHUMG00000162258	13	13q	CCDC169-SOHLH2 readthrough					NM_001198910
HDGFL1	ENSG00000112273	protein_coding	+	chr6:22569677-22571892	2215	0	0.0452052	0	0	0	0	154150	PWWP1|dJ309H15.1	HGNC:HGNC:21095|HPRD:17935	6	6p22.3	hepatoma derived growth factor-like 1					NM_138574
IL31RA	ENSG00000164509	protein_coding	+	chr5:55147206-55218678	71472	0	0.0455158	0	0	0	0	133396	CRL|CRL3|GLM-R|GLMR|GPL|IL-31RA|PLCA2|PRO21384|hGLM-R	MIM:609510|HGNC:HGNC:18969|Ensembl:ENSG00000164509|HPRD:17145|Vega:OTTHUMG00000097045	5	5q11.2	interleukin 31 receptor A		GO:0005622(intracellular)//GO:0009897(external side of plasma membrane)//GO:0016021(integral component of membrane)	GO:0019901(protein kinase binding)//GO:0019955(cytokine binding)//GO:0004896(cytokine receptor activity)//GO:0003713(transcription coactivator activity)	GO:0006952(defense response)//GO:0035745(T-helper 2 cell cytokine production)//GO:0008284(positive regulation of cell proliferation)//GO:0098542(defense response to other organism)//GO:0007169(transmembrane receptor protein tyrosine kinase signaling pathway)//GO:0002067(glandular epithelial cell differentiation)//GO:0042523(positive regulation of tyrosine phosphorylation of Stat5 protein)//GO:004…	NM_001242638
IL31RA	ENSG00000164509	protein_coding	+	chr5:55147206-55218678	71472	0	0.0455158	0	0	0	0	133396	CRL|CRL3|GLM-R|GLMR|GPL|IL-31RA|PLCA2|PRO21384|hGLM-R	MIM:609510|HGNC:HGNC:18969|Ensembl:ENSG00000164509|HPRD:17145|Vega:OTTHUMG00000097045	5	5q11.2	interleukin 31 receptor A		GO:0005622(intracellular)//GO:0009897(external side of plasma membrane)//GO:0016021(integral component of membrane)	GO:0019901(protein kinase binding)//GO:0019955(cytokine binding)//GO:0004896(cytokine receptor activity)//GO:0003713(transcription coactivator activity)	GO:0006952(defense response)//GO:0035745(T-helper 2 cell cytokine production)//GO:0008284(positive regulation of cell proliferation)//GO:0098542(defense response to other organism)//GO:0007169(transmembrane receptor protein tyrosine kinase signaling pathway)//GO:0002067(glandular epithelial cell differentiation)//GO:0042523(positive regulation of tyrosine phosphorylation of Stat5 protein)//GO:004…	NM_001242636
IL31RA	ENSG00000164509	protein_coding	+	chr5:55147206-55218678	71472	0	0.0455158	0	0	0	0	133396	CRL|CRL3|GLM-R|GLMR|GPL|IL-31RA|PLCA2|PRO21384|hGLM-R	MIM:609510|HGNC:HGNC:18969|Ensembl:ENSG00000164509|HPRD:17145|Vega:OTTHUMG00000097045	5	5q11.2	interleukin 31 receptor A		GO:0005622(intracellular)//GO:0009897(external side of plasma membrane)//GO:0016021(integral component of membrane)	GO:0019901(protein kinase binding)//GO:0019955(cytokine binding)//GO:0004896(cytokine receptor activity)//GO:0003713(transcription coactivator activity)	GO:0006952(defense response)//GO:0035745(T-helper 2 cell cytokine production)//GO:0008284(positive regulation of cell proliferation)//GO:0098542(defense response to other organism)//GO:0007169(transmembrane receptor protein tyrosine kinase signaling pathway)//GO:0002067(glandular epithelial cell differentiation)//GO:0042523(positive regulation of tyrosine phosphorylation of Stat5 protein)//GO:004…	NM_139017
IL31RA	ENSG00000164509	protein_coding	+	chr5:55147206-55218678	71472	0	0.0455158	0	0	0	0	133396	CRL|CRL3|GLM-R|GLMR|GPL|IL-31RA|PLCA2|PRO21384|hGLM-R	MIM:609510|HGNC:HGNC:18969|Ensembl:ENSG00000164509|HPRD:17145|Vega:OTTHUMG00000097045	5	5q11.2	interleukin 31 receptor A		GO:0005622(intracellular)//GO:0009897(external side of plasma membrane)//GO:0016021(integral component of membrane)	GO:0019901(protein kinase binding)//GO:0019955(cytokine binding)//GO:0004896(cytokine receptor activity)//GO:0003713(transcription coactivator activity)	GO:0006952(defense response)//GO:0035745(T-helper 2 cell cytokine production)//GO:0008284(positive regulation of cell proliferation)//GO:0098542(defense response to other organism)//GO:0007169(transmembrane receptor protein tyrosine kinase signaling pathway)//GO:0002067(glandular epithelial cell differentiation)//GO:0042523(positive regulation of tyrosine phosphorylation of Stat5 protein)//GO:004…	NM_001242637
IL31RA	ENSG00000164509	protein_coding	+	chr5:55147206-55218678	71472	0	0.0455158	0	0	0	0	133396	CRL|CRL3|GLM-R|GLMR|GPL|IL-31RA|PLCA2|PRO21384|hGLM-R	MIM:609510|HGNC:HGNC:18969|Ensembl:ENSG00000164509|HPRD:17145|Vega:OTTHUMG00000097045	5	5q11.2	interleukin 31 receptor A		GO:0005622(intracellular)//GO:0009897(external side of plasma membrane)//GO:0016021(integral component of membrane)	GO:0019901(protein kinase binding)//GO:0019955(cytokine binding)//GO:0004896(cytokine receptor activity)//GO:0003713(transcription coactivator activity)	GO:0006952(defense response)//GO:0035745(T-helper 2 cell cytokine production)//GO:0008284(positive regulation of cell proliferation)//GO:0098542(defense response to other organism)//GO:0007169(transmembrane receptor protein tyrosine kinase signaling pathway)//GO:0002067(glandular epithelial cell differentiation)//GO:0042523(positive regulation of tyrosine phosphorylation of Stat5 protein)//GO:004…	NM_001242639
TCTEX1D1	ENSG00000152760	protein_coding	+	chr1:67218139-67244730	26591	0	0.0459315	0	0	0	0	200132	-	HGNC:HGNC:26882|Ensembl:ENSG00000152760|HPRD:08287|Vega:OTTHUMG00000009162	1	1p31.3	Tctex1 domain containing 1			GO:0005515(protein binding)		NM_152665
MMP1	ENSG00000196611	protein_coding	-	chr11:102617698-102714534	96836	0	0.0467984	0	0	0	0	4312	CLG|CLGN	MIM:120353|HGNC:HGNC:7155|Ensembl:ENSG00000196611|HPRD:00384|Vega:OTTHUMG00000048192	11	11q22.3	matrix metallopeptidase 1	hsa03320(PPAR signaling pathway)//hsa05200(Pathways in cancer)//hsa05219(Bladder cancer)//hsa05323(Rheumatoid arthritis)	GO:0005578(proteinaceous extracellular matrix)//GO:0005576(extracellular region)	GO:0008270(zinc ion binding)//GO:0004222(metalloendopeptidase activity)//GO:0005509(calcium ion binding)//GO:0004175(endopeptidase activity)	GO:0044267(cellular protein metabolic process)//GO:0022617(extracellular matrix disassembly)//GO:0030198(extracellular matrix organization)//GO:0007596(blood coagulation)//GO:0032461(positive regulation of protein oligomerization)//GO:0030574(collagen catabolic process)//GO:0016032(viral process)//GO:0006508(proteolysis)//GO:0050900(leukocyte migration)	NM_002421
MMP1	ENSG00000196611	protein_coding	-	chr11:102617698-102714534	96836	0	0.0467984	0	0	0	0	4312	CLG|CLGN	MIM:120353|HGNC:HGNC:7155|Ensembl:ENSG00000196611|HPRD:00384|Vega:OTTHUMG00000048192	11	11q22.3	matrix metallopeptidase 1	hsa03320(PPAR signaling pathway)//hsa05200(Pathways in cancer)//hsa05219(Bladder cancer)//hsa05323(Rheumatoid arthritis)	GO:0005578(proteinaceous extracellular matrix)//GO:0005576(extracellular region)	GO:0008270(zinc ion binding)//GO:0004222(metalloendopeptidase activity)//GO:0005509(calcium ion binding)//GO:0004175(endopeptidase activity)	GO:0044267(cellular protein metabolic process)//GO:0022617(extracellular matrix disassembly)//GO:0030198(extracellular matrix organization)//GO:0007596(blood coagulation)//GO:0032461(positive regulation of protein oligomerization)//GO:0030574(collagen catabolic process)//GO:0016032(viral process)//GO:0006508(proteolysis)//GO:0050900(leukocyte migration)	NM_001145938
DHH	ENSG00000139549	protein_coding	-	chr12:49483203-49488602	5399	0.0486161	0.0476914	0	0	0	0	50846	GDXYM|HHG-3|SRXY7	MIM:605423|HGNC:HGNC:2865|Ensembl:ENSG00000139549|HPRD:05664|Vega:OTTHUMG00000170408	12	12q13.1	desert hedgehog	hsa04340(Hedgehog signaling pathway)	GO:0005886(plasma membrane)//GO:0005615(extracellular space)	GO:0008233(peptidase activity)//GO:0005113(patched binding)//GO:0008270(zinc ion binding)//GO:0005515(protein binding)//GO:0005509(calcium ion binding)	GO:0007286(spermatid development)//GO:0007267(cell-cell signaling)//GO:0032355(response to estradiol)//GO:0050810(regulation of steroid biosynthetic process)//GO:0030238(male sex determination)//GO:0006508(proteolysis)//GO:0033327(Leydig cell differentiation)	NM_021044
ZG16	ENSG00000174992	protein_coding	+	chr16:29262828-30215631	952803	0.0486706	0.047745	0	0	0	0	653808	JCLN|JCLN1|ZG16A	HGNC:HGNC:30961	16	16p11.2	zymogen granule protein 16		GO:0005578(proteinaceous extracellular matrix)//GO:0031012(extracellular matrix)//GO:0060205(cytoplasmic membrane-bounded vesicle lumen)//GO:0005796(Golgi lumen)//GO:0042589(zymogen granule membrane)	GO:0030246(carbohydrate binding)//GO:0005515(protein binding)	GO:0015031(protein transport)	NM_152338
ACSM1	ENSG00000166743	protein_coding	-	chr16:20621564-20936331	314767	0	0.0488426	0	0	0	0	116285	BUCS1|MACS1	MIM:614357|HGNC:HGNC:18049|Ensembl:ENSG00000166743|HPRD:12551|Vega:OTTHUMG00000131550	16	16p12.3	acyl-CoA synthetase medium-chain family member 1	hsa00650(Butanoate metabolism)//	GO:0016021(integral component of membrane)//GO:0005759(mitochondrial matrix)//GO:0072562(blood microparticle)//GO:0070062(extracellular exosome)	GO:0005524(ATP binding)//GO:0015645(fatty acid ligase activity)//GO:0003996(acyl-CoA ligase activity)//GO:0005525(GTP binding)//GO:0003824(catalytic activity)//GO:0046872(metal ion binding)//GO:0047760(butyrate-CoA ligase activity)	GO:0008152(metabolic process)//GO:0044281(small molecule metabolic process)//GO:0018874(benzoate metabolic process)//GO:0019395(fatty acid oxidation)//GO:0006633(fatty acid biosynthetic process)//GO:0042632(cholesterol homeostasis)//GO:0019605(butyrate metabolic process)//GO:0006805(xenobiotic metabolic process)//GO:0015980(energy derivation by oxidation of organic compounds)	NM_052956
OR51E1	ENSG00000180785	protein_coding	+	chr11:4664649-4676718	12069	0	0.0491516	0	0	0	0	143503	D-GPCR|DGPCR|GPR136|GPR164|OR51E1P|OR52A3P|POGR|PSGR2	MIM:611267|HGNC:HGNC:15194|Ensembl:ENSG00000180785|HPRD:14996|Vega:OTTHUMG00000157024	11	11p15.4	olfactory receptor family 51 subfamily E member 1	hsa04740(Olfactory transduction)	GO:0016021(integral component of membrane)//GO:0005886(plasma membrane)	GO:0004930(G-protein coupled receptor activity)//GO:0004984(olfactory receptor activity)	GO:0050911(detection of chemical stimulus involved in sensory perception of smell)//GO:0007186(G-protein coupled receptor signaling pathway)//GO:0007165(signal transduction)	NM_152430
H2BFM	ENSG00000101812	protein_coding	+	chrX:103268268-103297021	28753	0	0.0491787	0	0	0	0	286436	-	HGNC:HGNC:27867|Ensembl:ENSG00000101812|Vega:OTTHUMG00000022122	X	Xq22.2	H2B histone family member M	hsa05034(Alcoholism)//hsa05203(Viral carcinogenesis)//hsa05322(Systemic lupus erythematosus)	GO:0000788(nuclear nucleosome)//GO:0000786(nucleosome)	GO:0046982(protein heterodimerization activity)//GO:0003677(DNA binding)	GO:0006334(nucleosome assembly)	NM_001164416
LRRC19	ENSG00000184434	protein_coding	-	chr9:26904080-27062928	158848	0	0.0491943	0	0	0	0	64922	-	HGNC:HGNC:23379|Ensembl:ENSG00000184434|HPRD:14313|Vega:OTTHUMG00000019710	9	9p21.2	leucine rich repeat containing 19		GO:0016021(integral component of membrane)//GO:0005737(cytoplasm)	GO:0004860(protein kinase inhibitor activity)	GO:0006469(negative regulation of protein kinase activity)//GO:1904030(negative regulation of cyclin-dependent protein kinase activity)//GO:0019221(cytokine-mediated signaling pathway)//GO:0046426(negative regulation of JAK-STAT cascade)	NM_022901
OR12D3	ENSG00000112462	protein_coding	-	chr6:29323006-29424848	101842	0	0.0495547	0	0	0	0	81797	hs6M1-27	HGNC:HGNC:13963|Ensembl:ENSG00000112462|HPRD:17679|Vega:OTTHUMG00000031051	6	6p22.1	olfactory receptor family 12 subfamily D member 3	hsa04740(Olfactory transduction)	GO:0005886(plasma membrane)//GO:0016021(integral component of membrane)	GO:0004930(G-protein coupled receptor activity)//GO:0004888(transmembrane signaling receptor activity)//GO:0004984(olfactory receptor activity)	GO:0050911(detection of chemical stimulus involved in sensory perception of smell)//GO:0007186(G-protein coupled receptor signaling pathway)//GO:0050907(detection of chemical stimulus involved in sensory perception)	NM_030959
CPA6	ENSG00000165078	protein_coding	-	chr8:68334359-68658620	324261	0	0.0497869	0	0	0	0	57094	CPAH|ETL5|FEB11	MIM:609562|HGNC:HGNC:17245|Ensembl:ENSG00000165078|HPRD:09891|Vega:OTTHUMG00000164575	8	8q13.2	carboxypeptidase A6		GO:0005578(proteinaceous extracellular matrix)//GO:0005615(extracellular space)	GO:0008270(zinc ion binding)//GO:0004181(metallocarboxypeptidase activity)	GO:0006508(proteolysis)	NM_020361
C1QTNF9	ENSG00000240654	protein_coding	+	chr13:24553838-24896673	342835	0	0.0507066	0	0	0	0	338872	AQL1|C1QTNF9A|CTRP9	MIM:614285|HGNC:HGNC:28732|Ensembl:ENSG00000240654|HPRD:14659|Vega:OTTHUMG00000016576	13	13q12.12	C1q and tumor necrosis factor related protein 9		GO:0005581(collagen trimer)//GO:0005576(extracellular region)	GO:0005515(protein binding)//GO:0042802(identical protein binding)//GO:0005179(hormone activity)		NM_178540
A4GNT	ENSG00000118017	protein_coding	-	chr3:137842559-137851229	8670	0	0.0525582	0	0	0	0	51146	alpha4GnT	MIM:616709|HGNC:HGNC:17968|Ensembl:ENSG00000118017|HPRD:12390|Vega:OTTHUMG00000159820	3	3p14.3	alpha-1,4-N-acetylglucosaminyltransferase		GO:0016020(membrane)//GO:0016021(integral component of membrane)//GO:0000139(Golgi membrane)	GO:0008375(acetylglucosaminyltransferase activity)	GO:0044267(cellular protein metabolic process)//GO:0016266(O-glycan processing)//GO:0006493(protein O-linked glycosylation)//GO:0043687(post-translational protein modification)//GO:0005975(carbohydrate metabolic process)//GO:0009101(glycoprotein biosynthetic process)//GO:0050680(negative regulation of epithelial cell proliferation)	NM_016161
ITK	ENSG00000113263	protein_coding	+	chr5:156512842-156682201	169359	0	0.0527683	0	0	0	0	3702	EMT|LPFS1|LYK|PSCTK2	MIM:186973|HGNC:HGNC:6171|Ensembl:ENSG00000113263|HPRD:01746|Vega:OTTHUMG00000130245	5	5q31-q32	IL2 inducible T-cell kinase	hsa04062(Chemokine signaling pathway)//hsa04660(T cell receptor signaling pathway)//hsa04670(Leukocyte transendothelial migration)	GO:0005622(intracellular)//GO:0031234(extrinsic component of cytoplasmic side of plasma membrane)//GO:0005911(cell-cell junction)//GO:0005829(cytosol)	GO:0005524(ATP binding)//GO:0004715(non-membrane spanning protein tyrosine kinase activity)//GO:0046872(metal ion binding)//GO:0005515(protein binding)//GO:0005102(receptor binding)	GO:0007169(transmembrane receptor protein tyrosine kinase signaling pathway)//GO:0045087(innate immune response)//GO:0032633(interleukin-4 production)//GO:0001816(cytokine production)//GO:0001865(NK T cell differentiation)//GO:0032609(interferon-gamma production)//GO:0042127(regulation of cell proliferation)//GO:0038095(Fc-epsilon receptor signaling pathway)//GO:0042110(T cell activation)//GO:005…	NM_005546
CASR	ENSG00000036828	protein_coding	+	chr3:121902529-122005342	102813	0	0.0529967	0	0	0	0	846	CAR|EIG8|FHH|FIH|GPRC2A|HHC|HHC1|HYPOC1|NSHPT|PCAR1	MIM:601199|HGNC:HGNC:1514|Ensembl:ENSG00000036828|HPRD:03122|Vega:OTTHUMG00000159491	3	3q13	calcium sensing receptor		GO:0043679(axon terminus)//GO:0016021(integral component of membrane)//GO:0005887(integral component of plasma membrane)//GO:0009986(cell surface)//GO:0005886(plasma membrane)//GO:0016323(basolateral plasma membrane)//GO:0005737(cytoplasm)//GO:0005634(nucleus)//GO:0016324(apical plasma membrane)//GO:0043025(neuronal cell body)	GO:0004435(phosphatidylinositol phospholipase C activity)//GO:0019901(protein kinase binding)//GO:0000287(magnesium ion binding)//GO:0044325(ion channel binding)//GO:0019808(polyamine binding)//GO:0004930(G-protein coupled receptor activity)//GO:0005178(integrin binding)//GO:0008144(drug binding)//GO:0005515(protein binding)//GO:0005509(calcium ion binding)	GO:0042311(vasodilation)//GO:0032024(positive regulation of insulin secretion)//GO:0010628(positive regulation of gene expression)//GO:0009653(anatomical structure morphogenesis)//GO:0090280(positive regulation of calcium ion import)//GO:0048754(branching morphogenesis of an epithelial tube)//GO:0002931(response to ischemia)//GO:0007193(adenylate cyclase-inhibiting G-protein coupled receptor sign…	NM_000388
CASR	ENSG00000036828	protein_coding	+	chr3:121902529-122005342	102813	0	0.0529967	0	0	0	0	846	CAR|EIG8|FHH|FIH|GPRC2A|HHC|HHC1|HYPOC1|NSHPT|PCAR1	MIM:601199|HGNC:HGNC:1514|Ensembl:ENSG00000036828|HPRD:03122|Vega:OTTHUMG00000159491	3	3q13	calcium sensing receptor		GO:0043679(axon terminus)//GO:0016021(integral component of membrane)//GO:0005887(integral component of plasma membrane)//GO:0009986(cell surface)//GO:0005886(plasma membrane)//GO:0016323(basolateral plasma membrane)//GO:0005737(cytoplasm)//GO:0005634(nucleus)//GO:0016324(apical plasma membrane)//GO:0043025(neuronal cell body)	GO:0004435(phosphatidylinositol phospholipase C activity)//GO:0019901(protein kinase binding)//GO:0000287(magnesium ion binding)//GO:0044325(ion channel binding)//GO:0019808(polyamine binding)//GO:0004930(G-protein coupled receptor activity)//GO:0005178(integrin binding)//GO:0008144(drug binding)//GO:0005515(protein binding)//GO:0005509(calcium ion binding)	GO:0042311(vasodilation)//GO:0032024(positive regulation of insulin secretion)//GO:0010628(positive regulation of gene expression)//GO:0009653(anatomical structure morphogenesis)//GO:0090280(positive regulation of calcium ion import)//GO:0048754(branching morphogenesis of an epithelial tube)//GO:0002931(response to ischemia)//GO:0007193(adenylate cyclase-inhibiting G-protein coupled receptor sign…	NM_001178065
RHCG	ENSG00000140519	protein_coding	-	chr15:89998679-90039844	41165	0	0.0533166	0	0	0	0	51458	C15orf6|PDRC2|RHGK|SLC42A3	MIM:605381|HGNC:HGNC:18140|Ensembl:ENSG00000140519|HPRD:16102|Vega:OTTHUMG00000149647	15	15q25	Rh family C glycoprotein		GO:0016021(integral component of membrane)//GO:0005887(integral component of plasma membrane)//GO:0005886(plasma membrane)//GO:0016323(basolateral plasma membrane)//GO:0070062(extracellular exosome)//GO:0031410(cytoplasmic vesicle)//GO:0016324(apical plasma membrane)	GO:0008519(ammonium transmembrane transporter activity)//GO:0030506(ankyrin binding)	GO:0015837(amine transport)//GO:0006873(cellular ion homeostasis)//GO:0006885(regulation of pH)//GO:0015696(ammonium transport)//GO:0072488(ammonium transmembrane transport)//GO:0015695(organic cation transport)//GO:0019740(nitrogen utilization)//GO:0042592(homeostatic process)//GO:0055085(transmembrane transport)//GO:0006995(cellular response to nitrogen starvation)//GO:0030855(epithelial cell d…	NM_016321
DNER	ENSG00000187957	protein_coding	-	chr2:230222344-230579274	356930	0	0.0547221	0	0	0	0	92737	UNQ26|bet	MIM:607299|HGNC:HGNC:24456|Ensembl:ENSG00000187957|HPRD:09531|Vega:OTTHUMG00000153637	2	2q36.3	delta/notch like EGF repeat containing		GO:0030425(dendrite)//GO:0005886(plasma membrane)//GO:0005769(early endosome)//GO:0016021(integral component of membrane)//GO:0043025(neuronal cell body)	GO:0030276(clathrin binding)//GO:0005515(protein binding)//GO:0005112(Notch binding)//GO:0004888(transmembrane signaling receptor activity)//GO:0005509(calcium ion binding)	GO:0006897(endocytosis)//GO:0007416(synapse assembly)//GO:0010001(glial cell differentiation)//GO:0007219(Notch signaling pathway)//GO:0007220(Notch receptor processing)//GO:0001764(neuron migration)//GO:0048741(skeletal muscle fiber development)//GO:0007417(central nervous system development)	NM_139072
AMY1C	ENSG00000187733	protein_coding	+	chr1:104293027-104301312	8285	0	0.0575015	0	0	0	0	278	AMY1	MIM:104702|HGNC:HGNC:476|Ensembl:ENSG00000187733|HPRD:15911|Vega:OTTHUMG00000011045	1	1p21	amylase, alpha 1C (salivary)	hsa00500(Starch and sucrose metabolism)//				NM_001008219
AMY1C	ENSG00000187733	protein_coding	+	chr1:104293027-104301312	8285	0	0.0575015	0	0	0	0	278	AMY1	MIM:104702|HGNC:HGNC:476|Ensembl:ENSG00000187733|HPRD:15911|Vega:OTTHUMG00000011045	1	1p21	amylase, alpha 1C (salivary)	hsa00500(Starch and sucrose metabolism)//				NM_001008219
LRRC31	ENSG00000114248	protein_coding	-	chr3:169556966-169587718	30752	0	0.0600982	0	0	0	0	79782	HEL-S-293	HGNC:HGNC:26261|Ensembl:ENSG00000114248|HPRD:08023|Vega:OTTHUMG00000164421	3	3q26.2	leucine rich repeat containing 31					NM_024727
LRRC31	ENSG00000114248	protein_coding	-	chr3:169556966-169587718	30752	0	0.0600982	0	0	0	0	79782	HEL-S-293	HGNC:HGNC:26261|Ensembl:ENSG00000114248|HPRD:08023|Vega:OTTHUMG00000164421	3	3q26.2	leucine rich repeat containing 31					NM_001277127
LRRC31	ENSG00000114248	protein_coding	-	chr3:169556966-169587718	30752	0	0.0600982	0	0	0	0	79782	HEL-S-293	HGNC:HGNC:26261|Ensembl:ENSG00000114248|HPRD:08023|Vega:OTTHUMG00000164421	3	3q26.2	leucine rich repeat containing 31					NM_001277128
SLC28A2	ENSG00000137860	protein_coding	+	chr15:45543778-45571449	27671	0	0.0601462	0	0	0	0	9153	CNT2|HCNT2|HsT17153|SPNT1	MIM:606208|HGNC:HGNC:11002|HPRD:07069	15	15q15	solute carrier family 28 member 2		GO:0016020(membrane)//GO:0005886(plasma membrane)//GO:0005887(integral component of plasma membrane)	GO:0015211(purine nucleoside transmembrane transporter activity)//GO:0005415(nucleoside:sodium symporter activity)	GO:0055085(transmembrane transport)//GO:0015860(purine nucleoside transmembrane transport)//GO:1901642(nucleoside transmembrane transport)//GO:0006139(nucleobase-containing compound metabolic process)	NM_004212
TUBA3C	ENSG00000198033	protein_coding	-	chr13:19747909-19755992	8083	0	0.0608358	0	0	0	0	7278	TUBA2|bA408E5.3	MIM:602528|HGNC:HGNC:12408|Ensembl:ENSG00000198033|HPRD:03958|Vega:OTTHUMG00000016481	13	13q11	tubulin alpha 3c	hsa04145(Phagosome)//hsa04210(Apoptosis)//hsa04540(Gap junction)//hsa05130(Pathogenic Escherichia coli infection)	GO:0005634(nucleus)//GO:0005874(microtubule)//GO:0005737(cytoplasm)	GO:0003924(GTPase activity)//GO:0005515(protein binding)//GO:0005525(GTP binding)//GO:0005200(structural constituent of cytoskeleton)	GO:0044267(cellular protein metabolic process)//GO:0007017(microtubule-based process)//GO:0006457(protein folding)//GO:0051084('de novo' posttranslational protein folding)	NM_006001
MMP23B	ENSG00000189409	protein_coding	+	chr1:1567473-1590473	23000	0.0628748	0.0617195	0	0	0	0	8510	MIFR|MIFR-1|MMP22|MMP23A	MIM:603321|HGNC:HGNC:7171|Ensembl:ENSG00000189409|HPRD:04503|Vega:OTTHUMG00000074713	1	1p36.3	matrix metallopeptidase 23B		GO:0031012(extracellular matrix)//GO:0016021(integral component of membrane)	GO:0008270(zinc ion binding)//GO:0004222(metalloendopeptidase activity)	GO:0006508(proteolysis)	NM_006983
C12orf50	ENSG00000165805	protein_coding	-	chr12:88373815-88535993	162178	0	0.0619896	0	0	0	0	160419	-	HGNC:HGNC:26665|Ensembl:ENSG00000165805|HPRD:08764|Vega:OTTHUMG00000169869	12	12q21.32	chromosome 12 open reading frame 50			GO:0005515(protein binding)		NM_152589
TKTL2	ENSG00000151005	protein_coding	-	chr4:164392256-164395047	2791	0	0.0644551	0	0	0	0	84076	-	HGNC:HGNC:25313|Ensembl:ENSG00000151005|HPRD:13159|Vega:OTTHUMG00000161527	4	4q32.2	transketolase-like 2	hsa00030(Pentose phosphate pathway)//	GO:0005737(cytoplasm)	GO:0004802(transketolase activity)//GO:0046872(metal ion binding)	GO:0008152(metabolic process)	NM_032136
FKBP6	ENSG00000077800	protein_coding	+	chr7:72742166-72772634	30468	0	0.0657622	0	0	0	0	8468	FKBP36	MIM:604839|HGNC:HGNC:3722|Ensembl:ENSG00000077800|HPRD:05326|Vega:OTTHUMG00000150520	7	7q11.23	FK506 binding protein 6		GO:0000795(synaptonemal complex)//GO:0005789(endoplasmic reticulum membrane)//GO:0005737(cytoplasm)//GO:0005829(cytosol)	GO:0005528(FK506 binding)//GO:0003755(peptidyl-prolyl cis-trans isomerase activity)//GO:0005515(protein binding)//GO:0051879(Hsp90 protein binding)	GO:0043046(DNA methylation involved in gamete generation)//GO:0000413(protein peptidyl-prolyl isomerization)//GO:0007126(meiotic nuclear division)//GO:0061077(chaperone-mediated protein folding)//GO:0031047(gene silencing by RNA)//GO:0030154(cell differentiation)//GO:0006457(protein folding)//GO:0007283(spermatogenesis)//GO:0034587(piRNA metabolic process)	NM_001135211
FKBP6	ENSG00000077800	protein_coding	+	chr7:72742166-72772634	30468	0	0.0657622	0	0	0	0	8468	FKBP36	MIM:604839|HGNC:HGNC:3722|Ensembl:ENSG00000077800|HPRD:05326|Vega:OTTHUMG00000150520	7	7q11.23	FK506 binding protein 6		GO:0000795(synaptonemal complex)//GO:0005789(endoplasmic reticulum membrane)//GO:0005737(cytoplasm)//GO:0005829(cytosol)	GO:0005528(FK506 binding)//GO:0003755(peptidyl-prolyl cis-trans isomerase activity)//GO:0005515(protein binding)//GO:0051879(Hsp90 protein binding)	GO:0043046(DNA methylation involved in gamete generation)//GO:0000413(protein peptidyl-prolyl isomerization)//GO:0007126(meiotic nuclear division)//GO:0061077(chaperone-mediated protein folding)//GO:0031047(gene silencing by RNA)//GO:0030154(cell differentiation)//GO:0006457(protein folding)//GO:0007283(spermatogenesis)//GO:0034587(piRNA metabolic process)	NM_001281304
FKBP6	ENSG00000077800	protein_coding	+	chr7:72742166-72772634	30468	0	0.0657622	0	0	0	0	8468	FKBP36	MIM:604839|HGNC:HGNC:3722|Ensembl:ENSG00000077800|HPRD:05326|Vega:OTTHUMG00000150520	7	7q11.23	FK506 binding protein 6		GO:0000795(synaptonemal complex)//GO:0005789(endoplasmic reticulum membrane)//GO:0005737(cytoplasm)//GO:0005829(cytosol)	GO:0005528(FK506 binding)//GO:0003755(peptidyl-prolyl cis-trans isomerase activity)//GO:0005515(protein binding)//GO:0051879(Hsp90 protein binding)	GO:0043046(DNA methylation involved in gamete generation)//GO:0000413(protein peptidyl-prolyl isomerization)//GO:0007126(meiotic nuclear division)//GO:0061077(chaperone-mediated protein folding)//GO:0031047(gene silencing by RNA)//GO:0030154(cell differentiation)//GO:0006457(protein folding)//GO:0007283(spermatogenesis)//GO:0034587(piRNA metabolic process)	NM_003602
RGS8	ENSG00000135824	protein_coding	-	chr1:182615238-182653711	38473	0	0.0665011	0	0	0	0	85397	-	MIM:607189|HGNC:HGNC:16810|Ensembl:ENSG00000135824|HPRD:06221|Vega:OTTHUMG00000035219	1	1q25	regulator of G-protein signaling 8		GO:0005886(plasma membrane)//GO:0043204(perikaryon)//GO:0030425(dendrite)//GO:0032809(neuronal cell body membrane)//GO:0005634(nucleus)//GO:0031234(extrinsic component of cytoplasmic side of plasma membrane)//GO:0005737(cytoplasm)	GO:0005096(GTPase activator activity)//GO:0005515(protein binding)	GO:0007213(G-protein coupled acetylcholine receptor signaling pathway)//GO:0060159(regulation of dopamine receptor signaling pathway)//GO:0043547(positive regulation of GTPase activity)//GO:0009968(negative regulation of signal transduction)	NM_033345
RGS8	ENSG00000135824	protein_coding	-	chr1:182615238-182653711	38473	0	0.0665011	0	0	0	0	85397	-	MIM:607189|HGNC:HGNC:16810|Ensembl:ENSG00000135824|HPRD:06221|Vega:OTTHUMG00000035219	1	1q25	regulator of G-protein signaling 8		GO:0005886(plasma membrane)//GO:0043204(perikaryon)//GO:0030425(dendrite)//GO:0032809(neuronal cell body membrane)//GO:0005634(nucleus)//GO:0031234(extrinsic component of cytoplasmic side of plasma membrane)//GO:0005737(cytoplasm)	GO:0005096(GTPase activator activity)//GO:0005515(protein binding)	GO:0007213(G-protein coupled acetylcholine receptor signaling pathway)//GO:0060159(regulation of dopamine receptor signaling pathway)//GO:0043547(positive regulation of GTPase activity)//GO:0009968(negative regulation of signal transduction)	NM_001102450
WBP2NL	ENSG00000183066	protein_coding	+	chr22:42394728-42466846	72118	0	0.0669728	0	0	0	0	164684	GRAMD7|PAWP	MIM:610981|HGNC:HGNC:28389|Ensembl:ENSG00000183066|HPRD:14512|Vega:OTTHUMG00000151270	22	22q13.2	WBP2 N-terminal like		GO:0033011(perinuclear theca)	GO:0050699(WW domain binding)	GO:0035039(male pronucleus assembly)//GO:0007343(egg activation)//GO:0051321(meiotic cell cycle)	NM_152613
MOGAT2	ENSG00000166391	protein_coding	+	chr11:75428863-75444003	15140	0	0.0679877	0	0	0	0	80168	DGAT2L5|DGAT2L5.|MGAT2|hDC5	MIM:610270|HGNC:HGNC:23248|HPRD:11367	11	11q13.5	monoacylglycerol O-acyltransferase 2	hsa00561(Glycerolipid metabolism)//hsa04975(Fat digestion and absorption)	GO:0005783(endoplasmic reticulum)//GO:0016021(integral component of membrane)//GO:0005789(endoplasmic reticulum membrane)	GO:0003846(2-acylglycerol O-acyltransferase activity)//GO:0016407(acetyltransferase activity)	GO:0050892(intestinal absorption)//GO:0006071(glycerol metabolic process)//GO:0019432(triglyceride biosynthetic process)//GO:0006651(diacylglycerol biosynthetic process)	NM_025098
MYBPHL	ENSG00000221986	protein_coding	-	chr1:109834986-109849663	14677	0	0.0697773	0	0	0	0	343263	-	HGNC:HGNC:30434|Ensembl:ENSG00000221986|HPRD:17616|Vega:OTTHUMG00000012002	1	1p13.3	myosin binding protein H-like		GO:0005575(cellular_component)	GO:0003674(molecular_function)//GO:0005515(protein binding)	GO:0008150(biological_process)	NM_001265613
MYBPHL	ENSG00000221986	protein_coding	-	chr1:109834986-109849663	14677	0	0.0697773	0	0	0	0	343263	-	HGNC:HGNC:30434|Ensembl:ENSG00000221986|HPRD:17616|Vega:OTTHUMG00000012002	1	1p13.3	myosin binding protein H-like		GO:0005575(cellular_component)	GO:0003674(molecular_function)//GO:0005515(protein binding)	GO:0008150(biological_process)	NM_001010985
C22orf42	ENSG00000205856	protein_coding	-	chr22:32544992-32555309	10317	0	0.0702954	0	0	0	0	150297	dJ90G24.6	HGNC:HGNC:27160|HPRD:14087	22	22q12.3	chromosome 22 open reading frame 42					NM_001010859
TMPRSS3	ENSG00000160183	protein_coding	-	chr21:43791998-43816955	24957	0	0.0715389	0	0	0	0	64699	DFNB10|DFNB8|ECHOS1|TADG12	MIM:605511|HGNC:HGNC:11877|Ensembl:ENSG00000160183|HPRD:05696|Vega:OTTHUMG00000086796	21	21q22.3	transmembrane protease, serine 3		GO:0005783(endoplasmic reticulum)//GO:0016021(integral component of membrane)//GO:0005789(endoplasmic reticulum membrane)//GO:0043025(neuronal cell body)	GO:0005044(scavenger receptor activity)//GO:0017080(sodium channel regulator activity)//GO:0004252(serine-type endopeptidase activity)	GO:0006508(proteolysis)//GO:0006883(cellular sodium ion homeostasis)//GO:0007605(sensory perception of sound)//GO:0006898(receptor-mediated endocytosis)	NM_001256317
TMPRSS3	ENSG00000160183	protein_coding	-	chr21:43791998-43816955	24957	0	0.0715389	0	0	0	0	64699	DFNB10|DFNB8|ECHOS1|TADG12	MIM:605511|HGNC:HGNC:11877|Ensembl:ENSG00000160183|HPRD:05696|Vega:OTTHUMG00000086796	21	21q22.3	transmembrane protease, serine 3		GO:0005783(endoplasmic reticulum)//GO:0016021(integral component of membrane)//GO:0005789(endoplasmic reticulum membrane)//GO:0043025(neuronal cell body)	GO:0005044(scavenger receptor activity)//GO:0017080(sodium channel regulator activity)//GO:0004252(serine-type endopeptidase activity)	GO:0006508(proteolysis)//GO:0006883(cellular sodium ion homeostasis)//GO:0007605(sensory perception of sound)//GO:0006898(receptor-mediated endocytosis)	NM_024022
TMPRSS3	ENSG00000160183	protein_coding	-	chr21:43791998-43816955	24957	0	0.0715389	0	0	0	0	64699	DFNB10|DFNB8|ECHOS1|TADG12	MIM:605511|HGNC:HGNC:11877|Ensembl:ENSG00000160183|HPRD:05696|Vega:OTTHUMG00000086796	21	21q22.3	transmembrane protease, serine 3		GO:0005783(endoplasmic reticulum)//GO:0016021(integral component of membrane)//GO:0005789(endoplasmic reticulum membrane)//GO:0043025(neuronal cell body)	GO:0005044(scavenger receptor activity)//GO:0017080(sodium channel regulator activity)//GO:0004252(serine-type endopeptidase activity)	GO:0006508(proteolysis)//GO:0006883(cellular sodium ion homeostasis)//GO:0007605(sensory perception of sound)//GO:0006898(receptor-mediated endocytosis)	NM_001256317
TMPRSS3	ENSG00000160183	protein_coding	-	chr21:43791998-43816955	24957	0	0.0715389	0	0	0	0	64699	DFNB10|DFNB8|ECHOS1|TADG12	MIM:605511|HGNC:HGNC:11877|Ensembl:ENSG00000160183|HPRD:05696|Vega:OTTHUMG00000086796	21	21q22.3	transmembrane protease, serine 3		GO:0005783(endoplasmic reticulum)//GO:0016021(integral component of membrane)//GO:0005789(endoplasmic reticulum membrane)//GO:0043025(neuronal cell body)	GO:0005044(scavenger receptor activity)//GO:0017080(sodium channel regulator activity)//GO:0004252(serine-type endopeptidase activity)	GO:0006508(proteolysis)//GO:0006883(cellular sodium ion homeostasis)//GO:0007605(sensory perception of sound)//GO:0006898(receptor-mediated endocytosis)	NM_024022
TMPRSS3	ENSG00000160183	protein_coding	-	chr21:43791998-43816955	24957	0	0.0715389	0	0	0	0	64699	DFNB10|DFNB8|ECHOS1|TADG12	MIM:605511|HGNC:HGNC:11877|Ensembl:ENSG00000160183|HPRD:05696|Vega:OTTHUMG00000086796	21	21q22.3	transmembrane protease, serine 3		GO:0005783(endoplasmic reticulum)//GO:0016021(integral component of membrane)//GO:0005789(endoplasmic reticulum membrane)//GO:0043025(neuronal cell body)	GO:0005044(scavenger receptor activity)//GO:0017080(sodium channel regulator activity)//GO:0004252(serine-type endopeptidase activity)	GO:0006508(proteolysis)//GO:0006883(cellular sodium ion homeostasis)//GO:0007605(sensory perception of sound)//GO:0006898(receptor-mediated endocytosis)	NM_032404
TMPRSS3	ENSG00000160183	protein_coding	-	chr21:43791998-43816955	24957	0	0.0715389	0	0	0	0	64699	DFNB10|DFNB8|ECHOS1|TADG12	MIM:605511|HGNC:HGNC:11877|Ensembl:ENSG00000160183|HPRD:05696|Vega:OTTHUMG00000086796	21	21q22.3	transmembrane protease, serine 3		GO:0005783(endoplasmic reticulum)//GO:0016021(integral component of membrane)//GO:0005789(endoplasmic reticulum membrane)//GO:0043025(neuronal cell body)	GO:0005044(scavenger receptor activity)//GO:0017080(sodium channel regulator activity)//GO:0004252(serine-type endopeptidase activity)	GO:0006508(proteolysis)//GO:0006883(cellular sodium ion homeostasis)//GO:0007605(sensory perception of sound)//GO:0006898(receptor-mediated endocytosis)	NM_032405
FAM3D	ENSG00000198643	protein_coding	-	chr3:58549843-58652575	102732	0	0.0729521	0	0	0	0	131177	EF7|OIT1	MIM:608619|HGNC:HGNC:18665|Ensembl:ENSG00000198643|HPRD:12271|Vega:OTTHUMG00000159148	3	3p14.2	family with sequence similarity 3 member D		GO:0016021(integral component of membrane)//GO:0005576(extracellular region)	GO:0005125(cytokine activity)	GO:0046676(negative regulation of insulin secretion)	NM_138805
TGFBR3L	ENSG00000260001	protein_coding	+	chr19:7981029-7984042	3013	0	0.0768442	0	0	0	0	100507588	TGFR-3L	HGNC:HGNC:44152|Ensembl:ENSG00000260001|Vega:OTTHUMG00000175717	19	19p13.2	transforming growth factor beta receptor III like		GO:0016021(integral component of membrane)			NM_001195259
BTNL8	ENSG00000113303	protein_coding	+	chr5:180326076-180377906	51830	0	0.0780439	0	0	0	0	79908	BTN9.2	MIM:615606|HGNC:HGNC:26131|Ensembl:ENSG00000113303|HPRD:12549|Vega:OTTHUMG00000130932	5	5q35.3	butyrophilin like 8		GO:0016021(integral component of membrane)	GO:0005515(protein binding)	GO:0002250(adaptive immune response)	NM_024850
BTNL8	ENSG00000113303	protein_coding	+	chr5:180326076-180377906	51830	0	0.0780439	0	0	0	0	79908	BTN9.2	MIM:615606|HGNC:HGNC:26131|Ensembl:ENSG00000113303|HPRD:12549|Vega:OTTHUMG00000130932	5	5q35.3	butyrophilin like 8		GO:0016021(integral component of membrane)	GO:0005515(protein binding)	GO:0002250(adaptive immune response)	NM_001159708
BTNL8	ENSG00000113303	protein_coding	+	chr5:180326076-180377906	51830	0	0.0780439	0	0	0	0	79908	BTN9.2	MIM:615606|HGNC:HGNC:26131|Ensembl:ENSG00000113303|HPRD:12549|Vega:OTTHUMG00000130932	5	5q35.3	butyrophilin like 8		GO:0016021(integral component of membrane)	GO:0005515(protein binding)	GO:0002250(adaptive immune response)	NM_001040462
BTNL8	ENSG00000113303	protein_coding	+	chr5:180326076-180377906	51830	0	0.0780439	0	0	0	0	79908	BTN9.2	MIM:615606|HGNC:HGNC:26131|Ensembl:ENSG00000113303|HPRD:12549|Vega:OTTHUMG00000130932	5	5q35.3	butyrophilin like 8		GO:0016021(integral component of membrane)	GO:0005515(protein binding)	GO:0002250(adaptive immune response)	NM_001159709
BTNL8	ENSG00000113303	protein_coding	+	chr5:180326076-180377906	51830	0	0.0780439	0	0	0	0	79908	BTN9.2	MIM:615606|HGNC:HGNC:26131|Ensembl:ENSG00000113303|HPRD:12549|Vega:OTTHUMG00000130932	5	5q35.3	butyrophilin like 8		GO:0016021(integral component of membrane)	GO:0005515(protein binding)	GO:0002250(adaptive immune response)	NM_001159707
BTNL8	ENSG00000113303	protein_coding	+	chr5:180326076-180377906	51830	0	0.0780439	0	0	0	0	79908	BTN9.2	MIM:615606|HGNC:HGNC:26131|Ensembl:ENSG00000113303|HPRD:12549|Vega:OTTHUMG00000130932	5	5q35.3	butyrophilin like 8		GO:0016021(integral component of membrane)	GO:0005515(protein binding)	GO:0002250(adaptive immune response)	NM_001159710
CHRDL2	ENSG00000054938	protein_coding	-	chr11:74407473-74442430	34957	0.0476816	0.0797987	0	0	0	0	25884	BNF1|CHL2	MIM:613127|HGNC:HGNC:24168|Ensembl:ENSG00000054938|HPRD:09881|Vega:OTTHUMG00000165623	11	11q14	chordin-like 2		GO:0005615(extracellular space)//GO:0005737(cytoplasm)		GO:0051216(cartilage development)//GO:0001503(ossification)//GO:0030514(negative regulation of BMP signaling pathway)//GO:0030154(cell differentiation)	NM_015424
CHRDL2	ENSG00000054938	protein_coding	-	chr11:74407473-74442430	34957	0.0476816	0.0797987	0	0	0	0	25884	BNF1|CHL2	MIM:613127|HGNC:HGNC:24168|Ensembl:ENSG00000054938|HPRD:09881|Vega:OTTHUMG00000165623	11	11q14	chordin-like 2		GO:0005615(extracellular space)//GO:0005737(cytoplasm)		GO:0051216(cartilage development)//GO:0001503(ossification)//GO:0030514(negative regulation of BMP signaling pathway)//GO:0030154(cell differentiation)	NM_001278473
LHCGR	ENSG00000138039	protein_coding	-	chr2:48756521-49003654	247133	0	0.080866	0	0	0	0	3973	HHG|LCGR|LGR2|LH/CG-R|LH/CGR|LHR|LHRHR|LSH-R|ULG5	MIM:152790|HGNC:HGNC:6585|Ensembl:ENSG00000138039|HPRD:01073|Vega:OTTHUMG00000129257	2	2p21	luteinizing hormone/choriogonadotropin receptor	hsa04020(Calcium signaling pathway)//hsa04080(Neuroactive ligand-receptor interaction)//hsa04913(Ovarian steroidogenesis)//hsa04917(Prolactin signaling pathway)	GO:0005768(endosome)//GO:0005886(plasma membrane)//GO:0005887(integral component of plasma membrane)//GO:0016021(integral component of membrane)	GO:0004964(luteinizing hormone receptor activity)//GO:0008528(G-protein coupled peptide receptor activity)//GO:0038106(choriogonadotropin hormone binding)//GO:0035472(choriogonadotropin hormone receptor activity)	GO:0022602(ovulation cycle process)//GO:0007189(adenylate cyclase-activating G-protein coupled receptor signaling pathway)//GO:0007200(phospholipase C-activating G-protein coupled receptor signaling pathway)//GO:0008584(male gonad development)//GO:0030539(male genitalia development)//GO:0043950(positive regulation of cAMP-mediated signaling)//GO:0009755(hormone-mediated signaling pathway)//GO:000…	NM_000233
ZMAT4	ENSG00000165061	protein_coding	-	chr8:40388108-40755352	367244	0	0.081089	0	0	0	0	79698	-	HGNC:HGNC:25844|Ensembl:ENSG00000165061|HPRD:07837|Vega:OTTHUMG00000164049	8	8p11.21	zinc finger matrin-type 4		GO:0005634(nucleus)	GO:0003676(nucleic acid binding)//GO:0008270(zinc ion binding)//GO:0003723(RNA binding)//GO:0003677(DNA binding)//GO:0005515(protein binding)//GO:0002039(p53 binding)	GO:0072332(intrinsic apoptotic signaling pathway by p53 class mediator)	NM_001135731
ZMAT4	ENSG00000165061	protein_coding	-	chr8:40388108-40755352	367244	0	0.081089	0	0	0	0	79698	-	HGNC:HGNC:25844|Ensembl:ENSG00000165061|HPRD:07837|Vega:OTTHUMG00000164049	8	8p11.21	zinc finger matrin-type 4		GO:0005634(nucleus)	GO:0003676(nucleic acid binding)//GO:0008270(zinc ion binding)//GO:0003723(RNA binding)//GO:0003677(DNA binding)//GO:0005515(protein binding)//GO:0002039(p53 binding)	GO:0072332(intrinsic apoptotic signaling pathway by p53 class mediator)	NM_024645
GTPBP6	ENSG00000178605	protein_coding	-	chrX:220024-230886	10862	0	0.0823527	0	0	0	0	8225	PGPL	MIM:300124|HGNC:HGNC:30189|Ensembl:ENSG00000178605|HPRD:02128|Vega:OTTHUMG00000022694	X|Y	Xp22.33; Yp11.32	GTP binding protein 6 (putative)		GO:0005737(cytoplasm)	GO:0046872(metal ion binding)//GO:0005525(GTP binding)//GO:0043022(ribosome binding)		NM_012227
FAM187B	ENSG00000177558	protein_coding	-	chr19:35715702-35719632	3930	0	0.0825149	0	0	0	0	148109	TMEM162	HGNC:HGNC:26366|Ensembl:ENSG00000177558|HPRD:08071|Vega:OTTHUMG00000164450	19	19q13.12	family with sequence similarity 187 member B		GO:0016021(integral component of membrane)			NM_152481
FGF10	ENSG00000070193	protein_coding	-	chr5:44303645-44414091	110446	0.0425	0.0833598	0	0	0	0	2255	-	MIM:602115|HGNC:HGNC:3666|HPRD:03665	5	5p13-p12	fibroblast growth factor 10	hsa04010(MAPK signaling pathway)//hsa04014(Ras signaling pathway)//hsa04015(Rap1 signaling pathway)//hsa04151(PI3K-Akt signaling pathway)//hsa04810(Regulation of actin cytoskeleton)//hsa05200(Pathways in cancer)//hsa05218(Melanoma)	GO:0005886(plasma membrane)//GO:0005576(extracellular region)//GO:0009986(cell surface)//GO:0031012(extracellular matrix)//GO:0005634(nucleus)//GO:0005615(extracellular space)	GO:0008083(growth factor activity)//GO:0005111(type 2 fibroblast growth factor receptor binding)//GO:0008201(heparin binding)//GO:0005104(fibroblast growth factor receptor binding)//GO:0005515(protein binding)//GO:0042056(chemoattractant activity)	GO:0060661(submandibular salivary gland formation)//GO:0071157(negative regulation of cell cycle arrest)//GO:0060879(semicircular canal fusion)//GO:0042693(muscle cell fate commitment)//GO:0032781(positive regulation of ATPase activity)//GO:0030878(thyroid gland development)//GO:0010631(epithelial cell migration)//GO:0070352(positive regulation of white fat cell proliferation)//GO:0045596(negativ…	NM_004465
FMO3	ENSG00000007933	protein_coding	+	chr1:171060017-171086959	26942	0	0.0860231	0	0	0	0	2328	FMOII|TMAU|dJ127D3.1	MIM:136132|HGNC:HGNC:3771|Ensembl:ENSG00000007933|HPRD:00633|Vega:OTTHUMG00000035505	1	1q24.3	flavin containing monooxygenase 3	hsa00982(Drug metabolism - cytochrome P450)	GO:0016021(integral component of membrane)//GO:0005789(endoplasmic reticulum membrane)//GO:0043231(intracellular membrane-bounded organelle)	GO:0050661(NADP binding)//GO:0004497(monooxygenase activity)//GO:0034899(trimethylamine monooxygenase activity)//GO:0050660(flavin adenine dinucleotide binding)//GO:0004499(N,N-dimethylaniline monooxygenase activity)//GO:0016597(amino acid binding)	GO:0055114(oxidation-reduction process)//GO:0006805(xenobiotic metabolic process)//GO:0044281(small molecule metabolic process)//GO:0017144(drug metabolic process)	NM_001002294
FMO3	ENSG00000007933	protein_coding	+	chr1:171060017-171086959	26942	0	0.0860231	0	0	0	0	2328	FMOII|TMAU|dJ127D3.1	MIM:136132|HGNC:HGNC:3771|Ensembl:ENSG00000007933|HPRD:00633|Vega:OTTHUMG00000035505	1	1q24.3	flavin containing monooxygenase 3	hsa00982(Drug metabolism - cytochrome P450)	GO:0016021(integral component of membrane)//GO:0005789(endoplasmic reticulum membrane)//GO:0043231(intracellular membrane-bounded organelle)	GO:0050661(NADP binding)//GO:0004497(monooxygenase activity)//GO:0034899(trimethylamine monooxygenase activity)//GO:0050660(flavin adenine dinucleotide binding)//GO:0004499(N,N-dimethylaniline monooxygenase activity)//GO:0016597(amino acid binding)	GO:0055114(oxidation-reduction process)//GO:0006805(xenobiotic metabolic process)//GO:0044281(small molecule metabolic process)//GO:0017144(drug metabolic process)	NM_006894
CYP4A11	ENSG00000187048	protein_coding	-	chr1:47394848-47407156	12308	0	0.0868126	0	0	0	0	1579	CP4Y|CYP4A2|CYP4AII	MIM:601310|HGNC:HGNC:2642|Ensembl:ENSG00000187048|HPRD:03201|Vega:OTTHUMG00000008020	1	1p33	cytochrome P450 family 4 subfamily A member 11	hsa00071(Fatty acid degradation)//hsa00590(Arachidonic acid metabolism)//hsa00830(Retinol metabolism)//	GO:0016021(integral component of membrane)//GO:0070062(extracellular exosome)//GO:0005789(endoplasmic reticulum membrane)//GO:0043231(intracellular membrane-bounded organelle)//GO:0005737(cytoplasm)//GO:0016324(apical plasma membrane)	GO:0005506(iron ion binding)//GO:0050051(leukotriene-B4 20-monooxygenase activity)//GO:0016705(oxidoreductase activity, acting on paired donors, with incorporation or reduction of molecular oxygen)//GO:0008392(arachidonic acid epoxygenase activity)//GO:0004497(monooxygenase activity)//GO:0018685(alkane 1-monooxygenase activity)//GO:0020037(heme binding)	GO:0055114(oxidation-reduction process)//GO:0006691(leukotriene metabolic process)//GO:0097267(omega-hydroxylase P450 pathway)//GO:0019369(arachidonic acid metabolic process)//GO:0055078(sodium ion homeostasis)//GO:0036101(leukotriene B4 catabolic process)//GO:0032305(positive regulation of icosanoid secretion)//GO:0003095(pressure natriuresis)//GO:0003091(renal water homeostasis)//GO:0044255(cel…	NM_000778
KRTAP5-5	ENSG00000185940	protein_coding	+	chr11:1651032-1652160	1128	0	0.0872597	0	0	0	0	439915	KRTAP5-11|KRTAP5.5	HGNC:HGNC:23601	11	11p15.5	keratin associated protein 5-5		GO:0045095(keratin filament)			NM_001001480
FAM181A	ENSG00000140067	protein_coding	+	chr14:94371075-94395954	24879	0	0.0925754	0	0	0	0	90050	C14orf152	HGNC:HGNC:20491|Ensembl:ENSG00000140067|HPRD:12636|Vega:OTTHUMG00000171297	14	14q32.12	family with sequence similarity 181 member A					NM_001207071
FAM181A	ENSG00000140067	protein_coding	+	chr14:94371075-94395954	24879	0	0.0925754	0	0	0	0	90050	C14orf152	HGNC:HGNC:20491|Ensembl:ENSG00000140067|HPRD:12636|Vega:OTTHUMG00000171297	14	14q32.12	family with sequence similarity 181 member A					NM_138344
FAM181A	ENSG00000140067	protein_coding	+	chr14:94371075-94395954	24879	0	0.0925754	0	0	0	0	90050	C14orf152	HGNC:HGNC:20491|Ensembl:ENSG00000140067|HPRD:12636|Vega:OTTHUMG00000171297	14	14q32.12	family with sequence similarity 181 member A					NM_001207074
FAM181A	ENSG00000140067	protein_coding	+	chr14:94371075-94395954	24879	0	0.0925754	0	0	0	0	90050	C14orf152	HGNC:HGNC:20491|Ensembl:ENSG00000140067|HPRD:12636|Vega:OTTHUMG00000171297	14	14q32.12	family with sequence similarity 181 member A					NM_001207073
FAM181A	ENSG00000140067	protein_coding	+	chr14:94371075-94395954	24879	0	0.0925754	0	0	0	0	90050	C14orf152	HGNC:HGNC:20491|Ensembl:ENSG00000140067|HPRD:12636|Vega:OTTHUMG00000171297	14	14q32.12	family with sequence similarity 181 member A					NM_001207072
CPA1	ENSG00000091704	protein_coding	+	chr7:130020179-130027955	7776	0.150614	0.0935003	0	0	0	0	1357	CPA	MIM:114850|HGNC:HGNC:2296|Ensembl:ENSG00000091704|HPRD:00269|Vega:OTTHUMG00000157826	7	7q32	carboxypeptidase A1	hsa04972(Pancreatic secretion)//hsa04974(Protein digestion and absorption)	GO:0005615(extracellular space)	GO:0008270(zinc ion binding)//GO:0004181(metallocarboxypeptidase activity)	GO:0006508(proteolysis)	NM_001868
OR52H1	ENSG00000181616	protein_coding	-	chr11:5274419-5667019	392600	0.0953176	0.0937065	0	0	0	0	390067	OR11-41|OR11-45	HGNC:HGNC:15218|Ensembl:ENSG00000181616|HPRD:15014|Vega:OTTHUMG00000066909	11	11p15.4	olfactory receptor family 52 subfamily H member 1	hsa04740(Olfactory transduction)	GO:0005886(plasma membrane)//GO:0016021(integral component of membrane)	GO:0004930(G-protein coupled receptor activity)//GO:0004984(olfactory receptor activity)	GO:0050911(detection of chemical stimulus involved in sensory perception of smell)//GO:0007186(G-protein coupled receptor signaling pathway)//GO:0007165(signal transduction)	NM_001005289
SLC34A1	ENSG00000131183	protein_coding	+	chr5:176806235-176825849	19614	0	0.0967554	0	0	0	0	6569	FRTS2|NAPI-3|NPHLOP1|NPT2|NPTIIa|SLC11|SLC17A2	MIM:182309|HGNC:HGNC:11019|Ensembl:ENSG00000131183|HPRD:08918|Vega:OTTHUMG00000130857	5	5q35	solute carrier family 34 member 1		GO:0005768(endosome)//GO:0005886(plasma membrane)//GO:0005887(integral component of plasma membrane)//GO:0031988(membrane-bounded vesicle)//GO:0009986(cell surface)//GO:0048471(perinuclear region of cytoplasm)//GO:0016323(basolateral plasma membrane)//GO:0045121(membrane raft)//GO:0031526(brush border membrane)//GO:0016324(apical plasma membrane)	GO:0032403(protein complex binding)//GO:0042803(protein homodimerization activity)//GO:0030165(PDZ domain binding)//GO:0005515(protein binding)//GO:0015321(sodium-dependent phosphate transmembrane transporter activity)//GO:0015293(symporter activity)	GO:0044267(cellular protein metabolic process)//GO:0060416(response to growth hormone)//GO:0051260(protein homooligomerization)//GO:0032026(response to magnesium ion)//GO:0010288(response to lead ion)//GO:1901684(arsenate ion transmembrane transport)//GO:0097187(dentinogenesis)//GO:0001822(kidney development)//GO:0055062(phosphate ion homeostasis)//GO:0046686(response to cadmium ion)//GO:0072734(…	NM_001167579
SLC34A1	ENSG00000131183	protein_coding	+	chr5:176806235-176825849	19614	0	0.0967554	0	0	0	0	6569	FRTS2|NAPI-3|NPHLOP1|NPT2|NPTIIa|SLC11|SLC17A2	MIM:182309|HGNC:HGNC:11019|Ensembl:ENSG00000131183|HPRD:08918|Vega:OTTHUMG00000130857	5	5q35	solute carrier family 34 member 1		GO:0005768(endosome)//GO:0005886(plasma membrane)//GO:0005887(integral component of plasma membrane)//GO:0031988(membrane-bounded vesicle)//GO:0009986(cell surface)//GO:0048471(perinuclear region of cytoplasm)//GO:0016323(basolateral plasma membrane)//GO:0045121(membrane raft)//GO:0031526(brush border membrane)//GO:0016324(apical plasma membrane)	GO:0032403(protein complex binding)//GO:0042803(protein homodimerization activity)//GO:0030165(PDZ domain binding)//GO:0005515(protein binding)//GO:0015321(sodium-dependent phosphate transmembrane transporter activity)//GO:0015293(symporter activity)	GO:0044267(cellular protein metabolic process)//GO:0060416(response to growth hormone)//GO:0051260(protein homooligomerization)//GO:0032026(response to magnesium ion)//GO:0010288(response to lead ion)//GO:1901684(arsenate ion transmembrane transport)//GO:0097187(dentinogenesis)//GO:0001822(kidney development)//GO:0055062(phosphate ion homeostasis)//GO:0046686(response to cadmium ion)//GO:0072734(…	NM_003052
ANXA9	ENSG00000143412	protein_coding	+	chr1:150954492-150968110	13618	0.0518071	0.101658	0	0	0	0	8416	ANX31	MIM:603319|HGNC:HGNC:547|Ensembl:ENSG00000143412|Vega:OTTHUMG00000035063	1	1q21	annexin A9		GO:0098794(postsynapse)//GO:0070062(extracellular exosome)//GO:0009986(cell surface)//GO:0005829(cytosol)	GO:0015464(acetylcholine receptor activity)//GO:0042803(protein homodimerization activity)//GO:0005515(protein binding)//GO:0001786(phosphatidylserine binding)//GO:0005544(calcium-dependent phospholipid binding)//GO:0005543(phospholipid binding)//GO:0005509(calcium ion binding)	GO:0099565(chemical synaptic transmission, postsynaptic)//GO:0016337(single organismal cell-cell adhesion)	NM_003568
SLC45A2	ENSG00000164175	protein_coding	-	chr5:33944720-33984835	40115	0	0.10177	0	0	0	0	51151	1A1|AIM1|MATP|OCA4|SHEP5	MIM:606202|HGNC:HGNC:16472|Ensembl:ENSG00000164175|HPRD:05865|Vega:OTTHUMG00000090719	5	5p13.2	solute carrier family 45 member 2		GO:0033162(melanosome membrane)//GO:0016021(integral component of membrane)		GO:0048066(developmental pigmentation)//GO:0042438(melanin biosynthetic process)//GO:0007601(visual perception)//GO:0050896(response to stimulus)	NM_016180
SLC45A2	ENSG00000164175	protein_coding	-	chr5:33944720-33984835	40115	0	0.10177	0	0	0	0	51151	1A1|AIM1|MATP|OCA4|SHEP5	MIM:606202|HGNC:HGNC:16472|Ensembl:ENSG00000164175|HPRD:05865|Vega:OTTHUMG00000090719	5	5p13.2	solute carrier family 45 member 2		GO:0033162(melanosome membrane)//GO:0016021(integral component of membrane)		GO:0048066(developmental pigmentation)//GO:0042438(melanin biosynthetic process)//GO:0007601(visual perception)//GO:0050896(response to stimulus)	NM_001012509
KRT34	ENSG00000131737	protein_coding	-	chr17:39533901-39538655	4754	0	0.106433	0	0	0	0	3885	HA4|Ha-4|KRTHA4|hHa4	MIM:602763|HGNC:HGNC:6452|Ensembl:ENSG00000131737|HPRD:04137|Vega:OTTHUMG00000133436	17	17q21.2	keratin 34, type I		GO:0005882(intermediate filament)//GO:0070062(extracellular exosome)//GO:0005615(extracellular space)	GO:0005198(structural molecule activity)	GO:0008544(epidermis development)	NM_021013
ELANE	ENSG00000197561	protein_coding	+	chr19:851013-856242	5229	0	0.11095	0	0	0	0	1991	ELA2|GE|HLE|HNE|NE|PMN-E|SCN1	MIM:130130|HGNC:HGNC:3309|Ensembl:ENSG00000197561|HPRD:00554|Vega:OTTHUMG00000181839	19	19p13.3	elastase, neutrophil expressed	hsa05202(Transcriptional misregulation in cancer)//hsa05322(Systemic lupus erythematosus)	GO:0070062(extracellular exosome)//GO:0005576(extracellular region)//GO:0009986(cell surface)//GO:0017053(transcriptional repressor complex)//GO:0005615(extracellular space)//GO:0005737(cytoplasm)//GO:0030141(secretory granule)	GO:0008233(peptidase activity)//GO:0001106(RNA polymerase II transcription corepressor activity)//GO:0008201(heparin binding)//GO:0004175(endopeptidase activity)//GO:0002020(protease binding)//GO:0004252(serine-type endopeptidase activity)//GO:0019955(cytokine binding)//GO:0005515(protein binding)	GO:0022617(extracellular matrix disassembly)//GO:0050728(negative regulation of inflammatory response)//GO:0006508(proteolysis)//GO:0000122(negative regulation of transcription from RNA polymerase II promoter)//GO:0030574(collagen catabolic process)//GO:0050922(negative regulation of chemotaxis)//GO:0050900(leukocyte migration)//GO:0042742(defense response to bacterium)//GO:0030198(extracellular …	NM_001972
PIWIL1	ENSG00000125207	protein_coding	+	chr12:130822431-130857182	34751	0	0.113522	0	0	0	0	9271	CT80.1|HIWI|MIWI|PIWI	MIM:605571|HGNC:HGNC:9007|Ensembl:ENSG00000125207|HPRD:10409|Vega:OTTHUMG00000168382	12	12q24.33	piwi-like RNA-mediated gene silencing 1	hsa04320(Dorso-ventral axis formation)	GO:0043186(P granule)//GO:0033391(chromatoid body)//GO:0097433(dense body)//GO:0005845(mRNA cap binding complex)//GO:0005844(polysome)//GO:0005634(nucleus)//GO:0005737(cytoplasm)	GO:0019901(protein kinase binding)//GO:0034584(piRNA binding)//GO:0003729(mRNA binding)//GO:0005515(protein binding)//GO:0003727(single-stranded RNA binding)	GO:0007286(spermatid development)//GO:0031047(gene silencing by RNA)//GO:0010467(gene expression)//GO:0006417(regulation of translation)//GO:0034587(piRNA metabolic process)//GO:0007275(multicellular organism development)//GO:0051321(meiotic cell cycle)	NM_004764
PIWIL1	ENSG00000125207	protein_coding	+	chr12:130822431-130857182	34751	0	0.113522	0	0	0	0	9271	CT80.1|HIWI|MIWI|PIWI	MIM:605571|HGNC:HGNC:9007|Ensembl:ENSG00000125207|HPRD:10409|Vega:OTTHUMG00000168382	12	12q24.33	piwi-like RNA-mediated gene silencing 1	hsa04320(Dorso-ventral axis formation)	GO:0043186(P granule)//GO:0033391(chromatoid body)//GO:0097433(dense body)//GO:0005845(mRNA cap binding complex)//GO:0005844(polysome)//GO:0005634(nucleus)//GO:0005737(cytoplasm)	GO:0019901(protein kinase binding)//GO:0034584(piRNA binding)//GO:0003729(mRNA binding)//GO:0005515(protein binding)//GO:0003727(single-stranded RNA binding)	GO:0007286(spermatid development)//GO:0031047(gene silencing by RNA)//GO:0010467(gene expression)//GO:0006417(regulation of translation)//GO:0034587(piRNA metabolic process)//GO:0007275(multicellular organism development)//GO:0051321(meiotic cell cycle)	NM_001190971
KRTAP5-7	ENSG00000244411	protein_coding	+	chr11:71238312-71239210	898	0	0.11424	0	0	0	0	440050	KRTAP5-3|KRTAP5.7	HGNC:HGNC:23602|HPRD:17251	11	11q13.4	keratin associated protein 5-7		GO:0045095(keratin filament)			NM_001012503
H2BFWT	ENSG00000123569	protein_coding	-	chrX:103265718-103268259	2541	0	0.114857	0	0	0	0	158983	-	MIM:300507|HGNC:HGNC:27252|Ensembl:ENSG00000123569|HPRD:15956|Vega:OTTHUMG00000022120	X	Xq22.2	H2B histone family member W, testis specific	hsa05034(Alcoholism)//hsa05203(Viral carcinogenesis)//hsa05322(Systemic lupus erythematosus)	GO:0031965(nuclear membrane)//GO:0000788(nuclear nucleosome)	GO:0046982(protein heterodimerization activity)//GO:0003677(DNA binding)	GO:0006334(nucleosome assembly)	NM_001002916
LRRC3C	ENSG00000204913	protein_coding	+	chr17:38097726-38101000	3274	0	0.115325	0	0	0	0	100505591	-	HGNC:HGNC:40034|Ensembl:ENSG00000204913|Ensembl:ENSG00000264968|Vega:OTTHUMG00000179521	17	17q21.1	leucine rich repeat containing 3C		GO:0016021(integral component of membrane)			NM_001195545
SLC6A3	ENSG00000142319	protein_coding	-	chr5:1392908-1445545	52637	0	0.117164	0	0	0	0	6531	DAT|DAT1|PKDYS	MIM:126455|HGNC:HGNC:11049|Ensembl:ENSG00000142319|HPRD:00543|Vega:OTTHUMG00000131016	5	5p15.3	solute carrier family 6 (neurotransmitter transporter), member 3	hsa04728(Dopaminergic synapse)//hsa05012(Parkinson's disease)//hsa05030(Cocaine addiction)//hsa05031(Amphetamine addiction)//hsa05034(Alcoholism)	GO:0005886(plasma membrane)//GO:0005887(integral component of plasma membrane)//GO:0098793(presynapse)//GO:0009986(cell surface)//GO:0030424(axon)//GO:0016600(flotillin complex)//GO:0016021(integral component of membrane)//GO:0005737(cytoplasm)//GO:0043025(neuronal cell body)	GO:0002020(protease binding)//GO:0051721(protein phosphatase 2A binding)//GO:0032403(protein complex binding)//GO:0005102(receptor binding)//GO:0047485(protein N-terminus binding)//GO:0046872(metal ion binding)//GO:0008504(monoamine transmembrane transporter activity)//GO:0005329(dopamine transmembrane transporter activity)//GO:0035240(dopamine binding)//GO:0005330(dopamine:sodium symporter activ…	GO:0042220(response to cocaine)//GO:0015844(monoamine transport)//GO:0015872(dopamine transport)//GO:0060134(prepulse inhibition)//GO:0051583(dopamine uptake involved in synaptic transmission)//GO:0007595(lactation)//GO:0042136(neurotransmitter biosynthetic process)//GO:0007268(synaptic transmission)//GO:0042416(dopamine biosynthetic process)//GO:0072488(ammonium transmembrane transport)//GO:0021…	NM_001044
SLC2A7	ENSG00000197241	protein_coding	-	chr1:9063358-9086404	23046	0	0.122726	0	0	0	0	155184	GLUT7	MIM:610371|HGNC:HGNC:13445|Ensembl:ENSG00000197241|HPRD:15365|Vega:OTTHUMG00000057499	1	1p36.2	solute carrier family 2 member 7		GO:0005886(plasma membrane)//GO:0016021(integral component of membrane)	GO:0022891(substrate-specific transmembrane transporter activity)	GO:0055085(transmembrane transport)//GO:0008643(carbohydrate transport)	NM_207420
ARMS2	ENSG00000254636	protein_coding	+	chr10:124214168-124216868	2700	0	0.128006	0	0	0	0	387715	ARMD8	MIM:611313|HGNC:HGNC:32685|Ensembl:ENSG00000254636|Vega:OTTHUMG00000048232	10	10q26.13	age-related maculopathy susceptibility 2		GO:0005739(mitochondrion)//GO:0001917(photoreceptor inner segment)		GO:0001895(retina homeostasis)	NM_001099667
ZNRF4	ENSG00000105428	protein_coding	+	chr19:5455425-5456867	1442	0	0.131969	0	0	0	0	148066	RNF204|SPERIZIN|Ssrzf1|spzn	MIM:612063|HGNC:HGNC:17726|Ensembl:ENSG00000105428|HPRD:15895|Vega:OTTHUMG00000180356	19	19p13.3	zinc and ring finger 4		GO:0016021(integral component of membrane)//GO:0005789(endoplasmic reticulum membrane)	GO:0016874(ligase activity)//GO:0008270(zinc ion binding)//GO:0005515(protein binding)	GO:0042787(protein ubiquitination involved in ubiquitin-dependent protein catabolic process)	NM_181710
TMC1	ENSG00000165091	protein_coding	+	chr9:75136716-75451267	314551	0	0.135345	0	0	0	0	117531	DFNA36|DFNB11|DFNB7	MIM:606706|HGNC:HGNC:16513|Ensembl:ENSG00000165091|HPRD:05988|Vega:OTTHUMG00000020014	9	9q21.12	transmembrane channel like 1		GO:0032426(stereocilium tip)//GO:0009897(external side of plasma membrane)//GO:0016021(integral component of membrane)	GO:0005245(voltage-gated calcium channel activity)	GO:0060117(auditory receptor cell development)//GO:0070588(calcium ion transmembrane transport)//GO:0060005(vestibular reflex)//GO:0050910(detection of mechanical stimulus involved in sensory perception of sound)	NM_138691
MNS1	ENSG00000138587	protein_coding	-	chr15:56536206-56757335	221129	0	0.136414	0	0	0	0	55329	SPATA40	MIM:610766|HGNC:HGNC:29636|Ensembl:ENSG00000138587|HPRD:10967|Vega:OTTHUMG00000132034	15	15q21.3	meiosis specific nuclear structural 1		GO:0036126(sperm flagellum)//GO:0005882(intermediate filament)//GO:0005930(axoneme)//GO:0005635(nuclear envelope)	GO:0042802(identical protein binding)	GO:0070986(left/right axis specification)//GO:0051321(meiotic cell cycle)//GO:0045724(positive regulation of cilium assembly)//GO:0007283(spermatogenesis)//GO:0044782(cilium organization)	NM_018365
CST6	ENSG00000175315	protein_coding	+	chr11:65778954-65780976	2022	0	0.140492	0	0	0	0	1474	-	MIM:601891|HGNC:HGNC:2478|Ensembl:ENSG00000175315|HPRD:03535|Vega:OTTHUMG00000166750	11	11q13	cystatin E/M		GO:0001533(cornified envelope)//GO:0070062(extracellular exosome)	GO:0004869(cysteine-type endopeptidase inhibitor activity)	GO:0010951(negative regulation of endopeptidase activity)//GO:0009653(anatomical structure morphogenesis)//GO:0008544(epidermis development)	NM_001323
LRRC43	ENSG00000158113	protein_coding	+	chr12:122652265-122688018	35753	0	0.145794	0	0	0	0	254050	-	HGNC:HGNC:28562|Ensembl:ENSG00000158113|HPRD:14601|Vega:OTTHUMG00000168915	12	12q24.31	leucine rich repeat containing 43					NM_152759
LRRC43	ENSG00000158113	protein_coding	+	chr12:122652265-122688018	35753	0	0.145794	0	0	0	0	254050	-	HGNC:HGNC:28562|Ensembl:ENSG00000158113|HPRD:14601|Vega:OTTHUMG00000168915	12	12q24.31	leucine rich repeat containing 43					NM_001098519
SPRR4	ENSG00000184148	protein_coding	+	chr1:152943141-152945050	1909	0	0.146802	0	0	0	0	163778	-	MIM:616363|HGNC:HGNC:23173|Ensembl:ENSG00000184148|HPRD:18101|Vega:OTTHUMG00000012450	1	1q21.3	small proline rich protein 4		GO:0001533(cornified envelope)//GO:0005938(cell cortex)//GO:0005737(cytoplasm)	GO:0005198(structural molecule activity)	GO:0030216(keratinocyte differentiation)//GO:0018149(peptide cross-linking)//GO:0031424(keratinization)	NM_173080
TMIGD2	ENSG00000167664	protein_coding	-	chr19:4292228-4302428	10200	0.081744	0.160646	0	0	0	0	126259	CD28H|IGPR-1|IGPR1	MIM:614715|HGNC:HGNC:28324|Ensembl:ENSG00000167664|HPRD:14487|Vega:OTTHUMG00000181880	19	19p13.3	transmembrane and immunoglobulin domain containing 2		GO:0005886(plasma membrane)//GO:0016021(integral component of membrane)//GO:0005615(extracellular space)	GO:0005515(protein binding)//GO:0015026(coreceptor activity)	GO:0042104(positive regulation of activated T cell proliferation)//GO:0045766(positive regulation of angiogenesis)//GO:0031295(T cell costimulation)//GO:0002377(immunoglobulin production)//GO:0006955(immune response)//GO:0001819(positive regulation of cytokine production)//GO:0007165(signal transduction)	NM_144615
TMIGD2	ENSG00000167664	protein_coding	-	chr19:4292228-4302428	10200	0.081744	0.160646	0	0	0	0	126259	CD28H|IGPR-1|IGPR1	MIM:614715|HGNC:HGNC:28324|Ensembl:ENSG00000167664|HPRD:14487|Vega:OTTHUMG00000181880	19	19p13.3	transmembrane and immunoglobulin domain containing 2		GO:0005886(plasma membrane)//GO:0016021(integral component of membrane)//GO:0005615(extracellular space)	GO:0005515(protein binding)//GO:0015026(coreceptor activity)	GO:0042104(positive regulation of activated T cell proliferation)//GO:0045766(positive regulation of angiogenesis)//GO:0031295(T cell costimulation)//GO:0002377(immunoglobulin production)//GO:0006955(immune response)//GO:0001819(positive regulation of cytokine production)//GO:0007165(signal transduction)	NM_001169126
CCL20	ENSG00000115009	protein_coding	+	chr2:228678557-228682272	3715	0.267199	0.161593	0	0	0	0	6364	CKb4|Exodus|LARC|MIP-3-alpha|MIP-3a|MIP3A|SCYA20|ST38	MIM:601960|HGNC:HGNC:10619|Ensembl:ENSG00000115009|HPRD:03571|Vega:OTTHUMG00000133189	2	2q36.3	chemokine (C-C motif) ligand 20	hsa04060(Cytokine-cytokine receptor interaction)//hsa04062(Chemokine signaling pathway)//hsa04668(TNF signaling pathway)//hsa05323(Rheumatoid arthritis)	GO:0005576(extracellular region)//GO:0005615(extracellular space)	GO:0048020(CCR chemokine receptor binding)//GO:0005515(protein binding)//GO:0008009(chemokine activity)	GO:0051770(positive regulation of nitric-oxide synthase biosynthetic process)//GO:0006955(immune response)//GO:0042060(wound healing)//GO:0042742(defense response to bacterium)//GO:0048247(lymphocyte chemotaxis)//GO:0071223(cellular response to lipoteichoic acid)//GO:0070098(chemokine-mediated signaling pathway)//GO:0006935(chemotaxis)//GO:0070374(positive regulation of ERK1 and ERK2 cascade)//GO…	NM_004591
CCL20	ENSG00000115009	protein_coding	+	chr2:228678557-228682272	3715	0.267199	0.161593	0	0	0	0	6364	CKb4|Exodus|LARC|MIP-3-alpha|MIP-3a|MIP3A|SCYA20|ST38	MIM:601960|HGNC:HGNC:10619|Ensembl:ENSG00000115009|HPRD:03571|Vega:OTTHUMG00000133189	2	2q36.3	chemokine (C-C motif) ligand 20	hsa04060(Cytokine-cytokine receptor interaction)//hsa04062(Chemokine signaling pathway)//hsa04668(TNF signaling pathway)//hsa05323(Rheumatoid arthritis)	GO:0005576(extracellular region)//GO:0005615(extracellular space)	GO:0048020(CCR chemokine receptor binding)//GO:0005515(protein binding)//GO:0008009(chemokine activity)	GO:0051770(positive regulation of nitric-oxide synthase biosynthetic process)//GO:0006955(immune response)//GO:0042060(wound healing)//GO:0042742(defense response to bacterium)//GO:0048247(lymphocyte chemotaxis)//GO:0071223(cellular response to lipoteichoic acid)//GO:0070098(chemokine-mediated signaling pathway)//GO:0006935(chemotaxis)//GO:0070374(positive regulation of ERK1 and ERK2 cascade)//GO…	NM_001130046
OR5AU1	ENSG00000169327	protein_coding	-	chr14:21623025-21624222	1197	0	0.162973	0	0	0	0	390445	OR14-38	HGNC:HGNC:15362|Ensembl:ENSG00000169327|HPRD:15034|Vega:OTTHUMG00000170753	14	14q11.2	olfactory receptor family 5 subfamily AU member 1	hsa04740(Olfactory transduction)	GO:0005886(plasma membrane)//GO:0016021(integral component of membrane)	GO:0004930(G-protein coupled receptor activity)//GO:0005549(odorant binding)//GO:0004984(olfactory receptor activity)	GO:0050911(detection of chemical stimulus involved in sensory perception of smell)//GO:0007186(G-protein coupled receptor signaling pathway)	NM_001004731
CACNA1F	ENSG00000102001	protein_coding	-	chrX:49061522-49089833	28311	0	0.167325	0	0	0	0	778	AIED|COD3|COD4|CORDX|CORDX3|CSNB2|CSNB2A|CSNBX2|Cav1.4|Cav1.4alpha1|JM8|JMC8|OA2	MIM:300110|HGNC:HGNC:1393|Ensembl:ENSG00000102001|HPRD:02119|Vega:OTTHUMG00000022703	X	Xp11.23	calcium voltage-gated channel subunit alpha1 F	hsa04010(MAPK signaling pathway)//hsa04020(Calcium signaling pathway)//hsa04022(cGMP-PKG signaling pathway)//hsa04024(cAMP signaling pathway)//hsa04260(Cardiac muscle contraction)//hsa04261(Adrenergic signaling in cardiomyocytes)//hsa04270(Vascular smooth muscle contraction)//hsa04723(Retrograde endocannabinoid signaling)//hsa04725(Cholinergic synapse)//hsa04726(Serotonergic synapse)//hsa04727(GA…	GO:0005891(voltage-gated calcium channel complex)//GO:0005886(plasma membrane)//GO:0016021(integral component of membrane)	GO:0005245(voltage-gated calcium channel activity)//GO:0008331(high voltage-gated calcium channel activity)//GO:0046872(metal ion binding)	GO:0007409(axonogenesis)//GO:0050856(regulation of T cell receptor signaling pathway)//GO:0060041(retina development in camera-type eye)//GO:0061337(cardiac conduction)//GO:0043029(T cell homeostasis)//GO:0070588(calcium ion transmembrane transport)//GO:0006874(cellular calcium ion homeostasis)//GO:0034765(regulation of ion transmembrane transport)//GO:0007601(visual perception)//GO:0048813(dendr…	NM_001256790
CACNA1F	ENSG00000102001	protein_coding	-	chrX:49061522-49089833	28311	0	0.167325	0	0	0	0	778	AIED|COD3|COD4|CORDX|CORDX3|CSNB2|CSNB2A|CSNBX2|Cav1.4|Cav1.4alpha1|JM8|JMC8|OA2	MIM:300110|HGNC:HGNC:1393|Ensembl:ENSG00000102001|HPRD:02119|Vega:OTTHUMG00000022703	X	Xp11.23	calcium voltage-gated channel subunit alpha1 F	hsa04010(MAPK signaling pathway)//hsa04020(Calcium signaling pathway)//hsa04022(cGMP-PKG signaling pathway)//hsa04024(cAMP signaling pathway)//hsa04260(Cardiac muscle contraction)//hsa04261(Adrenergic signaling in cardiomyocytes)//hsa04270(Vascular smooth muscle contraction)//hsa04723(Retrograde endocannabinoid signaling)//hsa04725(Cholinergic synapse)//hsa04726(Serotonergic synapse)//hsa04727(GA…	GO:0005891(voltage-gated calcium channel complex)//GO:0005886(plasma membrane)//GO:0016021(integral component of membrane)	GO:0005245(voltage-gated calcium channel activity)//GO:0008331(high voltage-gated calcium channel activity)//GO:0046872(metal ion binding)	GO:0007409(axonogenesis)//GO:0050856(regulation of T cell receptor signaling pathway)//GO:0060041(retina development in camera-type eye)//GO:0061337(cardiac conduction)//GO:0043029(T cell homeostasis)//GO:0070588(calcium ion transmembrane transport)//GO:0006874(cellular calcium ion homeostasis)//GO:0034765(regulation of ion transmembrane transport)//GO:0007601(visual perception)//GO:0048813(dendr…	NM_001256789
CACNA1F	ENSG00000102001	protein_coding	-	chrX:49061522-49089833	28311	0	0.167325	0	0	0	0	778	AIED|COD3|COD4|CORDX|CORDX3|CSNB2|CSNB2A|CSNBX2|Cav1.4|Cav1.4alpha1|JM8|JMC8|OA2	MIM:300110|HGNC:HGNC:1393|Ensembl:ENSG00000102001|HPRD:02119|Vega:OTTHUMG00000022703	X	Xp11.23	calcium voltage-gated channel subunit alpha1 F	hsa04010(MAPK signaling pathway)//hsa04020(Calcium signaling pathway)//hsa04022(cGMP-PKG signaling pathway)//hsa04024(cAMP signaling pathway)//hsa04260(Cardiac muscle contraction)//hsa04261(Adrenergic signaling in cardiomyocytes)//hsa04270(Vascular smooth muscle contraction)//hsa04723(Retrograde endocannabinoid signaling)//hsa04725(Cholinergic synapse)//hsa04726(Serotonergic synapse)//hsa04727(GA…	GO:0005891(voltage-gated calcium channel complex)//GO:0005886(plasma membrane)//GO:0016021(integral component of membrane)	GO:0005245(voltage-gated calcium channel activity)//GO:0008331(high voltage-gated calcium channel activity)//GO:0046872(metal ion binding)	GO:0007409(axonogenesis)//GO:0050856(regulation of T cell receptor signaling pathway)//GO:0060041(retina development in camera-type eye)//GO:0061337(cardiac conduction)//GO:0043029(T cell homeostasis)//GO:0070588(calcium ion transmembrane transport)//GO:0006874(cellular calcium ion homeostasis)//GO:0034765(regulation of ion transmembrane transport)//GO:0007601(visual perception)//GO:0048813(dendr…	NM_005183
FGB	ENSG00000171564	protein_coding	+	chr4:155484107-155492238	8131	0	0.168297	0	0	0	0	2244	HEL-S-78p	MIM:134830|HGNC:HGNC:3662|HPRD:00620	4	4q28	fibrinogen beta chain	hsa04610(Complement and coagulation cascades)//hsa04611(Platelet activation)	GO:0009897(external side of plasma membrane)//GO:0070062(extracellular exosome)//GO:0005576(extracellular region)//GO:0009986(cell surface)//GO:0005938(cell cortex)//GO:0031093(platelet alpha granule lumen)//GO:1903561(extracellular vesicle)//GO:0005886(plasma membrane)//GO:0005577(fibrinogen complex)//GO:0031091(platelet alpha granule)//GO:0072562(blood microparticle)//GO:0005615(extracellular s…	GO:0005102(receptor binding)//GO:0005198(structural molecule activity)//GO:0030674(protein binding, bridging)//GO:0051087(chaperone binding)//GO:0050839(cell adhesion molecule binding)//GO:0005515(protein binding)	GO:0030168(platelet activation)//GO:0050714(positive regulation of protein secretion)//GO:0045907(positive regulation of vasoconstriction)//GO:1900026(positive regulation of substrate adhesion-dependent cell spreading)//GO:0072378(blood coagulation, fibrin clot formation)//GO:2000352(negative regulation of endothelial cell apoptotic process)//GO:1902042(negative regulation of extrinsic apoptotic …	NM_005141
SLC4A10	ENSG00000144290	protein_coding	+	chr2:162272604-162841792	569188	0	0.171773	0	0	0	0	57282	NBCn2|NCBE	MIM:605556|HGNC:HGNC:13811|Ensembl:ENSG00000144290|Vega:OTTHUMG00000153938	2	2q24.2	solute carrier family 4, sodium bicarbonate transporter, member 10		GO:0016021(integral component of membrane)//GO:0005886(plasma membrane)//GO:0016323(basolateral plasma membrane)//GO:0097442(CA3 pyramidal cell dendrite)//GO:0097440(apical dendrite)//GO:0097441(basilar dendrite)//GO:0043025(neuronal cell body)	GO:0008509(anion transmembrane transporter activity)//GO:0005452(inorganic anion exchanger activity)//GO:0015293(symporter activity)	GO:0015701(bicarbonate transport)//GO:0098656(anion transmembrane transport)//GO:0030641(regulation of cellular pH)//GO:0035264(multicellular organism growth)//GO:0009791(post-embryonic development)//GO:0009416(response to light stimulus)//GO:0048854(brain morphogenesis)//GO:0006821(chloride transport)//GO:1902600(hydrogen ion transmembrane transport)//GO:0006814(sodium ion transport)//GO:0055085…	NM_022058
SLC4A10	ENSG00000144290	protein_coding	+	chr2:162272604-162841792	569188	0	0.171773	0	0	0	0	57282	NBCn2|NCBE	MIM:605556|HGNC:HGNC:13811|Ensembl:ENSG00000144290|Vega:OTTHUMG00000153938	2	2q24.2	solute carrier family 4, sodium bicarbonate transporter, member 10		GO:0016021(integral component of membrane)//GO:0005886(plasma membrane)//GO:0016323(basolateral plasma membrane)//GO:0097442(CA3 pyramidal cell dendrite)//GO:0097440(apical dendrite)//GO:0097441(basilar dendrite)//GO:0043025(neuronal cell body)	GO:0008509(anion transmembrane transporter activity)//GO:0005452(inorganic anion exchanger activity)//GO:0015293(symporter activity)	GO:0015701(bicarbonate transport)//GO:0098656(anion transmembrane transport)//GO:0030641(regulation of cellular pH)//GO:0035264(multicellular organism growth)//GO:0009791(post-embryonic development)//GO:0009416(response to light stimulus)//GO:0048854(brain morphogenesis)//GO:0006821(chloride transport)//GO:1902600(hydrogen ion transmembrane transport)//GO:0006814(sodium ion transport)//GO:0055085…	NM_001178015
SLC4A10	ENSG00000144290	protein_coding	+	chr2:162272604-162841792	569188	0	0.171773	0	0	0	0	57282	NBCn2|NCBE	MIM:605556|HGNC:HGNC:13811|Ensembl:ENSG00000144290|Vega:OTTHUMG00000153938	2	2q24.2	solute carrier family 4, sodium bicarbonate transporter, member 10		GO:0016021(integral component of membrane)//GO:0005886(plasma membrane)//GO:0016323(basolateral plasma membrane)//GO:0097442(CA3 pyramidal cell dendrite)//GO:0097440(apical dendrite)//GO:0097441(basilar dendrite)//GO:0043025(neuronal cell body)	GO:0008509(anion transmembrane transporter activity)//GO:0005452(inorganic anion exchanger activity)//GO:0015293(symporter activity)	GO:0015701(bicarbonate transport)//GO:0098656(anion transmembrane transport)//GO:0030641(regulation of cellular pH)//GO:0035264(multicellular organism growth)//GO:0009791(post-embryonic development)//GO:0009416(response to light stimulus)//GO:0048854(brain morphogenesis)//GO:0006821(chloride transport)//GO:1902600(hydrogen ion transmembrane transport)//GO:0006814(sodium ion transport)//GO:0055085…	NM_001178016
CRYBA4	ENSG00000196431	protein_coding	+	chr22:27017927-27026636	8709	0.394126	0.174179	0	0	0	0	1413	CTRCT23|MCOPCT4	MIM:123631|HGNC:HGNC:2396|Ensembl:ENSG00000196431|HPRD:00432|Vega:OTTHUMG00000150983	22	22q12.1	crystallin beta A4		GO:0005575(cellular_component)	GO:0003674(molecular_function)//GO:0005515(protein binding)//GO:0005212(structural constituent of eye lens)	GO:0043010(camera-type eye development)//GO:0007601(visual perception)	NM_001886
METTL21C	ENSG00000139780	protein_coding	-	chr13:103338093-103346854	8761	0	0.181994	0	0	0	0	196541	C13orf39	MIM:615259|HGNC:HGNC:33717|Ensembl:ENSG00000139780|HPRD:17315|Vega:OTTHUMG00000017304	13	13q33.1	methyltransferase like 21C		GO:0005634(nucleus)	GO:0016279(protein-lysine N-methyltransferase activity)//GO:0005515(protein binding)	GO:0018022(peptidyl-lysine methylation)//GO:0006479(protein methylation)	NM_001010977
OR2AE1	ENSG00000244623	protein_coding	-	chr7:99473609-99517223	43614	0	0.185369	0	0	0	0	81392	OR2AE2	HGNC:HGNC:15087|Ensembl:ENSG00000244623|HPRD:14934|Vega:OTTHUMG00000156650	7	7q22.1	olfactory receptor family 2 subfamily AE member 1	hsa04740(Olfactory transduction)	GO:0005886(plasma membrane)//GO:0016021(integral component of membrane)	GO:0004930(G-protein coupled receptor activity)//GO:0004984(olfactory receptor activity)	GO:0007608(sensory perception of smell)//GO:0007186(G-protein coupled receptor signaling pathway)//GO:0050911(detection of chemical stimulus involved in sensory perception of smell)	NM_001005276
FGF1	ENSG00000113578	protein_coding	-	chr5:141689991-142077617	387626	0.0658302	0.193889	0	0	0	0	2246	AFGF|ECGF|ECGF-beta|ECGFA|ECGFB|FGF-1|FGF-alpha|FGFA|GLIO703|HBGF-1|HBGF1	MIM:131220|HGNC:HGNC:3665|Ensembl:ENSG00000113578|HPRD:00567|Vega:OTTHUMG00000059703	5	5q31	fibroblast growth factor 1	hsa04010(MAPK signaling pathway)//hsa04014(Ras signaling pathway)//hsa04015(Rap1 signaling pathway)//hsa04151(PI3K-Akt signaling pathway)//hsa04390(Hippo signaling pathway)//hsa04810(Regulation of actin cytoskeleton)//hsa05200(Pathways in cancer)//hsa05218(Melanoma)	GO:0005576(extracellular region)//GO:0005938(cell cortex)//GO:0005829(cytosol)//GO:0005730(nucleolus)//GO:0005578(proteinaceous extracellular matrix)//GO:0005654(nucleoplasm)//GO:0005615(extracellular space)	GO:0008083(growth factor activity)//GO:0008201(heparin binding)//GO:0005104(fibroblast growth factor receptor binding)//GO:0030544(Hsp70 protein binding)//GO:0005515(protein binding)//GO:0044548(S100 protein binding)	GO:0051781(positive regulation of cell division)//GO:2000544(regulation of endothelial cell chemotaxis to fibroblast growth factor)//GO:0001759(organ induction)//GO:0009653(anatomical structure morphogenesis)//GO:0048011(neurotrophin TRK receptor signaling pathway)//GO:0072163(mesonephric epithelium development)//GO:1902533(positive regulation of intracellular signal transduction)//GO:0045542(pos…	NM_001257212
FGF1	ENSG00000113578	protein_coding	-	chr5:141689991-142077617	387626	0.0658302	0.193889	0	0	0	0	2246	AFGF|ECGF|ECGF-beta|ECGFA|ECGFB|FGF-1|FGF-alpha|FGFA|GLIO703|HBGF-1|HBGF1	MIM:131220|HGNC:HGNC:3665|Ensembl:ENSG00000113578|HPRD:00567|Vega:OTTHUMG00000059703	5	5q31	fibroblast growth factor 1	hsa04010(MAPK signaling pathway)//hsa04014(Ras signaling pathway)//hsa04015(Rap1 signaling pathway)//hsa04151(PI3K-Akt signaling pathway)//hsa04390(Hippo signaling pathway)//hsa04810(Regulation of actin cytoskeleton)//hsa05200(Pathways in cancer)//hsa05218(Melanoma)	GO:0005576(extracellular region)//GO:0005938(cell cortex)//GO:0005829(cytosol)//GO:0005730(nucleolus)//GO:0005578(proteinaceous extracellular matrix)//GO:0005654(nucleoplasm)//GO:0005615(extracellular space)	GO:0008083(growth factor activity)//GO:0008201(heparin binding)//GO:0005104(fibroblast growth factor receptor binding)//GO:0030544(Hsp70 protein binding)//GO:0005515(protein binding)//GO:0044548(S100 protein binding)	GO:0051781(positive regulation of cell division)//GO:2000544(regulation of endothelial cell chemotaxis to fibroblast growth factor)//GO:0001759(organ induction)//GO:0009653(anatomical structure morphogenesis)//GO:0048011(neurotrophin TRK receptor signaling pathway)//GO:0072163(mesonephric epithelium development)//GO:1902533(positive regulation of intracellular signal transduction)//GO:0045542(pos…	NM_001144892
FGF1	ENSG00000113578	protein_coding	-	chr5:141689991-142077617	387626	0.0658302	0.193889	0	0	0	0	2246	AFGF|ECGF|ECGF-beta|ECGFA|ECGFB|FGF-1|FGF-alpha|FGFA|GLIO703|HBGF-1|HBGF1	MIM:131220|HGNC:HGNC:3665|Ensembl:ENSG00000113578|HPRD:00567|Vega:OTTHUMG00000059703	5	5q31	fibroblast growth factor 1	hsa04010(MAPK signaling pathway)//hsa04014(Ras signaling pathway)//hsa04015(Rap1 signaling pathway)//hsa04151(PI3K-Akt signaling pathway)//hsa04390(Hippo signaling pathway)//hsa04810(Regulation of actin cytoskeleton)//hsa05200(Pathways in cancer)//hsa05218(Melanoma)	GO:0005576(extracellular region)//GO:0005938(cell cortex)//GO:0005829(cytosol)//GO:0005730(nucleolus)//GO:0005578(proteinaceous extracellular matrix)//GO:0005654(nucleoplasm)//GO:0005615(extracellular space)	GO:0008083(growth factor activity)//GO:0008201(heparin binding)//GO:0005104(fibroblast growth factor receptor binding)//GO:0030544(Hsp70 protein binding)//GO:0005515(protein binding)//GO:0044548(S100 protein binding)	GO:0051781(positive regulation of cell division)//GO:2000544(regulation of endothelial cell chemotaxis to fibroblast growth factor)//GO:0001759(organ induction)//GO:0009653(anatomical structure morphogenesis)//GO:0048011(neurotrophin TRK receptor signaling pathway)//GO:0072163(mesonephric epithelium development)//GO:1902533(positive regulation of intracellular signal transduction)//GO:0045542(pos…	NM_001257210
FGF1	ENSG00000113578	protein_coding	-	chr5:141689991-142077617	387626	0.0658302	0.193889	0	0	0	0	2246	AFGF|ECGF|ECGF-beta|ECGFA|ECGFB|FGF-1|FGF-alpha|FGFA|GLIO703|HBGF-1|HBGF1	MIM:131220|HGNC:HGNC:3665|Ensembl:ENSG00000113578|HPRD:00567|Vega:OTTHUMG00000059703	5	5q31	fibroblast growth factor 1	hsa04010(MAPK signaling pathway)//hsa04014(Ras signaling pathway)//hsa04015(Rap1 signaling pathway)//hsa04151(PI3K-Akt signaling pathway)//hsa04390(Hippo signaling pathway)//hsa04810(Regulation of actin cytoskeleton)//hsa05200(Pathways in cancer)//hsa05218(Melanoma)	GO:0005576(extracellular region)//GO:0005938(cell cortex)//GO:0005829(cytosol)//GO:0005730(nucleolus)//GO:0005578(proteinaceous extracellular matrix)//GO:0005654(nucleoplasm)//GO:0005615(extracellular space)	GO:0008083(growth factor activity)//GO:0008201(heparin binding)//GO:0005104(fibroblast growth factor receptor binding)//GO:0030544(Hsp70 protein binding)//GO:0005515(protein binding)//GO:0044548(S100 protein binding)	GO:0051781(positive regulation of cell division)//GO:2000544(regulation of endothelial cell chemotaxis to fibroblast growth factor)//GO:0001759(organ induction)//GO:0009653(anatomical structure morphogenesis)//GO:0048011(neurotrophin TRK receptor signaling pathway)//GO:0072163(mesonephric epithelium development)//GO:1902533(positive regulation of intracellular signal transduction)//GO:0045542(pos…	NM_001257207
FGF1	ENSG00000113578	protein_coding	-	chr5:141689991-142077617	387626	0.0658302	0.193889	0	0	0	0	2246	AFGF|ECGF|ECGF-beta|ECGFA|ECGFB|FGF-1|FGF-alpha|FGFA|GLIO703|HBGF-1|HBGF1	MIM:131220|HGNC:HGNC:3665|Ensembl:ENSG00000113578|HPRD:00567|Vega:OTTHUMG00000059703	5	5q31	fibroblast growth factor 1	hsa04010(MAPK signaling pathway)//hsa04014(Ras signaling pathway)//hsa04015(Rap1 signaling pathway)//hsa04151(PI3K-Akt signaling pathway)//hsa04390(Hippo signaling pathway)//hsa04810(Regulation of actin cytoskeleton)//hsa05200(Pathways in cancer)//hsa05218(Melanoma)	GO:0005576(extracellular region)//GO:0005938(cell cortex)//GO:0005829(cytosol)//GO:0005730(nucleolus)//GO:0005578(proteinaceous extracellular matrix)//GO:0005654(nucleoplasm)//GO:0005615(extracellular space)	GO:0008083(growth factor activity)//GO:0008201(heparin binding)//GO:0005104(fibroblast growth factor receptor binding)//GO:0030544(Hsp70 protein binding)//GO:0005515(protein binding)//GO:0044548(S100 protein binding)	GO:0051781(positive regulation of cell division)//GO:2000544(regulation of endothelial cell chemotaxis to fibroblast growth factor)//GO:0001759(organ induction)//GO:0009653(anatomical structure morphogenesis)//GO:0048011(neurotrophin TRK receptor signaling pathway)//GO:0072163(mesonephric epithelium development)//GO:1902533(positive regulation of intracellular signal transduction)//GO:0045542(pos…	NM_001257206
FGF1	ENSG00000113578	protein_coding	-	chr5:141689991-142077617	387626	0.0658302	0.193889	0	0	0	0	2246	AFGF|ECGF|ECGF-beta|ECGFA|ECGFB|FGF-1|FGF-alpha|FGFA|GLIO703|HBGF-1|HBGF1	MIM:131220|HGNC:HGNC:3665|Ensembl:ENSG00000113578|HPRD:00567|Vega:OTTHUMG00000059703	5	5q31	fibroblast growth factor 1	hsa04010(MAPK signaling pathway)//hsa04014(Ras signaling pathway)//hsa04015(Rap1 signaling pathway)//hsa04151(PI3K-Akt signaling pathway)//hsa04390(Hippo signaling pathway)//hsa04810(Regulation of actin cytoskeleton)//hsa05200(Pathways in cancer)//hsa05218(Melanoma)	GO:0005576(extracellular region)//GO:0005938(cell cortex)//GO:0005829(cytosol)//GO:0005730(nucleolus)//GO:0005578(proteinaceous extracellular matrix)//GO:0005654(nucleoplasm)//GO:0005615(extracellular space)	GO:0008083(growth factor activity)//GO:0008201(heparin binding)//GO:0005104(fibroblast growth factor receptor binding)//GO:0030544(Hsp70 protein binding)//GO:0005515(protein binding)//GO:0044548(S100 protein binding)	GO:0051781(positive regulation of cell division)//GO:2000544(regulation of endothelial cell chemotaxis to fibroblast growth factor)//GO:0001759(organ induction)//GO:0009653(anatomical structure morphogenesis)//GO:0048011(neurotrophin TRK receptor signaling pathway)//GO:0072163(mesonephric epithelium development)//GO:1902533(positive regulation of intracellular signal transduction)//GO:0045542(pos…	NM_001257205
FGF1	ENSG00000113578	protein_coding	-	chr5:141689991-142077617	387626	0.0658302	0.193889	0	0	0	0	2246	AFGF|ECGF|ECGF-beta|ECGFA|ECGFB|FGF-1|FGF-alpha|FGFA|GLIO703|HBGF-1|HBGF1	MIM:131220|HGNC:HGNC:3665|Ensembl:ENSG00000113578|HPRD:00567|Vega:OTTHUMG00000059703	5	5q31	fibroblast growth factor 1	hsa04010(MAPK signaling pathway)//hsa04014(Ras signaling pathway)//hsa04015(Rap1 signaling pathway)//hsa04151(PI3K-Akt signaling pathway)//hsa04390(Hippo signaling pathway)//hsa04810(Regulation of actin cytoskeleton)//hsa05200(Pathways in cancer)//hsa05218(Melanoma)	GO:0005576(extracellular region)//GO:0005938(cell cortex)//GO:0005829(cytosol)//GO:0005730(nucleolus)//GO:0005578(proteinaceous extracellular matrix)//GO:0005654(nucleoplasm)//GO:0005615(extracellular space)	GO:0008083(growth factor activity)//GO:0008201(heparin binding)//GO:0005104(fibroblast growth factor receptor binding)//GO:0030544(Hsp70 protein binding)//GO:0005515(protein binding)//GO:0044548(S100 protein binding)	GO:0051781(positive regulation of cell division)//GO:2000544(regulation of endothelial cell chemotaxis to fibroblast growth factor)//GO:0001759(organ induction)//GO:0009653(anatomical structure morphogenesis)//GO:0048011(neurotrophin TRK receptor signaling pathway)//GO:0072163(mesonephric epithelium development)//GO:1902533(positive regulation of intracellular signal transduction)//GO:0045542(pos…	NM_000800
FGF1	ENSG00000113578	protein_coding	-	chr5:141689991-142077617	387626	0.0658302	0.193889	0	0	0	0	2246	AFGF|ECGF|ECGF-beta|ECGFA|ECGFB|FGF-1|FGF-alpha|FGFA|GLIO703|HBGF-1|HBGF1	MIM:131220|HGNC:HGNC:3665|Ensembl:ENSG00000113578|HPRD:00567|Vega:OTTHUMG00000059703	5	5q31	fibroblast growth factor 1	hsa04010(MAPK signaling pathway)//hsa04014(Ras signaling pathway)//hsa04015(Rap1 signaling pathway)//hsa04151(PI3K-Akt signaling pathway)//hsa04390(Hippo signaling pathway)//hsa04810(Regulation of actin cytoskeleton)//hsa05200(Pathways in cancer)//hsa05218(Melanoma)	GO:0005576(extracellular region)//GO:0005938(cell cortex)//GO:0005829(cytosol)//GO:0005730(nucleolus)//GO:0005578(proteinaceous extracellular matrix)//GO:0005654(nucleoplasm)//GO:0005615(extracellular space)	GO:0008083(growth factor activity)//GO:0008201(heparin binding)//GO:0005104(fibroblast growth factor receptor binding)//GO:0030544(Hsp70 protein binding)//GO:0005515(protein binding)//GO:0044548(S100 protein binding)	GO:0051781(positive regulation of cell division)//GO:2000544(regulation of endothelial cell chemotaxis to fibroblast growth factor)//GO:0001759(organ induction)//GO:0009653(anatomical structure morphogenesis)//GO:0048011(neurotrophin TRK receptor signaling pathway)//GO:0072163(mesonephric epithelium development)//GO:1902533(positive regulation of intracellular signal transduction)//GO:0045542(pos…	NM_001144935
FGF1	ENSG00000113578	protein_coding	-	chr5:141689991-142077617	387626	0.0658302	0.193889	0	0	0	0	2246	AFGF|ECGF|ECGF-beta|ECGFA|ECGFB|FGF-1|FGF-alpha|FGFA|GLIO703|HBGF-1|HBGF1	MIM:131220|HGNC:HGNC:3665|Ensembl:ENSG00000113578|HPRD:00567|Vega:OTTHUMG00000059703	5	5q31	fibroblast growth factor 1	hsa04010(MAPK signaling pathway)//hsa04014(Ras signaling pathway)//hsa04015(Rap1 signaling pathway)//hsa04151(PI3K-Akt signaling pathway)//hsa04390(Hippo signaling pathway)//hsa04810(Regulation of actin cytoskeleton)//hsa05200(Pathways in cancer)//hsa05218(Melanoma)	GO:0005576(extracellular region)//GO:0005938(cell cortex)//GO:0005829(cytosol)//GO:0005730(nucleolus)//GO:0005578(proteinaceous extracellular matrix)//GO:0005654(nucleoplasm)//GO:0005615(extracellular space)	GO:0008083(growth factor activity)//GO:0008201(heparin binding)//GO:0005104(fibroblast growth factor receptor binding)//GO:0030544(Hsp70 protein binding)//GO:0005515(protein binding)//GO:0044548(S100 protein binding)	GO:0051781(positive regulation of cell division)//GO:2000544(regulation of endothelial cell chemotaxis to fibroblast growth factor)//GO:0001759(organ induction)//GO:0009653(anatomical structure morphogenesis)//GO:0048011(neurotrophin TRK receptor signaling pathway)//GO:0072163(mesonephric epithelium development)//GO:1902533(positive regulation of intracellular signal transduction)//GO:0045542(pos…	NM_001144934
FGF1	ENSG00000113578	protein_coding	-	chr5:141689991-142077617	387626	0.0658302	0.193889	0	0	0	0	2246	AFGF|ECGF|ECGF-beta|ECGFA|ECGFB|FGF-1|FGF-alpha|FGFA|GLIO703|HBGF-1|HBGF1	MIM:131220|HGNC:HGNC:3665|Ensembl:ENSG00000113578|HPRD:00567|Vega:OTTHUMG00000059703	5	5q31	fibroblast growth factor 1	hsa04010(MAPK signaling pathway)//hsa04014(Ras signaling pathway)//hsa04015(Rap1 signaling pathway)//hsa04151(PI3K-Akt signaling pathway)//hsa04390(Hippo signaling pathway)//hsa04810(Regulation of actin cytoskeleton)//hsa05200(Pathways in cancer)//hsa05218(Melanoma)	GO:0005576(extracellular region)//GO:0005938(cell cortex)//GO:0005829(cytosol)//GO:0005730(nucleolus)//GO:0005578(proteinaceous extracellular matrix)//GO:0005654(nucleoplasm)//GO:0005615(extracellular space)	GO:0008083(growth factor activity)//GO:0008201(heparin binding)//GO:0005104(fibroblast growth factor receptor binding)//GO:0030544(Hsp70 protein binding)//GO:0005515(protein binding)//GO:0044548(S100 protein binding)	GO:0051781(positive regulation of cell division)//GO:2000544(regulation of endothelial cell chemotaxis to fibroblast growth factor)//GO:0001759(organ induction)//GO:0009653(anatomical structure morphogenesis)//GO:0048011(neurotrophin TRK receptor signaling pathway)//GO:0072163(mesonephric epithelium development)//GO:1902533(positive regulation of intracellular signal transduction)//GO:0045542(pos…	NM_033137
FGF1	ENSG00000113578	protein_coding	-	chr5:141689991-142077617	387626	0.0658302	0.193889	0	0	0	0	2246	AFGF|ECGF|ECGF-beta|ECGFA|ECGFB|FGF-1|FGF-alpha|FGFA|GLIO703|HBGF-1|HBGF1	MIM:131220|HGNC:HGNC:3665|Ensembl:ENSG00000113578|HPRD:00567|Vega:OTTHUMG00000059703	5	5q31	fibroblast growth factor 1	hsa04010(MAPK signaling pathway)//hsa04014(Ras signaling pathway)//hsa04015(Rap1 signaling pathway)//hsa04151(PI3K-Akt signaling pathway)//hsa04390(Hippo signaling pathway)//hsa04810(Regulation of actin cytoskeleton)//hsa05200(Pathways in cancer)//hsa05218(Melanoma)	GO:0005576(extracellular region)//GO:0005938(cell cortex)//GO:0005829(cytosol)//GO:0005730(nucleolus)//GO:0005578(proteinaceous extracellular matrix)//GO:0005654(nucleoplasm)//GO:0005615(extracellular space)	GO:0008083(growth factor activity)//GO:0008201(heparin binding)//GO:0005104(fibroblast growth factor receptor binding)//GO:0030544(Hsp70 protein binding)//GO:0005515(protein binding)//GO:0044548(S100 protein binding)	GO:0051781(positive regulation of cell division)//GO:2000544(regulation of endothelial cell chemotaxis to fibroblast growth factor)//GO:0001759(organ induction)//GO:0009653(anatomical structure morphogenesis)//GO:0048011(neurotrophin TRK receptor signaling pathway)//GO:0072163(mesonephric epithelium development)//GO:1902533(positive regulation of intracellular signal transduction)//GO:0045542(pos…	NM_001257209
FGF1	ENSG00000113578	protein_coding	-	chr5:141689991-142077617	387626	0.0658302	0.193889	0	0	0	0	2246	AFGF|ECGF|ECGF-beta|ECGFA|ECGFB|FGF-1|FGF-alpha|FGFA|GLIO703|HBGF-1|HBGF1	MIM:131220|HGNC:HGNC:3665|Ensembl:ENSG00000113578|HPRD:00567|Vega:OTTHUMG00000059703	5	5q31	fibroblast growth factor 1	hsa04010(MAPK signaling pathway)//hsa04014(Ras signaling pathway)//hsa04015(Rap1 signaling pathway)//hsa04151(PI3K-Akt signaling pathway)//hsa04390(Hippo signaling pathway)//hsa04810(Regulation of actin cytoskeleton)//hsa05200(Pathways in cancer)//hsa05218(Melanoma)	GO:0005576(extracellular region)//GO:0005938(cell cortex)//GO:0005829(cytosol)//GO:0005730(nucleolus)//GO:0005578(proteinaceous extracellular matrix)//GO:0005654(nucleoplasm)//GO:0005615(extracellular space)	GO:0008083(growth factor activity)//GO:0008201(heparin binding)//GO:0005104(fibroblast growth factor receptor binding)//GO:0030544(Hsp70 protein binding)//GO:0005515(protein binding)//GO:0044548(S100 protein binding)	GO:0051781(positive regulation of cell division)//GO:2000544(regulation of endothelial cell chemotaxis to fibroblast growth factor)//GO:0001759(organ induction)//GO:0009653(anatomical structure morphogenesis)//GO:0048011(neurotrophin TRK receptor signaling pathway)//GO:0072163(mesonephric epithelium development)//GO:1902533(positive regulation of intracellular signal transduction)//GO:0045542(pos…	NM_001257211
FGF1	ENSG00000113578	protein_coding	-	chr5:141689991-142077617	387626	0.0658302	0.193889	0	0	0	0	2246	AFGF|ECGF|ECGF-beta|ECGFA|ECGFB|FGF-1|FGF-alpha|FGFA|GLIO703|HBGF-1|HBGF1	MIM:131220|HGNC:HGNC:3665|Ensembl:ENSG00000113578|HPRD:00567|Vega:OTTHUMG00000059703	5	5q31	fibroblast growth factor 1	hsa04010(MAPK signaling pathway)//hsa04014(Ras signaling pathway)//hsa04015(Rap1 signaling pathway)//hsa04151(PI3K-Akt signaling pathway)//hsa04390(Hippo signaling pathway)//hsa04810(Regulation of actin cytoskeleton)//hsa05200(Pathways in cancer)//hsa05218(Melanoma)	GO:0005576(extracellular region)//GO:0005938(cell cortex)//GO:0005829(cytosol)//GO:0005730(nucleolus)//GO:0005578(proteinaceous extracellular matrix)//GO:0005654(nucleoplasm)//GO:0005615(extracellular space)	GO:0008083(growth factor activity)//GO:0008201(heparin binding)//GO:0005104(fibroblast growth factor receptor binding)//GO:0030544(Hsp70 protein binding)//GO:0005515(protein binding)//GO:0044548(S100 protein binding)	GO:0051781(positive regulation of cell division)//GO:2000544(regulation of endothelial cell chemotaxis to fibroblast growth factor)//GO:0001759(organ induction)//GO:0009653(anatomical structure morphogenesis)//GO:0048011(neurotrophin TRK receptor signaling pathway)//GO:0072163(mesonephric epithelium development)//GO:1902533(positive regulation of intracellular signal transduction)//GO:0045542(pos…	NM_001257208
FGF1	ENSG00000113578	protein_coding	-	chr5:141689991-142077617	387626	0.0658302	0.193889	0	0	0	0	2246	AFGF|ECGF|ECGF-beta|ECGFA|ECGFB|FGF-1|FGF-alpha|FGFA|GLIO703|HBGF-1|HBGF1	MIM:131220|HGNC:HGNC:3665|Ensembl:ENSG00000113578|HPRD:00567|Vega:OTTHUMG00000059703	5	5q31	fibroblast growth factor 1	hsa04010(MAPK signaling pathway)//hsa04014(Ras signaling pathway)//hsa04015(Rap1 signaling pathway)//hsa04151(PI3K-Akt signaling pathway)//hsa04390(Hippo signaling pathway)//hsa04810(Regulation of actin cytoskeleton)//hsa05200(Pathways in cancer)//hsa05218(Melanoma)	GO:0005576(extracellular region)//GO:0005938(cell cortex)//GO:0005829(cytosol)//GO:0005730(nucleolus)//GO:0005578(proteinaceous extracellular matrix)//GO:0005654(nucleoplasm)//GO:0005615(extracellular space)	GO:0008083(growth factor activity)//GO:0008201(heparin binding)//GO:0005104(fibroblast growth factor receptor binding)//GO:0030544(Hsp70 protein binding)//GO:0005515(protein binding)//GO:0044548(S100 protein binding)	GO:0051781(positive regulation of cell division)//GO:2000544(regulation of endothelial cell chemotaxis to fibroblast growth factor)//GO:0001759(organ induction)//GO:0009653(anatomical structure morphogenesis)//GO:0048011(neurotrophin TRK receptor signaling pathway)//GO:0072163(mesonephric epithelium development)//GO:1902533(positive regulation of intracellular signal transduction)//GO:0045542(pos…	NM_033136
SLC26A8	ENSG00000112053	protein_coding	-	chr6:35911290-35992645	81355	0	0.198605	0	0	0	0	116369	SPGF3|TAT1	MIM:608480|HGNC:HGNC:14468|Ensembl:ENSG00000112053|HPRD:12241|Vega:OTTHUMG00000014586	6	6p21	solute carrier family 26 member 8		GO:0016020(membrane)//GO:0016021(integral component of membrane)//GO:0005887(integral component of plasma membrane)//GO:0005886(plasma membrane)	GO:0019531(oxalate transmembrane transporter activity)//GO:0015106(bicarbonate transmembrane transporter activity)//GO:0005254(chloride channel activity)//GO:0008271(secondary active sulfate transmembrane transporter activity)//GO:0015116(sulfate transmembrane transporter activity)//GO:0015301(anion:anion antiporter activity)//GO:0005515(protein binding)	GO:0015701(bicarbonate transport)//GO:1902358(sulfate transmembrane transport)//GO:0006821(chloride transport)//GO:0030317(sperm motility)//GO:0051453(regulation of intracellular pH)//GO:0098656(anion transmembrane transport)//GO:0006820(anion transport)//GO:0042391(regulation of membrane potential)//GO:0008272(sulfate transport)//GO:1902476(chloride transmembrane transport)//GO:0019532(oxalate t…	NM_052961
SLC26A8	ENSG00000112053	protein_coding	-	chr6:35911290-35992645	81355	0	0.198605	0	0	0	0	116369	SPGF3|TAT1	MIM:608480|HGNC:HGNC:14468|Ensembl:ENSG00000112053|HPRD:12241|Vega:OTTHUMG00000014586	6	6p21	solute carrier family 26 member 8		GO:0016020(membrane)//GO:0016021(integral component of membrane)//GO:0005887(integral component of plasma membrane)//GO:0005886(plasma membrane)	GO:0019531(oxalate transmembrane transporter activity)//GO:0015106(bicarbonate transmembrane transporter activity)//GO:0005254(chloride channel activity)//GO:0008271(secondary active sulfate transmembrane transporter activity)//GO:0015116(sulfate transmembrane transporter activity)//GO:0015301(anion:anion antiporter activity)//GO:0005515(protein binding)	GO:0015701(bicarbonate transport)//GO:1902358(sulfate transmembrane transport)//GO:0006821(chloride transport)//GO:0030317(sperm motility)//GO:0051453(regulation of intracellular pH)//GO:0098656(anion transmembrane transport)//GO:0006820(anion transport)//GO:0042391(regulation of membrane potential)//GO:0008272(sulfate transport)//GO:1902476(chloride transmembrane transport)//GO:0019532(oxalate t…	NM_138718
SLC26A8	ENSG00000112053	protein_coding	-	chr6:35911290-35992645	81355	0	0.198605	0	0	0	0	116369	SPGF3|TAT1	MIM:608480|HGNC:HGNC:14468|Ensembl:ENSG00000112053|HPRD:12241|Vega:OTTHUMG00000014586	6	6p21	solute carrier family 26 member 8		GO:0016020(membrane)//GO:0016021(integral component of membrane)//GO:0005887(integral component of plasma membrane)//GO:0005886(plasma membrane)	GO:0019531(oxalate transmembrane transporter activity)//GO:0015106(bicarbonate transmembrane transporter activity)//GO:0005254(chloride channel activity)//GO:0008271(secondary active sulfate transmembrane transporter activity)//GO:0015116(sulfate transmembrane transporter activity)//GO:0015301(anion:anion antiporter activity)//GO:0005515(protein binding)	GO:0015701(bicarbonate transport)//GO:1902358(sulfate transmembrane transport)//GO:0006821(chloride transport)//GO:0030317(sperm motility)//GO:0051453(regulation of intracellular pH)//GO:0098656(anion transmembrane transport)//GO:0006820(anion transport)//GO:0042391(regulation of membrane potential)//GO:0008272(sulfate transport)//GO:1902476(chloride transmembrane transport)//GO:0019532(oxalate t…	NM_001193476
KLK15	ENSG00000174562	protein_coding	-	chr19:51328544-51354399	25855	0	0.201554	0	0	0	0	55554	ACO|HSRNASPH	MIM:610601|HGNC:HGNC:20453|Ensembl:ENSG00000174562|HPRD:07490|Vega:OTTHUMG00000183116	19	19q13.41	kallikrein related peptidase 15		GO:0005576(extracellular region)	GO:0008236(serine-type peptidase activity)//GO:0005515(protein binding)//GO:0004252(serine-type endopeptidase activity)	GO:0006508(proteolysis)	NM_001277081
KLK15	ENSG00000174562	protein_coding	-	chr19:51328544-51354399	25855	0	0.201554	0	0	0	0	55554	ACO|HSRNASPH	MIM:610601|HGNC:HGNC:20453|Ensembl:ENSG00000174562|HPRD:07490|Vega:OTTHUMG00000183116	19	19q13.41	kallikrein related peptidase 15		GO:0005576(extracellular region)	GO:0008236(serine-type peptidase activity)//GO:0005515(protein binding)//GO:0004252(serine-type endopeptidase activity)	GO:0006508(proteolysis)	NM_017509
KLK15	ENSG00000174562	protein_coding	-	chr19:51328544-51354399	25855	0	0.201554	0	0	0	0	55554	ACO|HSRNASPH	MIM:610601|HGNC:HGNC:20453|Ensembl:ENSG00000174562|HPRD:07490|Vega:OTTHUMG00000183116	19	19q13.41	kallikrein related peptidase 15		GO:0005576(extracellular region)	GO:0008236(serine-type peptidase activity)//GO:0005515(protein binding)//GO:0004252(serine-type endopeptidase activity)	GO:0006508(proteolysis)	NM_001277082
CLEC2B	ENSG00000110852	protein_coding	-	chr12:10005582-10022735	17153	0	0.202364	0	0	0	0	9976	AICL|CLECSF2|HP10085|IFNRG1	MIM:603242|HGNC:HGNC:2053|HPRD:09129	12	12p13-p12	C-type lectin domain family 2 member B		GO:0005886(plasma membrane)//GO:0005887(integral component of plasma membrane)	GO:0030246(carbohydrate binding)	GO:0050776(regulation of immune response)	NM_005127
PLSCR2	ENSG00000163746	protein_coding	-	chr3:146109149-146213778	104629	0	0.20239	0	0	0	0	57047	-	MIM:607610|HGNC:HGNC:16494|Ensembl:ENSG00000163746|HPRD:09621|Vega:OTTHUMG00000159429	3	3q24	phospholipid scramblase 2		GO:0005886(plasma membrane)//GO:0005634(nucleus)//GO:0016021(integral component of membrane)	GO:0005509(calcium ion binding)//GO:0017128(phospholipid scramblase activity)	GO:0017121(phospholipid scrambling)	NM_001199979
PLSCR2	ENSG00000163746	protein_coding	-	chr3:146109149-146213778	104629	0	0.20239	0	0	0	0	57047	-	MIM:607610|HGNC:HGNC:16494|Ensembl:ENSG00000163746|HPRD:09621|Vega:OTTHUMG00000159429	3	3q24	phospholipid scramblase 2		GO:0005886(plasma membrane)//GO:0005634(nucleus)//GO:0016021(integral component of membrane)	GO:0005509(calcium ion binding)//GO:0017128(phospholipid scramblase activity)	GO:0017121(phospholipid scrambling)	NM_001199978
FXYD3	ENSG00000089356	protein_coding	+	chr19:35606731-35615228	8497	0	0.202873	0	0	0	0	5349	MAT8|PLML	MIM:604996|HGNC:HGNC:4027|Ensembl:ENSG00000089356|HPRD:05410|Vega:OTTHUMG00000184625	19	19q13.12	FXYD domain containing ion transport regulator 3		GO:0005886(plasma membrane)//GO:0005887(integral component of plasma membrane)//GO:0034707(chloride channel complex)//GO:0005789(endoplasmic reticulum membrane)//GO:0016021(integral component of membrane)//GO:0070062(extracellular exosome)	GO:0005254(chloride channel activity)//GO:0005216(ion channel activity)//GO:0017080(sodium channel regulator activity)//GO:0051117(ATPase binding)	GO:0050790(regulation of catalytic activity)//GO:0006821(chloride transport)//GO:0061337(cardiac conduction)//GO:1902476(chloride transmembrane transport)//GO:2000649(regulation of sodium ion transmembrane transporter activity)//GO:1903779(regulation of cardiac conduction)//GO:0055085(transmembrane transport)//GO:0034220(ion transmembrane transport)	NM_005971
FXYD3	ENSG00000089356	protein_coding	+	chr19:35606731-35615228	8497	0	0.202873	0	0	0	0	5349	MAT8|PLML	MIM:604996|HGNC:HGNC:4027|Ensembl:ENSG00000089356|HPRD:05410|Vega:OTTHUMG00000184625	19	19q13.12	FXYD domain containing ion transport regulator 3		GO:0005886(plasma membrane)//GO:0005887(integral component of plasma membrane)//GO:0034707(chloride channel complex)//GO:0005789(endoplasmic reticulum membrane)//GO:0016021(integral component of membrane)//GO:0070062(extracellular exosome)	GO:0005254(chloride channel activity)//GO:0005216(ion channel activity)//GO:0017080(sodium channel regulator activity)//GO:0051117(ATPase binding)	GO:0050790(regulation of catalytic activity)//GO:0006821(chloride transport)//GO:0061337(cardiac conduction)//GO:1902476(chloride transmembrane transport)//GO:2000649(regulation of sodium ion transmembrane transporter activity)//GO:1903779(regulation of cardiac conduction)//GO:0055085(transmembrane transport)//GO:0034220(ion transmembrane transport)	NM_001136012
FXYD3	ENSG00000089356	protein_coding	+	chr19:35606731-35615228	8497	0	0.202873	0	0	0	0	5349	MAT8|PLML	MIM:604996|HGNC:HGNC:4027|Ensembl:ENSG00000089356|HPRD:05410|Vega:OTTHUMG00000184625	19	19q13.12	FXYD domain containing ion transport regulator 3		GO:0005886(plasma membrane)//GO:0005887(integral component of plasma membrane)//GO:0034707(chloride channel complex)//GO:0005789(endoplasmic reticulum membrane)//GO:0016021(integral component of membrane)//GO:0070062(extracellular exosome)	GO:0005254(chloride channel activity)//GO:0005216(ion channel activity)//GO:0017080(sodium channel regulator activity)//GO:0051117(ATPase binding)	GO:0050790(regulation of catalytic activity)//GO:0006821(chloride transport)//GO:0061337(cardiac conduction)//GO:1902476(chloride transmembrane transport)//GO:2000649(regulation of sodium ion transmembrane transporter activity)//GO:1903779(regulation of cardiac conduction)//GO:0055085(transmembrane transport)//GO:0034220(ion transmembrane transport)	NM_021910
FXYD3	ENSG00000089356	protein_coding	+	chr19:35606731-35615228	8497	0	0.202873	0	0	0	0	5349	MAT8|PLML	MIM:604996|HGNC:HGNC:4027|Ensembl:ENSG00000089356|HPRD:05410|Vega:OTTHUMG00000184625	19	19q13.12	FXYD domain containing ion transport regulator 3		GO:0005886(plasma membrane)//GO:0005887(integral component of plasma membrane)//GO:0034707(chloride channel complex)//GO:0005789(endoplasmic reticulum membrane)//GO:0016021(integral component of membrane)//GO:0070062(extracellular exosome)	GO:0005254(chloride channel activity)//GO:0005216(ion channel activity)//GO:0017080(sodium channel regulator activity)//GO:0051117(ATPase binding)	GO:0050790(regulation of catalytic activity)//GO:0006821(chloride transport)//GO:0061337(cardiac conduction)//GO:1902476(chloride transmembrane transport)//GO:2000649(regulation of sodium ion transmembrane transporter activity)//GO:1903779(regulation of cardiac conduction)//GO:0055085(transmembrane transport)//GO:0034220(ion transmembrane transport)	NM_001136011
FXYD3	ENSG00000089356	protein_coding	+	chr19:35606731-35615228	8497	0	0.202873	0	0	0	0	5349	MAT8|PLML	MIM:604996|HGNC:HGNC:4027|Ensembl:ENSG00000089356|HPRD:05410|Vega:OTTHUMG00000184625	19	19q13.12	FXYD domain containing ion transport regulator 3		GO:0005886(plasma membrane)//GO:0005887(integral component of plasma membrane)//GO:0034707(chloride channel complex)//GO:0005789(endoplasmic reticulum membrane)//GO:0016021(integral component of membrane)//GO:0070062(extracellular exosome)	GO:0005254(chloride channel activity)//GO:0005216(ion channel activity)//GO:0017080(sodium channel regulator activity)//GO:0051117(ATPase binding)	GO:0050790(regulation of catalytic activity)//GO:0006821(chloride transport)//GO:0061337(cardiac conduction)//GO:1902476(chloride transmembrane transport)//GO:2000649(regulation of sodium ion transmembrane transporter activity)//GO:1903779(regulation of cardiac conduction)//GO:0055085(transmembrane transport)//GO:0034220(ion transmembrane transport)	NM_001136007
FXYD3	ENSG00000089356	protein_coding	+	chr19:35606731-35615228	8497	0	0.202873	0	0	0	0	5349	MAT8|PLML	MIM:604996|HGNC:HGNC:4027|Ensembl:ENSG00000089356|HPRD:05410|Vega:OTTHUMG00000184625	19	19q13.12	FXYD domain containing ion transport regulator 3		GO:0005886(plasma membrane)//GO:0005887(integral component of plasma membrane)//GO:0034707(chloride channel complex)//GO:0005789(endoplasmic reticulum membrane)//GO:0016021(integral component of membrane)//GO:0070062(extracellular exosome)	GO:0005254(chloride channel activity)//GO:0005216(ion channel activity)//GO:0017080(sodium channel regulator activity)//GO:0051117(ATPase binding)	GO:0050790(regulation of catalytic activity)//GO:0006821(chloride transport)//GO:0061337(cardiac conduction)//GO:1902476(chloride transmembrane transport)//GO:2000649(regulation of sodium ion transmembrane transporter activity)//GO:1903779(regulation of cardiac conduction)//GO:0055085(transmembrane transport)//GO:0034220(ion transmembrane transport)	NM_001136008
FXYD3	ENSG00000089356	protein_coding	+	chr19:35606731-35615228	8497	0	0.202873	0	0	0	0	5349	MAT8|PLML	MIM:604996|HGNC:HGNC:4027|Ensembl:ENSG00000089356|HPRD:05410|Vega:OTTHUMG00000184625	19	19q13.12	FXYD domain containing ion transport regulator 3		GO:0005886(plasma membrane)//GO:0005887(integral component of plasma membrane)//GO:0034707(chloride channel complex)//GO:0005789(endoplasmic reticulum membrane)//GO:0016021(integral component of membrane)//GO:0070062(extracellular exosome)	GO:0005254(chloride channel activity)//GO:0005216(ion channel activity)//GO:0017080(sodium channel regulator activity)//GO:0051117(ATPase binding)	GO:0050790(regulation of catalytic activity)//GO:0006821(chloride transport)//GO:0061337(cardiac conduction)//GO:1902476(chloride transmembrane transport)//GO:2000649(regulation of sodium ion transmembrane transporter activity)//GO:1903779(regulation of cardiac conduction)//GO:0055085(transmembrane transport)//GO:0034220(ion transmembrane transport)	NM_001136009
FXYD3	ENSG00000089356	protein_coding	+	chr19:35606731-35615228	8497	0	0.202873	0	0	0	0	5349	MAT8|PLML	MIM:604996|HGNC:HGNC:4027|Ensembl:ENSG00000089356|HPRD:05410|Vega:OTTHUMG00000184625	19	19q13.12	FXYD domain containing ion transport regulator 3		GO:0005886(plasma membrane)//GO:0005887(integral component of plasma membrane)//GO:0034707(chloride channel complex)//GO:0005789(endoplasmic reticulum membrane)//GO:0016021(integral component of membrane)//GO:0070062(extracellular exosome)	GO:0005254(chloride channel activity)//GO:0005216(ion channel activity)//GO:0017080(sodium channel regulator activity)//GO:0051117(ATPase binding)	GO:0050790(regulation of catalytic activity)//GO:0006821(chloride transport)//GO:0061337(cardiac conduction)//GO:1902476(chloride transmembrane transport)//GO:2000649(regulation of sodium ion transmembrane transporter activity)//GO:1903779(regulation of cardiac conduction)//GO:0055085(transmembrane transport)//GO:0034220(ion transmembrane transport)	NM_001136010
GPX2	ENSG00000176153	protein_coding	-	chr14:65381078-65569413	188335	0	0.203332	0	0	0	0	2877	GI-GPx|GPRP|GPRP-2|GPx-2|GPx-GI|GSHPX-GI|GSHPx-2	MIM:138319|HGNC:HGNC:4554|Ensembl:ENSG00000176153|HPRD:11818|Vega:OTTHUMG00000171677	14	14q24.1	glutathione peroxidase 2	hsa00480(Glutathione metabolism)//hsa00590(Arachidonic acid metabolism)//hsa04918(Thyroid hormone synthesis)	GO:0070062(extracellular exosome)//GO:0005737(cytoplasm)//GO:0005829(cytosol)	GO:0004602(glutathione peroxidase activity)//GO:0009055(electron carrier activity)	GO:0055114(oxidation-reduction process)//GO:0006979(response to oxidative stress)//GO:0010467(gene expression)//GO:0098869(cellular oxidant detoxification)//GO:0000302(response to reactive oxygen species)//GO:0006367(transcription initiation from RNA polymerase II promoter)	NM_002083
PDZD3	ENSG00000172367	protein_coding	+	chr11:119056165-119067479	11314	0	0.203681	0	0	0	0	79849	IKEPP|NHERF4|PDZK2	MIM:607146|HGNC:HGNC:19891|Ensembl:ENSG00000172367|HPRD:06191|Vega:OTTHUMG00000166224	11	11q23.3	PDZ domain containing 3		GO:0035003(subapical complex)//GO:0045177(apical part of cell)//GO:0005903(brush border)//GO:0005829(cytosol)	GO:0030251(guanylate cyclase inhibitor activity)//GO:0005515(protein binding)//GO:0008200(ion channel inhibitor activity)//GO:0008022(protein C-terminus binding)	GO:0019934(cGMP-mediated signaling)//GO:0031283(negative regulation of guanylate cyclase activity)//GO:0007168(receptor guanylyl cyclase signaling pathway)//GO:0006833(water transport)//GO:0009636(response to toxic substance)//GO:0030827(negative regulation of cGMP biosynthetic process)//GO:0006811(ion transport)	NM_001168468
PDZD3	ENSG00000172367	protein_coding	+	chr11:119056165-119067479	11314	0	0.203681	0	0	0	0	79849	IKEPP|NHERF4|PDZK2	MIM:607146|HGNC:HGNC:19891|Ensembl:ENSG00000172367|HPRD:06191|Vega:OTTHUMG00000166224	11	11q23.3	PDZ domain containing 3		GO:0035003(subapical complex)//GO:0045177(apical part of cell)//GO:0005903(brush border)//GO:0005829(cytosol)	GO:0030251(guanylate cyclase inhibitor activity)//GO:0005515(protein binding)//GO:0008200(ion channel inhibitor activity)//GO:0008022(protein C-terminus binding)	GO:0019934(cGMP-mediated signaling)//GO:0031283(negative regulation of guanylate cyclase activity)//GO:0007168(receptor guanylyl cyclase signaling pathway)//GO:0006833(water transport)//GO:0009636(response to toxic substance)//GO:0030827(negative regulation of cGMP biosynthetic process)//GO:0006811(ion transport)	NM_024791
NPY	ENSG00000122585	protein_coding	+	chr7:24323781-24331484	7703	0	0.206774	0	0	0	0	4852	PYY4	MIM:162640|HGNC:HGNC:7955|Ensembl:ENSG00000122585|HPRD:01214|Vega:OTTHUMG00000022973	7	7p15.1	neuropeptide Y	hsa04024(cAMP signaling pathway)//hsa04920(Adipocytokine signaling pathway)//hsa04923(Regulation of lipolysis in adipocytes)//hsa05034(Alcoholism)	GO:0005623(cell)//GO:0005794(Golgi apparatus)//GO:0005576(extracellular region)//GO:0005615(extracellular space)	GO:0001664(G-protein coupled receptor binding)//GO:0005102(receptor binding)//GO:0005246(calcium channel regulator activity)//GO:0004930(G-protein coupled receptor activity)//GO:0005184(neuropeptide hormone activity)	GO:0032100(positive regulation of appetite)//GO:0021987(cerebral cortex development)//GO:0007586(digestion)//GO:0007187(G-protein coupled receptor signaling pathway, coupled to cyclic nucleotide second messenger)//GO:0021954(central nervous system neuron development)//GO:0032098(regulation of appetite)//GO:0050829(defense response to Gram-negative bacterium)//GO:0007268(synaptic transmission)//GO…	NM_000905
VIT	ENSG00000205221	protein_coding	+	chr2:36923832-37041935	118103	0	0.214257	0	0	0	0	5212	-	HGNC:HGNC:12697|Ensembl:ENSG00000205221|HPRD:18284|Vega:OTTHUMG00000152149	2	2p22.2	vitrin		GO:0005578(proteinaceous extracellular matrix)//GO:0005614(interstitial matrix)	GO:0005539(glycosaminoglycan binding)	GO:0010811(positive regulation of cell-substrate adhesion)//GO:0030198(extracellular matrix organization)	NM_053276
VIT	ENSG00000205221	protein_coding	+	chr2:36923832-37041935	118103	0	0.214257	0	0	0	0	5212	-	HGNC:HGNC:12697|Ensembl:ENSG00000205221|HPRD:18284|Vega:OTTHUMG00000152149	2	2p22.2	vitrin		GO:0005578(proteinaceous extracellular matrix)//GO:0005614(interstitial matrix)	GO:0005539(glycosaminoglycan binding)	GO:0010811(positive regulation of cell-substrate adhesion)//GO:0030198(extracellular matrix organization)	NM_001177972
VIT	ENSG00000205221	protein_coding	+	chr2:36923832-37041935	118103	0	0.214257	0	0	0	0	5212	-	HGNC:HGNC:12697|Ensembl:ENSG00000205221|HPRD:18284|Vega:OTTHUMG00000152149	2	2p22.2	vitrin		GO:0005578(proteinaceous extracellular matrix)//GO:0005614(interstitial matrix)	GO:0005539(glycosaminoglycan binding)	GO:0010811(positive regulation of cell-substrate adhesion)//GO:0030198(extracellular matrix organization)	NM_001177971
VIT	ENSG00000205221	protein_coding	+	chr2:36923832-37041935	118103	0	0.214257	0	0	0	0	5212	-	HGNC:HGNC:12697|Ensembl:ENSG00000205221|HPRD:18284|Vega:OTTHUMG00000152149	2	2p22.2	vitrin		GO:0005578(proteinaceous extracellular matrix)//GO:0005614(interstitial matrix)	GO:0005539(glycosaminoglycan binding)	GO:0010811(positive regulation of cell-substrate adhesion)//GO:0030198(extracellular matrix organization)	NM_001177970
VIT	ENSG00000205221	protein_coding	+	chr2:36923832-37041935	118103	0	0.214257	0	0	0	0	5212	-	HGNC:HGNC:12697|Ensembl:ENSG00000205221|HPRD:18284|Vega:OTTHUMG00000152149	2	2p22.2	vitrin		GO:0005578(proteinaceous extracellular matrix)//GO:0005614(interstitial matrix)	GO:0005539(glycosaminoglycan binding)	GO:0010811(positive regulation of cell-substrate adhesion)//GO:0030198(extracellular matrix organization)	NM_001177969
OR1J4	ENSG00000239590	protein_coding	+	chr9:125281419-125282361	942	0	0.21572	0	0	0	0	26219	HSHTPCRX01|HTPCRX01|OR9-21	HGNC:HGNC:8211|Ensembl:ENSG00000239590|HPRD:14918|Vega:OTTHUMG00000020606	9	9q34.11	olfactory receptor family 1 subfamily J member 4	hsa04740(Olfactory transduction)	GO:0005886(plasma membrane)//GO:0016021(integral component of membrane)	GO:0004930(G-protein coupled receptor activity)//GO:0004984(olfactory receptor activity)	GO:0050911(detection of chemical stimulus involved in sensory perception of smell)//GO:0007186(G-protein coupled receptor signaling pathway)	NM_001004452
CTSG	ENSG00000100448	protein_coding	-	chr14:25042727-25045466	2739	0	0.232225	0	0	0	0	1511	CATG|CG	MIM:116830|HGNC:HGNC:2532|Ensembl:ENSG00000100448|HPRD:00289|Vega:OTTHUMG00000140182	14	14q11.2	cathepsin G	hsa04080(Neuroactive ligand-receptor interaction)//hsa04142(Lysosome)//hsa04614(Renin-angiotensin system)//hsa05146(Amoebiasis)//hsa05322(Systemic lupus erythematosus)	GO:0005886(plasma membrane)//GO:0070062(extracellular exosome)//GO:0005576(extracellular region)//GO:0009986(cell surface)//GO:0031012(extracellular matrix)//GO:0005634(nucleus)//GO:0005615(extracellular space)//GO:0030141(secretory granule)	GO:0008233(peptidase activity)//GO:0008201(heparin binding)//GO:0005515(protein binding)//GO:0004252(serine-type endopeptidase activity)	GO:0044267(cellular protein metabolic process)//GO:0044130(negative regulation of growth of symbiont in host)//GO:0050778(positive regulation of immune response)//GO:0022617(extracellular matrix disassembly)//GO:0030198(extracellular matrix organization)//GO:0006468(protein phosphorylation)//GO:0050832(defense response to fungus)//GO:0002003(angiotensin maturation)//GO:0032496(response to lipopol…	NM_001911
NNMT	ENSG00000166741	protein_coding	+	chr11:113930314-114227293	296979	0	0.237894	0	0	0	0	4837	-	MIM:600008|HGNC:HGNC:7861|Ensembl:ENSG00000166741|HPRD:02478|Vega:OTTHUMG00000168245	11	11q23.1	nicotinamide N-methyltransferase	hsa00760(Nicotinate and nicotinamide metabolism)//	GO:0005829(cytosol)	GO:0008112(nicotinamide N-methyltransferase activity)	GO:0044281(small molecule metabolic process)//GO:0042493(response to drug)//GO:0031100(organ regeneration)//GO:0001887(selenium compound metabolic process)//GO:0034641(cellular nitrogen compound metabolic process)//GO:0006805(xenobiotic metabolic process)//GO:0032259(methylation)//GO:0010243(response to organonitrogen compound)	NM_006169
CAPN9	ENSG00000135773	protein_coding	+	chr1:230838268-230937749	99481	0.13202	0.238169	0	0	0	0	10753	GC36|nCL-4	MIM:606401|HGNC:HGNC:1486|Ensembl:ENSG00000135773|HPRD:05909|Vega:OTTHUMG00000037779	1	1q42.11-q42.3	calpain 9		GO:0005622(intracellular)//GO:0005575(cellular_component)	GO:0004198(calcium-dependent cysteine-type endopeptidase activity)//GO:0005509(calcium ion binding)	GO:0006508(proteolysis)//GO:0007586(digestion)	NM_006615
CAPN9	ENSG00000135773	protein_coding	+	chr1:230838268-230937749	99481	0.13202	0.238169	0	0	0	0	10753	GC36|nCL-4	MIM:606401|HGNC:HGNC:1486|Ensembl:ENSG00000135773|HPRD:05909|Vega:OTTHUMG00000037779	1	1q42.11-q42.3	calpain 9		GO:0005622(intracellular)//GO:0005575(cellular_component)	GO:0004198(calcium-dependent cysteine-type endopeptidase activity)//GO:0005509(calcium ion binding)	GO:0006508(proteolysis)//GO:0007586(digestion)	NM_016452
HELT	ENSG00000187821	protein_coding	+	chr4:185939994-185941958	1964	0	0.247257	0	0	0	0	391723	HCM1228|HESL|Mgn|bHLHb44	HGNC:HGNC:33783|Ensembl:ENSG00000187821|Vega:OTTHUMG00000160484	4	4q35.1	helt bHLH transcription factor		GO:0005667(transcription factor complex)//GO:0005634(nucleus)	GO:0000978(RNA polymerase II core promoter proximal region sequence-specific DNA binding)//GO:0042803(protein homodimerization activity)//GO:0046983(protein dimerization activity)//GO:0003677(DNA binding)//GO:0001078(transcriptional repressor activity, RNA polymerase II core promoter proximal region sequence-specific binding)	GO:0045944(positive regulation of transcription from RNA polymerase II promoter)//GO:0035264(multicellular organism growth)//GO:0009791(post-embryonic development)//GO:0006351(transcription, DNA-templated)//GO:0001967(suckling behavior)//GO:0000122(negative regulation of transcription from RNA polymerase II promoter)//GO:0021858(GABAergic neuron differentiation in basal ganglia)//GO:0010259(multi…	NM_001029887
LCN2	ENSG00000148346	protein_coding	+	chr9:130911349-130915734	4385	0	0.256822	0	0	0	0	3934	24p3|MSFI|NGAL|p25	MIM:600181|HGNC:HGNC:6526|Ensembl:ENSG00000148346|HPRD:02551|Vega:OTTHUMG00000020734	9	9q34	lipocalin 2		GO:0070062(extracellular exosome)//GO:0005576(extracellular region)//GO:0005615(extracellular space)//GO:0005829(cytosol)	GO:0005506(iron ion binding)//GO:0042803(protein homodimerization activity)//GO:0002020(protease binding)//GO:0005215(transporter activity)//GO:0036094(small molecule binding)	GO:0071347(cellular response to interleukin-1)//GO:0015891(siderophore transport)//GO:0042493(response to drug)//GO:0045087(innate immune response)//GO:0010628(positive regulation of gene expression)//GO:0097192(extrinsic apoptotic signaling pathway in absence of ligand)//GO:0070301(cellular response to hydrogen peroxide)//GO:0071356(cellular response to tumor necrosis factor)//GO:0031669(cellula…	NM_005564
SPIN2A	ENSG00000147059	protein_coding	-	chrX:57160962-57164058	3096	0	0.257095	0	0	0	0	54466	DXF34|SPIN2|TDRD25|dJ323P24.1	MIM:300621|HGNC:HGNC:20694|Ensembl:ENSG00000147059|HPRD:06725|Vega:OTTHUMG00000022705	X	Xp11.1	spindlin family member 2A		GO:0005575(cellular_component)//GO:0005634(nucleus)	GO:0003674(molecular_function)	GO:0007049(cell cycle)//GO:0007276(gamete generation)//GO:0051726(regulation of cell cycle)	NM_019003
RPS4Y1	ENSG00000129824	protein_coding	+	chrY:2620336-2800041	179705	0	0.258736	0	0	0	0	6192	RPS4Y|S4	MIM:470000|HGNC:HGNC:10425|HPRD:15963	Y	Yp11.3	ribosomal protein S4, Y-linked 1	hsa03010(Ribosome)	GO:0016020(membrane)//GO:0005829(cytosol)//GO:0022627(cytosolic small ribosomal subunit)//GO:0005844(polysome)//GO:0005634(nucleus)//GO:0005840(ribosome)	GO:0019843(rRNA binding)//GO:0003723(RNA binding)//GO:0003735(structural constituent of ribosome)	GO:0006415(translational termination)//GO:0001887(selenium compound metabolic process)//GO:0044267(cellular protein metabolic process)//GO:0000184(nuclear-transcribed mRNA catabolic process, nonsense-mediated decay)//GO:0044281(small molecule metabolic process)//GO:0006614(SRP-dependent cotranslational protein targeting to membrane)//GO:0019083(viral transcription)//GO:0010467(gene expression)//G…	NM_001008
FCGR1A	ENSG00000150337	protein_coding	+	chr1:149754226-149783928	29702	0	0.263188	0	0	0	0	2209	CD64|CD64A|FCRI|IGFR1	MIM:146760|HGNC:HGNC:3613|Ensembl:ENSG00000150337|HPRD:00904|Vega:OTTHUMG00000012089	1	1q21.2-q21.3	Fc fragment of IgG receptor Ia	hsa04145(Phagosome)//hsa04380(Osteoclast differentiation)//hsa04640(Hematopoietic cell lineage)//hsa04666(Fc gamma R-mediated phagocytosis)//hsa05140(Leishmaniasis)//hsa05150(Staphylococcus aureus infection)//hsa05152(Tuberculosis)//hsa05202(Transcriptional misregulation in cancer)//hsa05322(Systemic lupus erythematosus)	GO:0030669(clathrin-coated endocytic vesicle membrane)//GO:0016021(integral component of membrane)//GO:0005886(plasma membrane)//GO:0031901(early endosome membrane)	GO:0005515(protein binding)//GO:0019864(IgG binding)//GO:0005057(receptor signaling protein activity)	GO:0042590(antigen processing and presentation of exogenous peptide antigen via MHC class I)//GO:0002479(antigen processing and presentation of exogenous peptide antigen via MHC class I, TAP-dependent)//GO:0045087(innate immune response)//GO:0002474(antigen processing and presentation of peptide antigen via MHC class I)//GO:0060333(interferon-gamma-mediated signaling pathway)//GO:0006911(phagocyt…	NM_000566
RNF151	ENSG00000179580	protein_coding	+	chr16:2016823-2018976	2153	0	0.269327	0	0	0	0	146310	-	HGNC:HGNC:23235|Ensembl:ENSG00000179580|Vega:OTTHUMG00000176852	16	16p13.3	ring finger protein 151		GO:0005634(nucleus)//GO:0005737(cytoplasm)	GO:0004842(ubiquitin-protein transferase activity)//GO:0008270(zinc ion binding)	GO:0007283(spermatogenesis)//GO:0016567(protein ubiquitination)//GO:0030154(cell differentiation)	NM_174903
PRSS22	ENSG00000005001	protein_coding	-	chr16:2902727-2909727	7000	0	0.269404	0	0	0	0	64063	BSSP-4|SP001LA|hBSSP-4	MIM:609343|HGNC:HGNC:14368|Ensembl:ENSG00000005001|HPRD:08336|Vega:OTTHUMG00000128961	16	16p13.3	protease, serine 22		GO:0005576(extracellular region)	GO:0004252(serine-type endopeptidase activity)	GO:0006508(proteolysis)	NM_022119
GSTA1	ENSG00000243955	protein_coding	-	chr6:52656461-52668708	12247	0	0.277807	0	0	0	0	2938	GST-epsilon|GST2|GSTA1-1|GTH1	MIM:138359|HGNC:HGNC:4626|HPRD:00708	6	6p12.1	glutathione S-transferase alpha 1	hsa00480(Glutathione metabolism)//hsa00980(Metabolism of xenobiotics by cytochrome P450)//hsa00982(Drug metabolism - cytochrome P450)//hsa05204(Chemical carcinogenesis)	GO:0070062(extracellular exosome)//GO:0005829(cytosol)	GO:0004364(glutathione transferase activity)	GO:0008152(metabolic process)//GO:0044281(small molecule metabolic process)//GO:1901687(glutathione derivative biosynthetic process)//GO:0030855(epithelial cell differentiation)//GO:0006805(xenobiotic metabolic process)//GO:0006749(glutathione metabolic process)	NM_145740
PPIAL4G	ENSG00000236334	protein_coding	-	chr1:143767143-143767881	738	0	0.29109	0	0	0	0	644591	COAS-2	HGNC:HGNC:33996	1	1q21.1	peptidylprolyl isomerase A like 4G		GO:0005737(cytoplasm)	GO:0003755(peptidyl-prolyl cis-trans isomerase activity)	GO:0000413(protein peptidyl-prolyl isomerization)//GO:0006457(protein folding)	NM_001123068
OR2L5	ENSG00000197454	protein_coding	+	chr1:248099362-248264224	164862	0	0.324816	0	0	0	0	81466	OR2L11|OR2L5P	HGNC:HGNC:15011|Ensembl:ENSG00000197454|Vega:OTTHUMG00000040194	1	1q44	olfactory receptor family 2 subfamily L member 5	hsa04740(Olfactory transduction)	GO:0005886(plasma membrane)//GO:0016021(integral component of membrane)	GO:0003674(molecular_function)//GO:0004930(G-protein coupled receptor activity)//GO:0004984(olfactory receptor activity)	GO:0007608(sensory perception of smell)//GO:0007186(G-protein coupled receptor signaling pathway)//GO:0008150(biological_process)//GO:0050911(detection of chemical stimulus involved in sensory perception of smell)	NM_001258284
C17orf98	ENSG00000214556	protein_coding	-	chr17:36991340-36997708	6368	0	0.355658	0	0	0	0	388381	-	HGNC:HGNC:34492|Ensembl:ENSG00000275489|Vega:OTTHUMG00000188506	17	17q12	chromosome 17 open reading frame 98					NM_001080465
C1orf189	ENSG00000163263	protein_coding	-	chr1:154171847-154178809	6962	0	0.36474	0	0	0	0	388701	-	HGNC:HGNC:32305|HPRD:17373	1	1q21.3	chromosome 1 open reading frame 189			GO:0005515(protein binding)		NM_001010979
FAIM3	ENSG00000162894	protein_coding	-	chr1:207077730-207096592	18862	0.205801	0.406723	0	0	0	0											NM_005449
FAIM3	ENSG00000162894	protein_coding	-	chr1:207077730-207096592	18862	0.205801	0.406723	0	0	0	0											NM_001142473
FAIM3	ENSG00000162894	protein_coding	-	chr1:207077730-207096592	18862	0.205801	0.406723	0	0	0	0											NM_001193338
CD4	ENSG00000010610	protein_coding	+	chr12:6896023-6929974	33951	0.0292934	0.417704	0	0	0	0	920	CD4mut	MIM:186940|HGNC:HGNC:1678|Ensembl:ENSG00000010610|HPRD:01740|Vega:OTTHUMG00000168514	12	12p13.31	CD4 molecule	hsa04514(Cell adhesion molecules (CAMs))//hsa04612(Antigen processing and presentation)//hsa04640(Hematopoietic cell lineage)//hsa04660(T cell receptor signaling pathway)//hsa05340(Primary immunodeficiency)	GO:0005886(plasma membrane)//GO:0042101(T cell receptor complex)//GO:0009897(external side of plasma membrane)//GO:0005789(endoplasmic reticulum membrane)//GO:0016021(integral component of membrane)//GO:0005788(endoplasmic reticulum lumen)//GO:0045121(membrane raft)//GO:0005769(early endosome)	GO:0019865(immunoglobulin binding)//GO:0008270(zinc ion binding)//GO:0019901(protein kinase binding)//GO:0042803(protein homodimerization activity)//GO:0001618(virus receptor activity)//GO:0019899(enzyme binding)//GO:0042289(MHC class II protein binding)//GO:0015026(coreceptor activity)//GO:1990782(protein tyrosine kinase binding)//GO:0004872(receptor activity)//GO:0004888(transmembrane signaling…	GO:0007169(transmembrane receptor protein tyrosine kinase signaling pathway)//GO:0050829(defense response to Gram-negative bacterium)//GO:0030217(T cell differentiation)//GO:0045058(T cell selection)//GO:0007166(cell surface receptor signaling pathway)//GO:0006955(immune response)//GO:0032507(maintenance of protein location in cell)//GO:0007167(enzyme linked receptor protein signaling pathway)//G…	NM_000616
CD4	ENSG00000010610	protein_coding	+	chr12:6896023-6929974	33951	0.0292934	0.417704	0	0	0	0	920	CD4mut	MIM:186940|HGNC:HGNC:1678|Ensembl:ENSG00000010610|HPRD:01740|Vega:OTTHUMG00000168514	12	12p13.31	CD4 molecule	hsa04514(Cell adhesion molecules (CAMs))//hsa04612(Antigen processing and presentation)//hsa04640(Hematopoietic cell lineage)//hsa04660(T cell receptor signaling pathway)//hsa05340(Primary immunodeficiency)	GO:0005886(plasma membrane)//GO:0042101(T cell receptor complex)//GO:0009897(external side of plasma membrane)//GO:0005789(endoplasmic reticulum membrane)//GO:0016021(integral component of membrane)//GO:0005788(endoplasmic reticulum lumen)//GO:0045121(membrane raft)//GO:0005769(early endosome)	GO:0019865(immunoglobulin binding)//GO:0008270(zinc ion binding)//GO:0019901(protein kinase binding)//GO:0042803(protein homodimerization activity)//GO:0001618(virus receptor activity)//GO:0019899(enzyme binding)//GO:0042289(MHC class II protein binding)//GO:0015026(coreceptor activity)//GO:1990782(protein tyrosine kinase binding)//GO:0004872(receptor activity)//GO:0004888(transmembrane signaling…	GO:0007169(transmembrane receptor protein tyrosine kinase signaling pathway)//GO:0050829(defense response to Gram-negative bacterium)//GO:0030217(T cell differentiation)//GO:0045058(T cell selection)//GO:0007166(cell surface receptor signaling pathway)//GO:0006955(immune response)//GO:0032507(maintenance of protein location in cell)//GO:0007167(enzyme linked receptor protein signaling pathway)//G…	NM_001195017
CD4	ENSG00000010610	protein_coding	+	chr12:6896023-6929974	33951	0.0292934	0.417704	0	0	0	0	920	CD4mut	MIM:186940|HGNC:HGNC:1678|Ensembl:ENSG00000010610|HPRD:01740|Vega:OTTHUMG00000168514	12	12p13.31	CD4 molecule	hsa04514(Cell adhesion molecules (CAMs))//hsa04612(Antigen processing and presentation)//hsa04640(Hematopoietic cell lineage)//hsa04660(T cell receptor signaling pathway)//hsa05340(Primary immunodeficiency)	GO:0005886(plasma membrane)//GO:0042101(T cell receptor complex)//GO:0009897(external side of plasma membrane)//GO:0005789(endoplasmic reticulum membrane)//GO:0016021(integral component of membrane)//GO:0005788(endoplasmic reticulum lumen)//GO:0045121(membrane raft)//GO:0005769(early endosome)	GO:0019865(immunoglobulin binding)//GO:0008270(zinc ion binding)//GO:0019901(protein kinase binding)//GO:0042803(protein homodimerization activity)//GO:0001618(virus receptor activity)//GO:0019899(enzyme binding)//GO:0042289(MHC class II protein binding)//GO:0015026(coreceptor activity)//GO:1990782(protein tyrosine kinase binding)//GO:0004872(receptor activity)//GO:0004888(transmembrane signaling…	GO:0007169(transmembrane receptor protein tyrosine kinase signaling pathway)//GO:0050829(defense response to Gram-negative bacterium)//GO:0030217(T cell differentiation)//GO:0045058(T cell selection)//GO:0007166(cell surface receptor signaling pathway)//GO:0006955(immune response)//GO:0032507(maintenance of protein location in cell)//GO:0007167(enzyme linked receptor protein signaling pathway)//G…	NM_001195016
CD4	ENSG00000010610	protein_coding	+	chr12:6896023-6929974	33951	0.0292934	0.417704	0	0	0	0	920	CD4mut	MIM:186940|HGNC:HGNC:1678|Ensembl:ENSG00000010610|HPRD:01740|Vega:OTTHUMG00000168514	12	12p13.31	CD4 molecule	hsa04514(Cell adhesion molecules (CAMs))//hsa04612(Antigen processing and presentation)//hsa04640(Hematopoietic cell lineage)//hsa04660(T cell receptor signaling pathway)//hsa05340(Primary immunodeficiency)	GO:0005886(plasma membrane)//GO:0042101(T cell receptor complex)//GO:0009897(external side of plasma membrane)//GO:0005789(endoplasmic reticulum membrane)//GO:0016021(integral component of membrane)//GO:0005788(endoplasmic reticulum lumen)//GO:0045121(membrane raft)//GO:0005769(early endosome)	GO:0019865(immunoglobulin binding)//GO:0008270(zinc ion binding)//GO:0019901(protein kinase binding)//GO:0042803(protein homodimerization activity)//GO:0001618(virus receptor activity)//GO:0019899(enzyme binding)//GO:0042289(MHC class II protein binding)//GO:0015026(coreceptor activity)//GO:1990782(protein tyrosine kinase binding)//GO:0004872(receptor activity)//GO:0004888(transmembrane signaling…	GO:0007169(transmembrane receptor protein tyrosine kinase signaling pathway)//GO:0050829(defense response to Gram-negative bacterium)//GO:0030217(T cell differentiation)//GO:0045058(T cell selection)//GO:0007166(cell surface receptor signaling pathway)//GO:0006955(immune response)//GO:0032507(maintenance of protein location in cell)//GO:0007167(enzyme linked receptor protein signaling pathway)//G…	NM_001195015
SLC38A8	ENSG00000166558	protein_coding	-	chr16:84043271-84076241	32970	0	0.489968	0	0	0	0	146167	FVH2	MIM:615585|HGNC:HGNC:32434|Ensembl:ENSG00000166558|Vega:OTTHUMG00000176588	16	16q23.3	solute carrier family 38 member 8		GO:0016021(integral component of membrane)	GO:0015171(amino acid transmembrane transporter activity)	GO:0006814(sodium ion transport)//GO:0003333(amino acid transmembrane transport)	NM_001080442
RALYL	ENSG00000184672	protein_coding	+	chr8:85095021-85834079	739058	0.0565998	0.557438	0	0	0	0	138046	HNRPCL3	MIM:614648|HGNC:HGNC:27036|Ensembl:ENSG00000184672|HPRD:11236|Vega:OTTHUMG00000164628	8	8q21.2	RALY RNA binding protein-like		GO:0005634(nucleus)	GO:0044822(poly(A) RNA binding)//GO:0000166(nucleotide binding)//GO:0003676(nucleic acid binding)//GO:0005515(protein binding)//GO:0042802(identical protein binding)		NM_001100392
RALYL	ENSG00000184672	protein_coding	+	chr8:85095021-85834079	739058	0.0565998	0.557438	0	0	0	0	138046	HNRPCL3	MIM:614648|HGNC:HGNC:27036|Ensembl:ENSG00000184672|HPRD:11236|Vega:OTTHUMG00000164628	8	8q21.2	RALY RNA binding protein-like		GO:0005634(nucleus)	GO:0044822(poly(A) RNA binding)//GO:0000166(nucleotide binding)//GO:0003676(nucleic acid binding)//GO:0005515(protein binding)//GO:0042802(identical protein binding)		NM_001100393
RALYL	ENSG00000184672	protein_coding	+	chr8:85095021-85834079	739058	0.0565998	0.557438	0	0	0	0	138046	HNRPCL3	MIM:614648|HGNC:HGNC:27036|Ensembl:ENSG00000184672|HPRD:11236|Vega:OTTHUMG00000164628	8	8q21.2	RALY RNA binding protein-like		GO:0005634(nucleus)	GO:0044822(poly(A) RNA binding)//GO:0000166(nucleotide binding)//GO:0003676(nucleic acid binding)//GO:0005515(protein binding)//GO:0042802(identical protein binding)		NM_173848
RALYL	ENSG00000184672	protein_coding	+	chr8:85095021-85834079	739058	0.0565998	0.557438	0	0	0	0	138046	HNRPCL3	MIM:614648|HGNC:HGNC:27036|Ensembl:ENSG00000184672|HPRD:11236|Vega:OTTHUMG00000164628	8	8q21.2	RALY RNA binding protein-like		GO:0005634(nucleus)	GO:0044822(poly(A) RNA binding)//GO:0000166(nucleotide binding)//GO:0003676(nucleic acid binding)//GO:0005515(protein binding)//GO:0042802(identical protein binding)		NM_001287243
RALYL	ENSG00000184672	protein_coding	+	chr8:85095021-85834079	739058	0.0565998	0.557438	0	0	0	0	138046	HNRPCL3	MIM:614648|HGNC:HGNC:27036|Ensembl:ENSG00000184672|HPRD:11236|Vega:OTTHUMG00000164628	8	8q21.2	RALY RNA binding protein-like		GO:0005634(nucleus)	GO:0044822(poly(A) RNA binding)//GO:0000166(nucleotide binding)//GO:0003676(nucleic acid binding)//GO:0005515(protein binding)//GO:0042802(identical protein binding)		NM_001100391
RALYL	ENSG00000184672	protein_coding	+	chr8:85095021-85834079	739058	0.0565998	0.557438	0	0	0	0	138046	HNRPCL3	MIM:614648|HGNC:HGNC:27036|Ensembl:ENSG00000184672|HPRD:11236|Vega:OTTHUMG00000164628	8	8q21.2	RALY RNA binding protein-like		GO:0005634(nucleus)	GO:0044822(poly(A) RNA binding)//GO:0000166(nucleotide binding)//GO:0003676(nucleic acid binding)//GO:0005515(protein binding)//GO:0042802(identical protein binding)		NM_001287244
C5orf64	ENSG00000178722	protein_coding	+	chr5:60933534-61047590	114056	0	0.582236	0	0	0	0	285668	-	HGNC:HGNC:26744|Ensembl:ENSG00000178722|HPRD:09962	5	5q12.1	chromosome 5 open reading frame 64		GO:0005576(extracellular region)			NM_173667
BFSP2	ENSG00000170819	protein_coding	+	chr3:133118838-133194066	75228	0	0.694893	0	0	0	0	8419	CP47|CP49|CTRCT12|LIFL-L|PHAKOSIN	MIM:603212|HGNC:HGNC:1041|Ensembl:ENSG00000170819|HPRD:04444|Vega:OTTHUMG00000159719	3	3q22.1	beaded filament structural protein 2		GO:0005938(cell cortex)//GO:0005882(intermediate filament)//GO:0005886(plasma membrane)//GO:0005737(cytoplasm)	GO:0005212(structural constituent of eye lens)//GO:0005515(protein binding)//GO:0005200(structural constituent of cytoskeleton)	GO:0048469(cell maturation)//GO:0070307(lens fiber cell development)//GO:0045104(intermediate filament cytoskeleton organization)//GO:0007601(visual perception)//GO:0050896(response to stimulus)	NM_003571
FBXL22	ENSG00000197361	protein_coding	+	chr15:63796792-63894627	97835	0.0656314	0.710925	0	0	0	0	283807	Fbl22	MIM:609088|HGNC:HGNC:27537|Ensembl:ENSG00000197361|HPRD:16432|Vega:OTTHUMG00000132905	15	15q22.31	F-box and leucine-rich repeat protein 22		GO:0030018(Z disc)	GO:0061630(ubiquitin protein ligase activity)	GO:0043161(proteasome-mediated ubiquitin-dependent protein catabolic process)//GO:0016567(protein ubiquitination)	NM_203373
CTXN2	ENSG00000233932	protein_coding	+	chr15:48481233-48596275	115042	0	0.791432	0	0	0	0	399697	-	HGNC:HGNC:31109|Ensembl:ENSG00000233932|Vega:OTTHUMG00000172152	15	15q21.1	cortexin 2		GO:0016021(integral component of membrane)			NM_001145668
HIST1H2BH	ENSG00000197459	protein_coding	+	chr6:26251878-26252303	425	0	0.941012	0	0	0	0	8345	H2B/j|H2BFJ	MIM:602806|HGNC:HGNC:4755|HPRD:11902	6	6p22.2	histone cluster 1, H2bh	hsa05034(Alcoholism)//hsa05203(Viral carcinogenesis)//hsa05322(Systemic lupus erythematosus)	GO:0070062(extracellular exosome)//GO:0000786(nucleosome)//GO:0005654(nucleoplasm)//GO:0005634(nucleus)//GO:0000788(nuclear nucleosome)//GO:0005737(cytoplasm)	GO:0046982(protein heterodimerization activity)//GO:0003677(DNA binding)	GO:0006325(chromatin organization)//GO:0006334(nucleosome assembly)	NM_003524
EVI2B	ENSG00000185862	protein_coding	-	chr17:29335514-29709134	373620	0	0	1.2043e-119	0	0	0	2124	CD361|D17S376|EVDB	MIM:158381|HGNC:HGNC:3500|Ensembl:ENSG00000185862|HPRD:08867|Vega:OTTHUMG00000132869	17	17q11.2	ecotropic viral integration site 2B		GO:0005887(integral component of plasma membrane)			NM_006495
NTF4	ENSG00000225950	protein_coding	-	chr19:49557530-49568333	10803	0	0.257955	4.93484e-08	0	0	0	4909	GLC10|GLC1O|NT-4|NT-4/5|NT-5|NT4|NT5|NTF5	MIM:162662|HGNC:HGNC:8024|HPRD:01220	19	19q13.3	neurotrophin 4	hsa04010(MAPK signaling pathway)//hsa04722(Neurotrophin signaling pathway)	GO:0005788(endoplasmic reticulum lumen)//GO:0005576(extracellular region)//GO:0016023(cytoplasmic, membrane-bounded vesicle)	GO:0005515(protein binding)//GO:0008083(growth factor activity)//GO:0005166(neurotrophin p75 receptor binding)	GO:0007616(long-term memory)//GO:0007169(transmembrane receptor protein tyrosine kinase signaling pathway)//GO:0007267(cell-cell signaling)//GO:0043524(negative regulation of neuron apoptotic process)//GO:0042490(mechanoreceptor differentiation)//GO:0060384(innervation)//GO:0008052(sensory organ boundary specification)//GO:0061193(taste bud development)//GO:0007402(ganglion mother cell fate deter…	NM_006179
HBM	ENSG00000206177	protein_coding	+	chr16:202685-216767	14082	0	0	1.00256e-05	0	0	0	3042	HBAP2|HBK	MIM:609639|HGNC:HGNC:4826|Ensembl:ENSG00000206177|HPRD:13633|Vega:OTTHUMG00000059926	16	16p13.3	hemoglobin subunit mu		GO:0005833(hemoglobin complex)//GO:0070062(extracellular exosome)	GO:0005506(iron ion binding)//GO:0005344(oxygen transporter activity)//GO:0019825(oxygen binding)//GO:0020037(heme binding)	GO:0015671(oxygen transport)	NM_001003938
TPTE2	ENSG00000132958	protein_coding	-	chr13:19997016-20144428	147412	0	0	0.000477521	0	0	0	93492	TPIP	MIM:606791|HGNC:HGNC:17299|Ensembl:ENSG00000132958|HPRD:06003|Vega:OTTHUMG00000016493	13	13q12.11	transmembrane phosphoinositide 3-phosphatase and tensin homolog 2		GO:0016021(integral component of membrane)//GO:0005789(endoplasmic reticulum membrane)//GO:0000139(Golgi membrane)	GO:0016314(phosphatidylinositol-3,4,5-trisphosphate 3-phosphatase activity)//GO:0008138(protein tyrosine/serine/threonine phosphatase activity)//GO:0004725(protein tyrosine phosphatase activity)	GO:0006644(phospholipid metabolic process)//GO:0044281(small molecule metabolic process)//GO:0006661(phosphatidylinositol biosynthetic process)//GO:0035335(peptidyl-tyrosine dephosphorylation)	NM_130785
TPTE2	ENSG00000132958	protein_coding	-	chr13:19997016-20144428	147412	0	0	0.000477521	0	0	0	93492	TPIP	MIM:606791|HGNC:HGNC:17299|Ensembl:ENSG00000132958|HPRD:06003|Vega:OTTHUMG00000016493	13	13q12.11	transmembrane phosphoinositide 3-phosphatase and tensin homolog 2		GO:0016021(integral component of membrane)//GO:0005789(endoplasmic reticulum membrane)//GO:0000139(Golgi membrane)	GO:0016314(phosphatidylinositol-3,4,5-trisphosphate 3-phosphatase activity)//GO:0008138(protein tyrosine/serine/threonine phosphatase activity)//GO:0004725(protein tyrosine phosphatase activity)	GO:0006644(phospholipid metabolic process)//GO:0044281(small molecule metabolic process)//GO:0006661(phosphatidylinositol biosynthetic process)//GO:0035335(peptidyl-tyrosine dephosphorylation)	NM_001141968
TPTE2	ENSG00000132958	protein_coding	-	chr13:19997016-20144428	147412	0	0	0.000477521	0	0	0	93492	TPIP	MIM:606791|HGNC:HGNC:17299|Ensembl:ENSG00000132958|HPRD:06003|Vega:OTTHUMG00000016493	13	13q12.11	transmembrane phosphoinositide 3-phosphatase and tensin homolog 2		GO:0016021(integral component of membrane)//GO:0005789(endoplasmic reticulum membrane)//GO:0000139(Golgi membrane)	GO:0016314(phosphatidylinositol-3,4,5-trisphosphate 3-phosphatase activity)//GO:0008138(protein tyrosine/serine/threonine phosphatase activity)//GO:0004725(protein tyrosine phosphatase activity)	GO:0006644(phospholipid metabolic process)//GO:0044281(small molecule metabolic process)//GO:0006661(phosphatidylinositol biosynthetic process)//GO:0035335(peptidyl-tyrosine dephosphorylation)	NM_199254
CSMD2	ENSG00000121904	protein_coding	-	chr1:33979608-34631443	651835	0	0	0.0102411	0	0	0	114784	dJ1007G16.1|dJ1007G16.2|dJ947L8.1	MIM:608398|HGNC:HGNC:19290|Ensembl:ENSG00000121904|HPRD:13094|Vega:OTTHUMG00000011135	1	1p34.3	CUB and Sushi multiple domains 2		GO:0016021(integral component of membrane)//GO:0005886(plasma membrane)			NM_052896
CSMD2	ENSG00000121904	protein_coding	-	chr1:33979608-34631443	651835	0	0	0.0102411	0	0	0	114784	dJ1007G16.1|dJ1007G16.2|dJ947L8.1	MIM:608398|HGNC:HGNC:19290|Ensembl:ENSG00000121904|HPRD:13094|Vega:OTTHUMG00000011135	1	1p34.3	CUB and Sushi multiple domains 2		GO:0016021(integral component of membrane)//GO:0005886(plasma membrane)			NM_001281956
DCX	ENSG00000077279	protein_coding	-	chrX:110537006-110655603	118597	0.00972002	0.00951817	0.0148625	0	0	0	1641	DBCN|DC|LISX|SCLH|XLIS	MIM:300121|HGNC:HGNC:2714|Ensembl:ENSG00000077279|HPRD:02127|Vega:OTTHUMG00000022204	X	Xq22.3-q23	doublecortin		GO:0005874(microtubule)//GO:0043005(neuron projection)//GO:0030425(dendrite)//GO:0005829(cytosol)//GO:0005875(microtubule associated complex)//GO:0005622(intracellular)//GO:0005856(cytoskeleton)//GO:0005737(cytoplasm)	GO:0019901(protein kinase binding)//GO:0005516(calmodulin binding)//GO:0004683(calmodulin-dependent protein kinase activity)//GO:0009931(calcium-dependent protein serine/threonine kinase activity)//GO:0008017(microtubule binding)//GO:0005515(protein binding)	GO:0021819(layer formation in cerebral cortex)//GO:0007411(axon guidance)//GO:0048675(axon extension)//GO:0021952(central nervous system projection neuron axonogenesis)//GO:0051602(response to electrical stimulus)//GO:0021766(hippocampus development)//GO:0046777(protein autophosphorylation)//GO:0001764(neuron migration)//GO:0048813(dendrite morphogenesis)//GO:0007399(nervous system development)//…	NM_000555
DCX	ENSG00000077279	protein_coding	-	chrX:110537006-110655603	118597	0.00972002	0.00951817	0.0148625	0	0	0	1641	DBCN|DC|LISX|SCLH|XLIS	MIM:300121|HGNC:HGNC:2714|Ensembl:ENSG00000077279|HPRD:02127|Vega:OTTHUMG00000022204	X	Xq22.3-q23	doublecortin		GO:0005874(microtubule)//GO:0043005(neuron projection)//GO:0030425(dendrite)//GO:0005829(cytosol)//GO:0005875(microtubule associated complex)//GO:0005622(intracellular)//GO:0005856(cytoskeleton)//GO:0005737(cytoplasm)	GO:0019901(protein kinase binding)//GO:0005516(calmodulin binding)//GO:0004683(calmodulin-dependent protein kinase activity)//GO:0009931(calcium-dependent protein serine/threonine kinase activity)//GO:0008017(microtubule binding)//GO:0005515(protein binding)	GO:0021819(layer formation in cerebral cortex)//GO:0007411(axon guidance)//GO:0048675(axon extension)//GO:0021952(central nervous system projection neuron axonogenesis)//GO:0051602(response to electrical stimulus)//GO:0021766(hippocampus development)//GO:0046777(protein autophosphorylation)//GO:0001764(neuron migration)//GO:0048813(dendrite morphogenesis)//GO:0007399(nervous system development)//…	NM_178153
DCX	ENSG00000077279	protein_coding	-	chrX:110537006-110655603	118597	0.00972002	0.00951817	0.0148625	0	0	0	1641	DBCN|DC|LISX|SCLH|XLIS	MIM:300121|HGNC:HGNC:2714|Ensembl:ENSG00000077279|HPRD:02127|Vega:OTTHUMG00000022204	X	Xq22.3-q23	doublecortin		GO:0005874(microtubule)//GO:0043005(neuron projection)//GO:0030425(dendrite)//GO:0005829(cytosol)//GO:0005875(microtubule associated complex)//GO:0005622(intracellular)//GO:0005856(cytoskeleton)//GO:0005737(cytoplasm)	GO:0019901(protein kinase binding)//GO:0005516(calmodulin binding)//GO:0004683(calmodulin-dependent protein kinase activity)//GO:0009931(calcium-dependent protein serine/threonine kinase activity)//GO:0008017(microtubule binding)//GO:0005515(protein binding)	GO:0021819(layer formation in cerebral cortex)//GO:0007411(axon guidance)//GO:0048675(axon extension)//GO:0021952(central nervous system projection neuron axonogenesis)//GO:0051602(response to electrical stimulus)//GO:0021766(hippocampus development)//GO:0046777(protein autophosphorylation)//GO:0001764(neuron migration)//GO:0048813(dendrite morphogenesis)//GO:0007399(nervous system development)//…	NM_178152
DCX	ENSG00000077279	protein_coding	-	chrX:110537006-110655603	118597	0.00972002	0.00951817	0.0148625	0	0	0	1641	DBCN|DC|LISX|SCLH|XLIS	MIM:300121|HGNC:HGNC:2714|Ensembl:ENSG00000077279|HPRD:02127|Vega:OTTHUMG00000022204	X	Xq22.3-q23	doublecortin		GO:0005874(microtubule)//GO:0043005(neuron projection)//GO:0030425(dendrite)//GO:0005829(cytosol)//GO:0005875(microtubule associated complex)//GO:0005622(intracellular)//GO:0005856(cytoskeleton)//GO:0005737(cytoplasm)	GO:0019901(protein kinase binding)//GO:0005516(calmodulin binding)//GO:0004683(calmodulin-dependent protein kinase activity)//GO:0009931(calcium-dependent protein serine/threonine kinase activity)//GO:0008017(microtubule binding)//GO:0005515(protein binding)	GO:0021819(layer formation in cerebral cortex)//GO:0007411(axon guidance)//GO:0048675(axon extension)//GO:0021952(central nervous system projection neuron axonogenesis)//GO:0051602(response to electrical stimulus)//GO:0021766(hippocampus development)//GO:0046777(protein autophosphorylation)//GO:0001764(neuron migration)//GO:0048813(dendrite morphogenesis)//GO:0007399(nervous system development)//…	NM_001195553
DCX	ENSG00000077279	protein_coding	-	chrX:110537006-110655603	118597	0.00972002	0.00951817	0.0148625	0	0	0	1641	DBCN|DC|LISX|SCLH|XLIS	MIM:300121|HGNC:HGNC:2714|Ensembl:ENSG00000077279|HPRD:02127|Vega:OTTHUMG00000022204	X	Xq22.3-q23	doublecortin		GO:0005874(microtubule)//GO:0043005(neuron projection)//GO:0030425(dendrite)//GO:0005829(cytosol)//GO:0005875(microtubule associated complex)//GO:0005622(intracellular)//GO:0005856(cytoskeleton)//GO:0005737(cytoplasm)	GO:0019901(protein kinase binding)//GO:0005516(calmodulin binding)//GO:0004683(calmodulin-dependent protein kinase activity)//GO:0009931(calcium-dependent protein serine/threonine kinase activity)//GO:0008017(microtubule binding)//GO:0005515(protein binding)	GO:0021819(layer formation in cerebral cortex)//GO:0007411(axon guidance)//GO:0048675(axon extension)//GO:0021952(central nervous system projection neuron axonogenesis)//GO:0051602(response to electrical stimulus)//GO:0021766(hippocampus development)//GO:0046777(protein autophosphorylation)//GO:0001764(neuron migration)//GO:0048813(dendrite morphogenesis)//GO:0007399(nervous system development)//…	NM_178151
POTEC	ENSG00000183206	protein_coding	-	chr18:14507337-14543584	36247	0	0	0.0207281	0	0	0	388468	A26B2|CT104.6|POTE-18|POTE18	HGNC:HGNC:33894|Ensembl:ENSG00000183206	18	18p11.21	POTE ankyrin domain family member C					NM_001137671
MGAM	ENSG00000257335	protein_coding	+	chr7:141607612-141806547	198935	0	0.0133386	0.0208286	0	0	0	8972	MG|MGA	MIM:154360|HGNC:HGNC:7043|Ensembl:ENSG00000257335|HPRD:01104|Vega:OTTHUMG00000158395	7	7q34	maltase-glucoamylase	hsa00052(Galactose metabolism)//hsa00500(Starch and sucrose metabolism)//	GO:0016021(integral component of membrane)//GO:0070062(extracellular exosome)//GO:0005886(plasma membrane)//GO:0016324(apical plasma membrane)	GO:0004558(alpha-1,4-glucosidase activity)//GO:0004339(glucan 1,4-alpha-glucosidase activity)//GO:0004553(hydrolase activity, hydrolyzing O-glycosyl compounds)//GO:0030246(carbohydrate binding)//GO:0003824(catalytic activity)//GO:0032450(maltose alpha-glucosidase activity)//GO:0016160(amylase activity)	GO:0044245(polysaccharide digestion)//GO:0005975(carbohydrate metabolic process)//GO:0000023(maltose metabolic process)//GO:0044281(small molecule metabolic process)//GO:0005983(starch catabolic process)	NM_004668
C6orf132	ENSG00000188112	protein_coding	-	chr6:42068855-42110357	41502	0	0.0140327	0.0219125	0	0	0	647024	bA7K24.2	HGNC:HGNC:21288|Ensembl:ENSG00000188112|Vega:OTTHUMG00000014695	6	6p21.1	chromosome 6 open reading frame 132					NM_001164446
MYH4	ENSG00000264424	protein_coding	-	chr17:10286448-10527203	240755	0	0	0.0226378	0	0	0	4622	MYH2B|MyHC-2B|MyHC-IIb	MIM:160742|HGNC:HGNC:7574|Ensembl:ENSG00000264424|HPRD:08873|Vega:OTTHUMG00000130365	17	17p13.1	myosin, heavy chain 4, skeletal muscle	hsa04530(Tight junction)	GO:0030016(myofibril)//GO:0030017(sarcomere)//GO:0005859(muscle myosin complex)//GO:0032982(myosin filament)	GO:0000146(microfilament motor activity)//GO:0005524(ATP binding)//GO:0005516(calmodulin binding)//GO:0003725(double-stranded RNA binding)//GO:0016887(ATPase activity)//GO:0003779(actin binding)	GO:0061024(membrane organization)//GO:0030049(muscle filament sliding)//GO:0014823(response to activity)//GO:0006936(muscle contraction)//GO:0030048(actin filament-based movement)//GO:0046034(ATP metabolic process)	NM_017533
FAM9C	ENSG00000187268	protein_coding	-	chrX:13053736-13062801	9065	0.0270398	0	0.023265	0	0	0	171484	TEX39C	MIM:300479|HGNC:HGNC:18405|Ensembl:ENSG00000187268|HPRD:06507|Vega:OTTHUMG00000021143	X	Xp22.2	family with sequence similarity 9 member C		GO:0016021(integral component of membrane)//GO:0005634(nucleus)	GO:0005515(protein binding)	GO:0007286(spermatid development)	NM_174901
PSAPL1	ENSG00000178597	protein_coding	-	chr4:7194264-7744554	550290	0	0	0.0293278	0	0	0	768239	-	HGNC:HGNC:33131	4	4p16.1	prosaposin-like 1 (gene/pseudogene)	hsa04142(Lysosome)	GO:0005764(lysosome)//GO:0005615(extracellular space)//GO:0005737(cytoplasm)	GO:0001664(G-protein coupled receptor binding)//GO:0008047(enzyme activator activity)	GO:0019216(regulation of lipid metabolic process)//GO:0060736(prostate gland growth)//GO:0006687(glycosphingolipid metabolic process)//GO:0060742(epithelial cell differentiation involved in prostate gland development)//GO:0007193(adenylate cyclase-inhibiting G-protein coupled receptor signaling pathway)//GO:0043085(positive regulation of catalytic activity)	NM_001085382
TAL1	ENSG00000162367	protein_coding	-	chr1:47681961-47779819	97858	0	0.0189355	0.0295696	0	0	0	6886	SCL|TCL5|bHLHa17|tal-1	MIM:187040|HGNC:HGNC:11556|Ensembl:ENSG00000162367|HPRD:01753|Vega:OTTHUMG00000007847	1	1p32	T-cell acute lymphocytic leukemia 1		GO:0005667(transcription factor complex)//GO:0005634(nucleus)//GO:0033193(Lsd1/2 complex)//GO:0000118(histone deacetylase complex)//GO:0000790(nuclear chromatin)	GO:0042826(histone deacetylase binding)//GO:0019899(enzyme binding)//GO:0003700(transcription factor activity, sequence-specific DNA binding)//GO:0000981(RNA polymerase II transcription factor activity, sequence-specific DNA binding)//GO:0000979(RNA polymerase II core promoter sequence-specific DNA binding)//GO:0003682(chromatin binding)//GO:0000977(RNA polymerase II regulatory region sequence-sp…	GO:0051781(positive regulation of cell division)//GO:2000036(regulation of stem cell population maintenance)//GO:0030218(erythrocyte differentiation)//GO:0060218(hematopoietic stem cell differentiation)//GO:0030097(hemopoiesis)//GO:0000122(negative regulation of transcription from RNA polymerase II promoter)//GO:0043249(erythrocyte maturation)//GO:0060375(regulation of mast cell differentiation)/…	NM_001287347
TAL1	ENSG00000162367	protein_coding	-	chr1:47681961-47779819	97858	0	0.0189355	0.0295696	0	0	0	6886	SCL|TCL5|bHLHa17|tal-1	MIM:187040|HGNC:HGNC:11556|Ensembl:ENSG00000162367|HPRD:01753|Vega:OTTHUMG00000007847	1	1p32	T-cell acute lymphocytic leukemia 1		GO:0005667(transcription factor complex)//GO:0005634(nucleus)//GO:0033193(Lsd1/2 complex)//GO:0000118(histone deacetylase complex)//GO:0000790(nuclear chromatin)	GO:0042826(histone deacetylase binding)//GO:0019899(enzyme binding)//GO:0003700(transcription factor activity, sequence-specific DNA binding)//GO:0000981(RNA polymerase II transcription factor activity, sequence-specific DNA binding)//GO:0000979(RNA polymerase II core promoter sequence-specific DNA binding)//GO:0003682(chromatin binding)//GO:0000977(RNA polymerase II regulatory region sequence-sp…	GO:0051781(positive regulation of cell division)//GO:2000036(regulation of stem cell population maintenance)//GO:0030218(erythrocyte differentiation)//GO:0060218(hematopoietic stem cell differentiation)//GO:0030097(hemopoiesis)//GO:0000122(negative regulation of transcription from RNA polymerase II promoter)//GO:0043249(erythrocyte maturation)//GO:0060375(regulation of mast cell differentiation)/…	NM_003189
KCNAB1	ENSG00000169282	protein_coding	+	chr3:155755489-156256545	501056	0	0	0.0337518	0	0	0	7881	AKR6A3|KCNA1B|KV-BETA-1|Kvb1.3|hKvBeta3|hKvb3	MIM:601141|HGNC:HGNC:6228|Ensembl:ENSG00000169282|HPRD:03089|Vega:OTTHUMG00000158552	3	3q26.1	potassium voltage-gated channel subfamily A member regulatory beta subunit 1		GO:0044224(juxtaparanode region of axon)//GO:0016021(integral component of membrane)//GO:0008076(voltage-gated potassium channel complex)//GO:0043204(perikaryon)//GO:0032839(dendrite cytoplasm)//GO:0005886(plasma membrane)//GO:0005829(cytosol)//GO:0034705(potassium channel complex)//GO:1990635(proximal dendrite)//GO:0031234(extrinsic component of cytoplasmic side of plasma membrane)	GO:0015459(potassium channel regulator activity)//GO:0005249(voltage-gated potassium channel activity)//GO:0070402(NADPH binding)//GO:0044325(ion channel binding)//GO:0004033(aldo-keto reductase (NADP) activity)	GO:0055114(oxidation-reduction process)//GO:0007507(heart development)//GO:0045445(myoblast differentiation)//GO:0071805(potassium ion transmembrane transport)//GO:0007420(brain development)//GO:1901379(regulation of potassium ion transmembrane transport)//GO:0060539(diaphragm development)//GO:0007268(synaptic transmission)//GO:0006813(potassium ion transport)//GO:1902260(negative regulation of d…	NM_172160
KCNAB1	ENSG00000169282	protein_coding	+	chr3:155755489-156256545	501056	0	0	0.0337518	0	0	0	7881	AKR6A3|KCNA1B|KV-BETA-1|Kvb1.3|hKvBeta3|hKvb3	MIM:601141|HGNC:HGNC:6228|Ensembl:ENSG00000169282|HPRD:03089|Vega:OTTHUMG00000158552	3	3q26.1	potassium voltage-gated channel subfamily A member regulatory beta subunit 1		GO:0044224(juxtaparanode region of axon)//GO:0016021(integral component of membrane)//GO:0008076(voltage-gated potassium channel complex)//GO:0043204(perikaryon)//GO:0032839(dendrite cytoplasm)//GO:0005886(plasma membrane)//GO:0005829(cytosol)//GO:0034705(potassium channel complex)//GO:1990635(proximal dendrite)//GO:0031234(extrinsic component of cytoplasmic side of plasma membrane)	GO:0015459(potassium channel regulator activity)//GO:0005249(voltage-gated potassium channel activity)//GO:0070402(NADPH binding)//GO:0044325(ion channel binding)//GO:0004033(aldo-keto reductase (NADP) activity)	GO:0055114(oxidation-reduction process)//GO:0007507(heart development)//GO:0045445(myoblast differentiation)//GO:0071805(potassium ion transmembrane transport)//GO:0007420(brain development)//GO:1901379(regulation of potassium ion transmembrane transport)//GO:0060539(diaphragm development)//GO:0007268(synaptic transmission)//GO:0006813(potassium ion transport)//GO:1902260(negative regulation of d…	NM_003471
KCNAB1	ENSG00000169282	protein_coding	+	chr3:155755489-156256545	501056	0	0	0.0337518	0	0	0	7881	AKR6A3|KCNA1B|KV-BETA-1|Kvb1.3|hKvBeta3|hKvb3	MIM:601141|HGNC:HGNC:6228|Ensembl:ENSG00000169282|HPRD:03089|Vega:OTTHUMG00000158552	3	3q26.1	potassium voltage-gated channel subfamily A member regulatory beta subunit 1		GO:0044224(juxtaparanode region of axon)//GO:0016021(integral component of membrane)//GO:0008076(voltage-gated potassium channel complex)//GO:0043204(perikaryon)//GO:0032839(dendrite cytoplasm)//GO:0005886(plasma membrane)//GO:0005829(cytosol)//GO:0034705(potassium channel complex)//GO:1990635(proximal dendrite)//GO:0031234(extrinsic component of cytoplasmic side of plasma membrane)	GO:0015459(potassium channel regulator activity)//GO:0005249(voltage-gated potassium channel activity)//GO:0070402(NADPH binding)//GO:0044325(ion channel binding)//GO:0004033(aldo-keto reductase (NADP) activity)	GO:0055114(oxidation-reduction process)//GO:0007507(heart development)//GO:0045445(myoblast differentiation)//GO:0071805(potassium ion transmembrane transport)//GO:0007420(brain development)//GO:1901379(regulation of potassium ion transmembrane transport)//GO:0060539(diaphragm development)//GO:0007268(synaptic transmission)//GO:0006813(potassium ion transport)//GO:1902260(negative regulation of d…	NM_172159
WNT7A	ENSG00000154764	protein_coding	-	chr3:13857754-13921618	63864	0	0.0218633	0.0341426	0	0	0	7476	-	MIM:601570|HGNC:HGNC:12786|HPRD:03341	3	3p25	wingless-type MMTV integration site family member 7A	hsa04310(Wnt signaling pathway)//hsa04340(Hedgehog signaling pathway)//hsa04390(Hippo signaling pathway)//hsa04550(Signaling pathways regulating pluripotency of stem cells)//hsa04916(Melanogenesis)//hsa05166(HTLV-I infection)//hsa05200(Pathways in cancer)//hsa05205(Proteoglycans in cancer)//hsa05217(Basal cell carcinoma)	GO:0005886(plasma membrane)//GO:0070062(extracellular exosome)//GO:0005576(extracellular region)//GO:0009986(cell surface)//GO:0005796(Golgi lumen)//GO:0005788(endoplasmic reticulum lumen)//GO:0030666(endocytic vesicle membrane)//GO:0005578(proteinaceous extracellular matrix)//GO:0005615(extracellular space)//GO:0098793(presynapse)	GO:0005102(receptor binding)//GO:0005515(protein binding)//GO:0048018(receptor agonist activity)//GO:0005125(cytokine activity)//GO:0005109(frizzled binding)	GO:0008105(asymmetric protein localization)//GO:0048864(stem cell development)//GO:0035567(non-canonical Wnt signaling pathway)//GO:0060021(palate development)//GO:0014719(skeletal muscle satellite cell activation)//GO:0001502(cartilage condensation)//GO:0035659(Wnt signaling pathway involved in wound healing, spreading of epidermal cells)//GO:2000463(positive regulation of excitatory postsynapti…	NM_004625
TLX1	ENSG00000107807	protein_coding	+	chr10:102849077-102901023	51946	0	0.0452518	0.0353337	0	0	0	3195	HOX11|TCL3	MIM:186770|HGNC:HGNC:5056|Ensembl:ENSG00000107807|HPRD:01728|Vega:OTTHUMG00000019341	10	10q24	T-cell leukemia homeobox 1	hsa05202(Transcriptional misregulation in cancer)	GO:0005634(nucleus)	GO:0001077(transcriptional activator activity, RNA polymerase II core promoter proximal region sequence-specific binding)//GO:0046982(protein heterodimerization activity)//GO:0000978(RNA polymerase II core promoter proximal region sequence-specific DNA binding)//GO:0005515(protein binding)	GO:0008284(positive regulation of cell proliferation)//GO:0048645(organ formation)//GO:0006366(transcription from RNA polymerase II promoter)//GO:0045944(positive regulation of transcription from RNA polymerase II promoter)//GO:0045165(cell fate commitment)//GO:0048536(spleen development)//GO:0030182(neuron differentiation)//GO:0007417(central nervous system development)	NM_005521
TLX1	ENSG00000107807	protein_coding	+	chr10:102849077-102901023	51946	0	0.0452518	0.0353337	0	0	0	3195	HOX11|TCL3	MIM:186770|HGNC:HGNC:5056|Ensembl:ENSG00000107807|HPRD:01728|Vega:OTTHUMG00000019341	10	10q24	T-cell leukemia homeobox 1	hsa05202(Transcriptional misregulation in cancer)	GO:0005634(nucleus)	GO:0001077(transcriptional activator activity, RNA polymerase II core promoter proximal region sequence-specific binding)//GO:0046982(protein heterodimerization activity)//GO:0000978(RNA polymerase II core promoter proximal region sequence-specific DNA binding)//GO:0005515(protein binding)	GO:0008284(positive regulation of cell proliferation)//GO:0048645(organ formation)//GO:0006366(transcription from RNA polymerase II promoter)//GO:0045944(positive regulation of transcription from RNA polymerase II promoter)//GO:0045165(cell fate commitment)//GO:0048536(spleen development)//GO:0030182(neuron differentiation)//GO:0007417(central nervous system development)	NM_001195517
ROBO4	ENSG00000154133	protein_coding	-	chr11:124753586-124768396	14810	0	0	0.0353888	0	0	0	54538	ECSM4|MRB	MIM:607528|HGNC:HGNC:17985|Ensembl:ENSG00000154133|HPRD:09604|Vega:OTTHUMG00000165936	11	11q24.2	roundabout guidance receptor 4		GO:0009897(external side of plasma membrane)//GO:0070062(extracellular exosome)//GO:0016021(integral component of membrane)	GO:0004872(receptor activity)	GO:0042981(regulation of apoptotic process)//GO:0030334(regulation of cell migration)//GO:0030154(cell differentiation)//GO:0001525(angiogenesis)//GO:0030336(negative regulation of cell migration)	NM_019055
PLCH2	ENSG00000149527	protein_coding	+	chr1:2357418-2436969	79551	0.0478235	0	0.0365896	0	0	0	9651	PLC-L4|PLC-eta2|PLCL4|PLCeta2	MIM:612836|HGNC:HGNC:29037|Ensembl:ENSG00000149527|Vega:OTTHUMG00000000719	1	1p36.32	phospholipase C eta 2	hsa00562(Inositol phosphate metabolism)//	GO:0005622(intracellular)//GO:0005886(plasma membrane)//GO:0005575(cellular_component)//GO:0005737(cytoplasm)	GO:0004871(signal transducer activity)//GO:0003674(molecular_function)//GO:0004435(phosphatidylinositol phospholipase C activity)//GO:0005509(calcium ion binding)//GO:0004629(phospholipase C activity)	GO:0008152(metabolic process)//GO:0044281(small molecule metabolic process)//GO:0016042(lipid catabolic process)//GO:0043647(inositol phosphate metabolic process)//GO:0008150(biological_process)//GO:0035556(intracellular signal transduction)//GO:0046488(phosphatidylinositol metabolic process)	NM_014638
WSCD2	ENSG00000075035	protein_coding	+	chr12:108523247-108644314	121067	0	0	0.0392641	0	0	0	9671	-	HGNC:HGNC:29117|Ensembl:ENSG00000075035|HPRD:17196|Vega:OTTHUMG00000169579	12	12q23.3	WSC domain containing 2		GO:0016021(integral component of membrane)			NM_014653
ELTD1	ENSG00000162618	protein_coding	-	chr1:79355448-79472403	116955	0	0.0251951	0.0393467	0	0	0											NM_022159
TUBB1	ENSG00000101162	protein_coding	+	chr20:57594308-57617964	23656	0	0	0.0397118	0	0	0	81027	-	MIM:612901|HGNC:HGNC:16257|Ensembl:ENSG00000101162|HPRD:18243|Vega:OTTHUMG00000032860	20	20q13.32	tubulin beta 1 class VI	hsa04145(Phagosome)//hsa04540(Gap junction)//hsa05130(Pathogenic Escherichia coli infection)	GO:0070062(extracellular exosome)//GO:0005874(microtubule)//GO:0005737(cytoplasm)	GO:0003924(GTPase activity)//GO:0005525(GTP binding)//GO:0005200(structural constituent of cytoskeleton)	GO:0044267(cellular protein metabolic process)//GO:0051225(spindle assembly)//GO:0051084('de novo' posttranslational protein folding)//GO:0006457(protein folding)	NM_030773
ZNF705A	ENSG00000196946	protein_coding	+	chr12:8276227-8371507	95280	0.0262709	0.0257447	0.0402051	0	0	0	440077	-	HGNC:HGNC:32281|Ensembl:ENSG00000196946|HPRD:13364|Vega:OTTHUMG00000168635	12	12p13.31	zinc finger protein 705A		GO:0005622(intracellular)//GO:0005634(nucleus)	GO:0003676(nucleic acid binding)//GO:0046872(metal ion binding)//GO:0003677(DNA binding)	GO:0006351(transcription, DNA-templated)//GO:0006355(regulation of transcription, DNA-templated)	NM_001004328
ZNF705A	ENSG00000196946	protein_coding	+	chr12:8276227-8371507	95280	0.0262709	0.0257447	0.0402051	0	0	0	440077	-	HGNC:HGNC:32281|Ensembl:ENSG00000196946|HPRD:13364|Vega:OTTHUMG00000168635	12	12p13.31	zinc finger protein 705A		GO:0005622(intracellular)//GO:0005634(nucleus)	GO:0003676(nucleic acid binding)//GO:0046872(metal ion binding)//GO:0003677(DNA binding)	GO:0006351(transcription, DNA-templated)//GO:0006355(regulation of transcription, DNA-templated)	NM_001278713
CTRC	ENSG00000162438	protein_coding	+	chr1:15764934-15775737	10803	0.576636	0	0.0443437	0	0	0	11330	CLCR|ELA4	MIM:601405|HGNC:HGNC:2523|Ensembl:ENSG00000162438|HPRD:03242|Vega:OTTHUMG00000002255	1	1p36.21	chymotrypsin C		GO:0005576(extracellular region)	GO:0008233(peptidase activity)//GO:0005515(protein binding)//GO:0004252(serine-type endopeptidase activity)	GO:0006508(proteolysis)//GO:0009235(cobalamin metabolic process)//GO:0006767(water-soluble vitamin metabolic process)//GO:0044281(small molecule metabolic process)//GO:0006766(vitamin metabolic process)	NM_007272
FAM46D	ENSG00000174016	protein_coding	+	chrX:79591002-79700810	109808	0	0.0297372	0.0464408	0	0	0	169966	CT1.26|CT112	HGNC:HGNC:28399|Ensembl:ENSG00000174016|HPRD:06643|Vega:OTTHUMG00000021902	X	Xq21.1	family with sequence similarity 46 member D			GO:0005515(protein binding)		NM_152630
FAM46D	ENSG00000174016	protein_coding	+	chrX:79591002-79700810	109808	0	0.0297372	0.0464408	0	0	0	169966	CT1.26|CT112	HGNC:HGNC:28399|Ensembl:ENSG00000174016|HPRD:06643|Vega:OTTHUMG00000021902	X	Xq21.1	family with sequence similarity 46 member D			GO:0005515(protein binding)		NM_001170574
GRIK3	ENSG00000163873	protein_coding	-	chr1:37261127-37499730	238603	0.0619079	0	0.0473841	0	0	0	2899	EAA5|GLR7|GLUR7|GluK3|GluR7a	MIM:138243|HGNC:HGNC:4581|Ensembl:ENSG00000163873|HPRD:00691|Vega:OTTHUMG00000004189	1	1p34.3	glutamate ionotropic receptor kainate type subunit 3	hsa04080(Neuroactive ligand-receptor interaction)//hsa04724(Glutamatergic synapse)	GO:0005886(plasma membrane)//GO:0005887(integral component of plasma membrane)//GO:0043204(perikaryon)//GO:0032839(dendrite cytoplasm)//GO:0030425(dendrite)//GO:0030424(axon)//GO:0030054(cell junction)//GO:0045211(postsynaptic membrane)//GO:0043195(terminal bouton)	GO:0001640(adenylate cyclase inhibiting G-protein coupled glutamate receptor activity)//GO:0004970(ionotropic glutamate receptor activity)//GO:0008066(glutamate receptor activity)//GO:0015277(kainate selective glutamate receptor activity)//GO:0005234(extracellular-glutamate-gated ion channel activity)	GO:0007215(glutamate receptor signaling pathway)//GO:0007268(synaptic transmission)//GO:0042391(regulation of membrane potential)//GO:0051967(negative regulation of synaptic transmission, glutamatergic)//GO:0007216(G-protein coupled glutamate receptor signaling pathway)//GO:0035235(ionotropic glutamate receptor signaling pathway)//GO:0007196(adenylate cyclase-inhibiting G-protein coupled glutamat…	NM_000831
DPCR1	ENSG00000168631	protein_coding	+	chr6:30908748-30922639	13891	0.0168596	0	0.0516548	0	0	0	135656	PBLT	MIM:613928|HGNC:HGNC:21666|Ensembl:ENSG00000168631|HPRD:16073|Vega:OTTHUMG00000031104	6	6p21.33	diffuse panbronchiolitis critical region 1		GO:0016021(integral component of membrane)		GO:1903955(positive regulation of protein targeting to mitochondrion)	NM_080870
ENTHD1	ENSG00000176177	protein_coding	-	chr22:40139048-40289868	150820	0	0	0.0519275	0	0	0	150350	CACNA1I|dJ370M22.3	HGNC:HGNC:26352|Ensembl:ENSG00000176177|HPRD:08063|Vega:OTTHUMG00000151098	22	22q13.1	ENTH domain containing 1					NM_152512
CHRM5	ENSG00000184984	protein_coding	+	chr15:34158427-34357291	198864	0	0	0.0523954	0	0	0	1133	HM5	MIM:118496|HGNC:HGNC:1954|HPRD:00331	15	15q26	cholinergic receptor, muscarinic 5	hsa04020(Calcium signaling pathway)//hsa04080(Neuroactive ligand-receptor interaction)//hsa04725(Cholinergic synapse)//hsa04810(Regulation of actin cytoskeleton)	GO:0045202(synapse)//GO:0005886(plasma membrane)//GO:0005887(integral component of plasma membrane)//GO:0030054(cell junction)//GO:0045211(postsynaptic membrane)	GO:0004435(phosphatidylinositol phospholipase C activity)//GO:0016907(G-protein coupled acetylcholine receptor activity)	GO:0007207(phospholipase C-activating G-protein coupled acetylcholine receptor signaling pathway)//GO:0019226(transmission of nerve impulse)//GO:0001696(gastric acid secretion)//GO:0008283(cell proliferation)//GO:0060304(regulation of phosphatidylinositol dephosphorylation)//GO:0007197(adenylate cyclase-inhibiting G-protein coupled acetylcholine receptor signaling pathway)//GO:0007271(synaptic tr…	NM_012125
ADAMTS16	ENSG00000145536	protein_coding	+	chr5:5140442-5320417	179975	0.0282173	0.10085	0.0525028	0	0	0	170690	ADAMTS16s	MIM:607510|HGNC:HGNC:17108|Ensembl:ENSG00000145536|HPRD:06331|Vega:OTTHUMG00000161663	5	5p15	ADAM metallopeptidase with thrombospondin type 1 motif 16		GO:0005578(proteinaceous extracellular matrix)	GO:0008270(zinc ion binding)//GO:0004222(metalloendopeptidase activity)	GO:0006508(proteolysis)//GO:0001658(branching involved in ureteric bud morphogenesis)//GO:1902017(regulation of cilium assembly)//GO:0003073(regulation of systemic arterial blood pressure)	NM_139056
ADRA1D	ENSG00000171873	protein_coding	-	chr20:4201328-4229721	28393	0	0	0.0526069	0	0	0	146	ADRA1|ADRA1A|ADRA1R|ALPHA1|DAR|dJ779E11.2	MIM:104219|HGNC:HGNC:280|Ensembl:ENSG00000171873|HPRD:00079|Vega:OTTHUMG00000031779	20	20p13	adrenoceptor alpha 1D	hsa04020(Calcium signaling pathway)//hsa04022(cGMP-PKG signaling pathway)//hsa04080(Neuroactive ligand-receptor interaction)//hsa04261(Adrenergic signaling in cardiomyocytes)//hsa04270(Vascular smooth muscle contraction)//hsa04970(Salivary secretion)	GO:0005886(plasma membrane)//GO:0005887(integral component of plasma membrane)//GO:0005829(cytosol)	GO:0004937(alpha1-adrenergic receptor activity)//GO:0005515(protein binding)	GO:0008284(positive regulation of cell proliferation)//GO:0071880(adenylate cyclase-activating adrenergic receptor signaling pathway)//GO:0007200(phospholipase C-activating G-protein coupled receptor signaling pathway)//GO:0007267(cell-cell signaling)//GO:0006259(DNA metabolic process)//GO:0045987(positive regulation of smooth muscle contraction)//GO:0008283(cell proliferation)//GO:0007204(positi…	NM_000678
DMP1	ENSG00000152592	protein_coding	+	chr4:88489186-88655108	165922	0	0	0.053492	0	0	0	1758	ARHP|ARHR|DMP-1	MIM:600980|HGNC:HGNC:2932|Ensembl:ENSG00000152592|HPRD:02989|Vega:OTTHUMG00000130598	4	4q21	dentin matrix acidic phosphoprotein 1		GO:0005576(extracellular region)//GO:0043231(intracellular membrane-bounded organelle)//GO:0005578(proteinaceous extracellular matrix)//GO:0005730(nucleolus)//GO:0005634(nucleus)//GO:0005737(cytoplasm)	GO:0050840(extracellular matrix binding)//GO:0005178(integrin binding)//GO:0005509(calcium ion binding)	GO:0001503(ossification)//GO:0010811(positive regulation of cell-substrate adhesion)//GO:0031214(biomineral tissue development)//GO:0030198(extracellular matrix organization)	NM_004407
DMP1	ENSG00000152592	protein_coding	+	chr4:88489186-88655108	165922	0	0	0.053492	0	0	0	1758	ARHP|ARHR|DMP-1	MIM:600980|HGNC:HGNC:2932|Ensembl:ENSG00000152592|HPRD:02989|Vega:OTTHUMG00000130598	4	4q21	dentin matrix acidic phosphoprotein 1		GO:0005576(extracellular region)//GO:0043231(intracellular membrane-bounded organelle)//GO:0005578(proteinaceous extracellular matrix)//GO:0005730(nucleolus)//GO:0005634(nucleus)//GO:0005737(cytoplasm)	GO:0050840(extracellular matrix binding)//GO:0005178(integrin binding)//GO:0005509(calcium ion binding)	GO:0001503(ossification)//GO:0010811(positive regulation of cell-substrate adhesion)//GO:0031214(biomineral tissue development)//GO:0030198(extracellular matrix organization)	NM_001079911
CASS4	ENSG00000087589	protein_coding	+	chr20:54987167-55034396	47229	0.102755	0.137902	0.05384	0	0	0	57091	C20orf32|CAS4|HEFL|HEPL	HGNC:HGNC:15878|Ensembl:ENSG00000087589|HPRD:09842|Vega:OTTHUMG00000032788	20	20q13.31	Cas scaffolding protein family member 4		GO:0005925(focal adhesion)//GO:0005856(cytoskeleton)//GO:0005737(cytoplasm)	GO:0000155(phosphorelay sensor kinase activity)	GO:0023014(signal transduction by protein phosphorylation)//GO:0007155(cell adhesion)//GO:0000160(phosphorelay signal transduction system)	NM_001164116
CASS4	ENSG00000087589	protein_coding	+	chr20:54987167-55034396	47229	0.102755	0.137902	0.05384	0	0	0	57091	C20orf32|CAS4|HEFL|HEPL	HGNC:HGNC:15878|Ensembl:ENSG00000087589|HPRD:09842|Vega:OTTHUMG00000032788	20	20q13.31	Cas scaffolding protein family member 4		GO:0005925(focal adhesion)//GO:0005856(cytoskeleton)//GO:0005737(cytoplasm)	GO:0000155(phosphorelay sensor kinase activity)	GO:0023014(signal transduction by protein phosphorylation)//GO:0007155(cell adhesion)//GO:0000160(phosphorelay signal transduction system)	NM_001164115
CASS4	ENSG00000087589	protein_coding	+	chr20:54987167-55034396	47229	0.102755	0.137902	0.05384	0	0	0	57091	C20orf32|CAS4|HEFL|HEPL	HGNC:HGNC:15878|Ensembl:ENSG00000087589|HPRD:09842|Vega:OTTHUMG00000032788	20	20q13.31	Cas scaffolding protein family member 4		GO:0005925(focal adhesion)//GO:0005856(cytoskeleton)//GO:0005737(cytoplasm)	GO:0000155(phosphorelay sensor kinase activity)	GO:0023014(signal transduction by protein phosphorylation)//GO:0007155(cell adhesion)//GO:0000160(phosphorelay signal transduction system)	NM_001164114
CASS4	ENSG00000087589	protein_coding	+	chr20:54987167-55034396	47229	0.102755	0.137902	0.05384	0	0	0	57091	C20orf32|CAS4|HEFL|HEPL	HGNC:HGNC:15878|Ensembl:ENSG00000087589|HPRD:09842|Vega:OTTHUMG00000032788	20	20q13.31	Cas scaffolding protein family member 4		GO:0005925(focal adhesion)//GO:0005856(cytoskeleton)//GO:0005737(cytoplasm)	GO:0000155(phosphorelay sensor kinase activity)	GO:0023014(signal transduction by protein phosphorylation)//GO:0007155(cell adhesion)//GO:0000160(phosphorelay signal transduction system)	NM_020356
CATSPER1	ENSG00000175294	protein_coding	-	chr11:65784222-65793988	9766	0	0.150174	0.0538451	0	0	0	117144	CATSPER|SPGF7	MIM:606389|HGNC:HGNC:17116|Ensembl:ENSG00000175294|HPRD:09396|Vega:OTTHUMG00000166668	11	11q12.1	cation channel sperm associated 1		GO:0005886(plasma membrane)//GO:0031514(motile cilium)//GO:0036128(CatSper complex)	GO:0005245(voltage-gated calcium channel activity)//GO:0005515(protein binding)//GO:0005227(calcium activated cation channel activity)	GO:0035036(sperm-egg recognition)//GO:0007338(single fertilization)//GO:0030317(sperm motility)//GO:0070588(calcium ion transmembrane transport)//GO:0032504(multicellular organism reproduction)//GO:0034765(regulation of ion transmembrane transport)//GO:0007283(spermatogenesis)//GO:0030154(cell differentiation)//GO:0060296(regulation of cilium beat frequency involved in ciliary motility)//GO:00072…	NM_053054
PODN	ENSG00000174348	protein_coding	+	chr1:53527853-53551174	23321	0	0	0.0539516	0	0	0	127435	PCAN|SLRR5A	MIM:608661|HGNC:HGNC:23174|Ensembl:ENSG00000174348|HPRD:10557|Vega:OTTHUMG00000008934	1	1p32.3	podocan		GO:0005578(proteinaceous extracellular matrix)//GO:0005615(extracellular space)//GO:0005737(cytoplasm)	GO:0005518(collagen binding)//GO:0004860(protein kinase inhibitor activity)	GO:1904030(negative regulation of cyclin-dependent protein kinase activity)//GO:0030336(negative regulation of cell migration)//GO:0019221(cytokine-mediated signaling pathway)//GO:0008285(negative regulation of cell proliferation)//GO:0046426(negative regulation of JAK-STAT cascade)//GO:0006469(negative regulation of protein kinase activity)	NM_001199080
PODN	ENSG00000174348	protein_coding	+	chr1:53527853-53551174	23321	0	0	0.0539516	0	0	0	127435	PCAN|SLRR5A	MIM:608661|HGNC:HGNC:23174|Ensembl:ENSG00000174348|HPRD:10557|Vega:OTTHUMG00000008934	1	1p32.3	podocan		GO:0005578(proteinaceous extracellular matrix)//GO:0005615(extracellular space)//GO:0005737(cytoplasm)	GO:0005518(collagen binding)//GO:0004860(protein kinase inhibitor activity)	GO:1904030(negative regulation of cyclin-dependent protein kinase activity)//GO:0030336(negative regulation of cell migration)//GO:0019221(cytokine-mediated signaling pathway)//GO:0008285(negative regulation of cell proliferation)//GO:0046426(negative regulation of JAK-STAT cascade)//GO:0006469(negative regulation of protein kinase activity)	NM_001199081
PODN	ENSG00000174348	protein_coding	+	chr1:53527853-53551174	23321	0	0	0.0539516	0	0	0	127435	PCAN|SLRR5A	MIM:608661|HGNC:HGNC:23174|Ensembl:ENSG00000174348|HPRD:10557|Vega:OTTHUMG00000008934	1	1p32.3	podocan		GO:0005578(proteinaceous extracellular matrix)//GO:0005615(extracellular space)//GO:0005737(cytoplasm)	GO:0005518(collagen binding)//GO:0004860(protein kinase inhibitor activity)	GO:1904030(negative regulation of cyclin-dependent protein kinase activity)//GO:0030336(negative regulation of cell migration)//GO:0019221(cytokine-mediated signaling pathway)//GO:0008285(negative regulation of cell proliferation)//GO:0046426(negative regulation of JAK-STAT cascade)//GO:0006469(negative regulation of protein kinase activity)	NM_153703
PODN	ENSG00000174348	protein_coding	+	chr1:53527853-53551174	23321	0	0	0.0539516	0	0	0	127435	PCAN|SLRR5A	MIM:608661|HGNC:HGNC:23174|Ensembl:ENSG00000174348|HPRD:10557|Vega:OTTHUMG00000008934	1	1p32.3	podocan		GO:0005578(proteinaceous extracellular matrix)//GO:0005615(extracellular space)//GO:0005737(cytoplasm)	GO:0005518(collagen binding)//GO:0004860(protein kinase inhibitor activity)	GO:1904030(negative regulation of cyclin-dependent protein kinase activity)//GO:0030336(negative regulation of cell migration)//GO:0019221(cytokine-mediated signaling pathway)//GO:0008285(negative regulation of cell proliferation)//GO:0046426(negative regulation of JAK-STAT cascade)//GO:0006469(negative regulation of protein kinase activity)	NM_001199082
FCAMR	ENSG00000162897	protein_coding	-	chr1:207131309-207143970	12661	0	0	0.0541479	0	0	0	83953	CD351|FCA/MR|FKSG87	MIM:605484|HGNC:HGNC:24692|Ensembl:ENSG00000162897|HPRD:12020|Vega:OTTHUMG00000036579	1	1q32.1	Fc fragment of IgA and IgM receptor		GO:0016021(integral component of membrane)//GO:0005886(plasma membrane)	GO:0019862(IgA binding)//GO:0004888(transmembrane signaling receptor activity)//GO:0001791(IgM binding)	GO:0002250(adaptive immune response)//GO:0007165(signal transduction)	NM_001170631
FCAMR	ENSG00000162897	protein_coding	-	chr1:207131309-207143970	12661	0	0	0.0541479	0	0	0	83953	CD351|FCA/MR|FKSG87	MIM:605484|HGNC:HGNC:24692|Ensembl:ENSG00000162897|HPRD:12020|Vega:OTTHUMG00000036579	1	1q32.1	Fc fragment of IgA and IgM receptor		GO:0016021(integral component of membrane)//GO:0005886(plasma membrane)	GO:0019862(IgA binding)//GO:0004888(transmembrane signaling receptor activity)//GO:0001791(IgM binding)	GO:0002250(adaptive immune response)//GO:0007165(signal transduction)	NM_001122979
FCAMR	ENSG00000162897	protein_coding	-	chr1:207131309-207143970	12661	0	0	0.0541479	0	0	0	83953	CD351|FCA/MR|FKSG87	MIM:605484|HGNC:HGNC:24692|Ensembl:ENSG00000162897|HPRD:12020|Vega:OTTHUMG00000036579	1	1q32.1	Fc fragment of IgA and IgM receptor		GO:0016021(integral component of membrane)//GO:0005886(plasma membrane)	GO:0019862(IgA binding)//GO:0004888(transmembrane signaling receptor activity)//GO:0001791(IgM binding)	GO:0002250(adaptive immune response)//GO:0007165(signal transduction)	NM_032029
CPLX2	ENSG00000145920	protein_coding	+	chr5:175223312-175311024	87712	0.0356348	0	0.0545109	0	0	0	10814	921-L|CPX-2|CPX2|Hfb1	MIM:605033|HGNC:HGNC:2310|Ensembl:ENSG00000145920|HPRD:09234|Vega:OTTHUMG00000130665	5	5q35.2	complexin 2	hsa04721(Synaptic vesicle cycle)	GO:0070554(synaptobrevin 2-SNAP-25-syntaxin-3-complexin complex)//GO:0030425(dendrite)//GO:0042629(mast cell granule)//GO:0005829(cytosol)//GO:0070033(synaptobrevin 2-SNAP-25-syntaxin-1a-complexin II complex)//GO:0043025(neuronal cell body)//GO:0043195(terminal bouton)	GO:0017075(syntaxin-1 binding)//GO:0048306(calcium-dependent protein binding)//GO:0019905(syntaxin binding)	GO:0017157(regulation of exocytosis)//GO:0030154(cell differentiation)//GO:0031915(positive regulation of synaptic plasticity)//GO:0006904(vesicle docking involved in exocytosis)//GO:0007399(nervous system development)//GO:0043303(mast cell degranulation)//GO:0006836(neurotransmitter transport)//GO:0016079(synaptic vesicle exocytosis)	NM_006650
CPLX2	ENSG00000145920	protein_coding	+	chr5:175223312-175311024	87712	0.0356348	0	0.0545109	0	0	0	10814	921-L|CPX-2|CPX2|Hfb1	MIM:605033|HGNC:HGNC:2310|Ensembl:ENSG00000145920|HPRD:09234|Vega:OTTHUMG00000130665	5	5q35.2	complexin 2	hsa04721(Synaptic vesicle cycle)	GO:0070554(synaptobrevin 2-SNAP-25-syntaxin-3-complexin complex)//GO:0030425(dendrite)//GO:0042629(mast cell granule)//GO:0005829(cytosol)//GO:0070033(synaptobrevin 2-SNAP-25-syntaxin-1a-complexin II complex)//GO:0043025(neuronal cell body)//GO:0043195(terminal bouton)	GO:0017075(syntaxin-1 binding)//GO:0048306(calcium-dependent protein binding)//GO:0019905(syntaxin binding)	GO:0017157(regulation of exocytosis)//GO:0030154(cell differentiation)//GO:0031915(positive regulation of synaptic plasticity)//GO:0006904(vesicle docking involved in exocytosis)//GO:0007399(nervous system development)//GO:0043303(mast cell degranulation)//GO:0006836(neurotransmitter transport)//GO:0016079(synaptic vesicle exocytosis)	NM_001008220
TRAPPC3L	ENSG00000173626	protein_coding	-	chr6:116813459-116880031	66572	0	0.187439	0.0585496	0	0	0	100128327	BET3L|bA259P20.2	MIM:614137|HGNC:HGNC:21090|Ensembl:ENSG00000173626|Vega:OTTHUMG00000015440	6	6q22.1	trafficking protein particle complex 3 like		GO:0005783(endoplasmic reticulum)//GO:0005794(Golgi apparatus)		GO:0016192(vesicle-mediated transport)	NM_001139444
ACTL7B	ENSG00000148156	protein_coding	-	chr9:111616870-111619239	2369	0.117387	0.0383679	0.0599247	0	0	0	10880	Tact1	MIM:604304|HGNC:HGNC:162|HPRD:11977	9	9q31	actin like 7B		GO:0015629(actin cytoskeleton)//GO:0005737(cytoplasm)	GO:0005200(structural constituent of cytoskeleton)		NM_006686
KRT75	ENSG00000170454	protein_coding	-	chr12:52801363-52828309	26946	0.0798778	0	0.0611678	0	0	0	9119	K6HF|KB18|PFB	MIM:609025|HGNC:HGNC:24431|Ensembl:ENSG00000170454|HPRD:11057|Vega:OTTHUMG00000169592	12	12q13	keratin 75, type II		GO:0005882(intermediate filament)//GO:0070062(extracellular exosome)//GO:0045095(keratin filament)	GO:0005198(structural molecule activity)	GO:0002244(hematopoietic progenitor cell differentiation)	NM_004693
CDHR5	ENSG00000099834	protein_coding	-	chr11:616564-626078	9514	0	0	0.0613349	0	0	0	53841	MU-PCDH|MUCDHL|MUPCDH	MIM:606839|HGNC:HGNC:7521|Ensembl:ENSG00000099834|HPRD:06021|Vega:OTTHUMG00000132018	11	11p15.5	cadherin related family member 5		GO:0005886(plasma membrane)//GO:0070062(extracellular exosome)//GO:0016021(integral component of membrane)//GO:0005905(coated pit)	GO:0005515(protein binding)//GO:0005509(calcium ion binding)//GO:0008013(beta-catenin binding)	GO:0007156(homophilic cell adhesion via plasma membrane adhesion molecules)//GO:0007155(cell adhesion)	NM_031264
CDHR5	ENSG00000099834	protein_coding	-	chr11:616564-626078	9514	0	0	0.0613349	0	0	0	53841	MU-PCDH|MUCDHL|MUPCDH	MIM:606839|HGNC:HGNC:7521|Ensembl:ENSG00000099834|HPRD:06021|Vega:OTTHUMG00000132018	11	11p15.5	cadherin related family member 5		GO:0005886(plasma membrane)//GO:0070062(extracellular exosome)//GO:0016021(integral component of membrane)//GO:0005905(coated pit)	GO:0005515(protein binding)//GO:0005509(calcium ion binding)//GO:0008013(beta-catenin binding)	GO:0007156(homophilic cell adhesion via plasma membrane adhesion molecules)//GO:0007155(cell adhesion)	NM_021924
CDHR5	ENSG00000099834	protein_coding	-	chr11:616564-626078	9514	0	0	0.0613349	0	0	0	53841	MU-PCDH|MUCDHL|MUPCDH	MIM:606839|HGNC:HGNC:7521|Ensembl:ENSG00000099834|HPRD:06021|Vega:OTTHUMG00000132018	11	11p15.5	cadherin related family member 5		GO:0005886(plasma membrane)//GO:0070062(extracellular exosome)//GO:0016021(integral component of membrane)//GO:0005905(coated pit)	GO:0005515(protein binding)//GO:0005509(calcium ion binding)//GO:0008013(beta-catenin binding)	GO:0007156(homophilic cell adhesion via plasma membrane adhesion molecules)//GO:0007155(cell adhesion)	NM_001171968
OR2H1	ENSG00000204688	protein_coding	+	chr6:29424957-29432105	7148	0	0	0.0632377	0	0	0	26716	6M1-16|HS6M1-16|OLFR42A-9004-14|OLFR42A-9004.14/9026.2|OR2H6|OR2H8|OR6-2|dJ994E9.4	HGNC:HGNC:8252|Ensembl:ENSG00000204688|HPRD:17699|Vega:OTTHUMG00000031050	6	6p21.32	olfactory receptor family 2 subfamily H member 1	hsa04740(Olfactory transduction)	GO:0005886(plasma membrane)//GO:0016021(integral component of membrane)	GO:0004930(G-protein coupled receptor activity)//GO:0004984(olfactory receptor activity)	GO:0007608(sensory perception of smell)//GO:0007186(G-protein coupled receptor signaling pathway)//GO:0050911(detection of chemical stimulus involved in sensory perception of smell)	NM_030883
SLC26A5	ENSG00000170615	protein_coding	-	chr7:102937868-103629963	692095	0	0.197112	0.0635589	0	0	0	375611	DFNB61|PRES	MIM:604943|HGNC:HGNC:9359|Ensembl:ENSG00000170615|HPRD:09224|Vega:OTTHUMG00000149911	7	7q22.1	solute carrier family 26 (anion exchanger), member 5		GO:0016323(basolateral plasma membrane)//GO:0016021(integral component of membrane)//GO:0005887(integral component of plasma membrane)//GO:0016328(lateral plasma membrane)//GO:0005737(cytoplasm)	GO:0019531(oxalate transmembrane transporter activity)//GO:0030507(spectrin binding)//GO:0042803(protein homodimerization activity)//GO:0015106(bicarbonate transmembrane transporter activity)//GO:0005254(chloride channel activity)//GO:0008271(secondary active sulfate transmembrane transporter activity)//GO:0015116(sulfate transmembrane transporter activity)//GO:0008134(transcription factor bindin…	GO:0015755(fructose transport)//GO:0015701(bicarbonate transport)//GO:0008360(regulation of cell shape)//GO:0051262(protein tetramerization)//GO:0042493(response to drug)//GO:0010996(response to auditory stimulus)//GO:1902476(chloride transmembrane transport)//GO:1902358(sulfate transmembrane transport)//GO:0042391(regulation of membrane potential)//GO:0035864(response to potassium ion)//GO:00514…	NM_206883
SLC26A5	ENSG00000170615	protein_coding	-	chr7:102937868-103629963	692095	0	0.197112	0.0635589	0	0	0	375611	DFNB61|PRES	MIM:604943|HGNC:HGNC:9359|Ensembl:ENSG00000170615|HPRD:09224|Vega:OTTHUMG00000149911	7	7q22.1	solute carrier family 26 (anion exchanger), member 5		GO:0016323(basolateral plasma membrane)//GO:0016021(integral component of membrane)//GO:0005887(integral component of plasma membrane)//GO:0016328(lateral plasma membrane)//GO:0005737(cytoplasm)	GO:0019531(oxalate transmembrane transporter activity)//GO:0030507(spectrin binding)//GO:0042803(protein homodimerization activity)//GO:0015106(bicarbonate transmembrane transporter activity)//GO:0005254(chloride channel activity)//GO:0008271(secondary active sulfate transmembrane transporter activity)//GO:0015116(sulfate transmembrane transporter activity)//GO:0008134(transcription factor bindin…	GO:0015755(fructose transport)//GO:0015701(bicarbonate transport)//GO:0008360(regulation of cell shape)//GO:0051262(protein tetramerization)//GO:0042493(response to drug)//GO:0010996(response to auditory stimulus)//GO:1902476(chloride transmembrane transport)//GO:1902358(sulfate transmembrane transport)//GO:0042391(regulation of membrane potential)//GO:0035864(response to potassium ion)//GO:00514…	NM_206885
SLC26A5	ENSG00000170615	protein_coding	-	chr7:102937868-103629963	692095	0	0.197112	0.0635589	0	0	0	375611	DFNB61|PRES	MIM:604943|HGNC:HGNC:9359|Ensembl:ENSG00000170615|HPRD:09224|Vega:OTTHUMG00000149911	7	7q22.1	solute carrier family 26 (anion exchanger), member 5		GO:0016323(basolateral plasma membrane)//GO:0016021(integral component of membrane)//GO:0005887(integral component of plasma membrane)//GO:0016328(lateral plasma membrane)//GO:0005737(cytoplasm)	GO:0019531(oxalate transmembrane transporter activity)//GO:0030507(spectrin binding)//GO:0042803(protein homodimerization activity)//GO:0015106(bicarbonate transmembrane transporter activity)//GO:0005254(chloride channel activity)//GO:0008271(secondary active sulfate transmembrane transporter activity)//GO:0015116(sulfate transmembrane transporter activity)//GO:0008134(transcription factor bindin…	GO:0015755(fructose transport)//GO:0015701(bicarbonate transport)//GO:0008360(regulation of cell shape)//GO:0051262(protein tetramerization)//GO:0042493(response to drug)//GO:0010996(response to auditory stimulus)//GO:1902476(chloride transmembrane transport)//GO:1902358(sulfate transmembrane transport)//GO:0042391(regulation of membrane potential)//GO:0035864(response to potassium ion)//GO:00514…	NM_206884
SLC26A5	ENSG00000170615	protein_coding	-	chr7:102937868-103629963	692095	0	0.197112	0.0635589	0	0	0	375611	DFNB61|PRES	MIM:604943|HGNC:HGNC:9359|Ensembl:ENSG00000170615|HPRD:09224|Vega:OTTHUMG00000149911	7	7q22.1	solute carrier family 26 (anion exchanger), member 5		GO:0016323(basolateral plasma membrane)//GO:0016021(integral component of membrane)//GO:0005887(integral component of plasma membrane)//GO:0016328(lateral plasma membrane)//GO:0005737(cytoplasm)	GO:0019531(oxalate transmembrane transporter activity)//GO:0030507(spectrin binding)//GO:0042803(protein homodimerization activity)//GO:0015106(bicarbonate transmembrane transporter activity)//GO:0005254(chloride channel activity)//GO:0008271(secondary active sulfate transmembrane transporter activity)//GO:0015116(sulfate transmembrane transporter activity)//GO:0008134(transcription factor bindin…	GO:0015755(fructose transport)//GO:0015701(bicarbonate transport)//GO:0008360(regulation of cell shape)//GO:0051262(protein tetramerization)//GO:0042493(response to drug)//GO:0010996(response to auditory stimulus)//GO:1902476(chloride transmembrane transport)//GO:1902358(sulfate transmembrane transport)//GO:0042391(regulation of membrane potential)//GO:0035864(response to potassium ion)//GO:00514…	NM_198999
SLC26A5	ENSG00000170615	protein_coding	-	chr7:102937868-103629963	692095	0	0.197112	0.0635589	0	0	0	375611	DFNB61|PRES	MIM:604943|HGNC:HGNC:9359|Ensembl:ENSG00000170615|HPRD:09224|Vega:OTTHUMG00000149911	7	7q22.1	solute carrier family 26 (anion exchanger), member 5		GO:0016323(basolateral plasma membrane)//GO:0016021(integral component of membrane)//GO:0005887(integral component of plasma membrane)//GO:0016328(lateral plasma membrane)//GO:0005737(cytoplasm)	GO:0019531(oxalate transmembrane transporter activity)//GO:0030507(spectrin binding)//GO:0042803(protein homodimerization activity)//GO:0015106(bicarbonate transmembrane transporter activity)//GO:0005254(chloride channel activity)//GO:0008271(secondary active sulfate transmembrane transporter activity)//GO:0015116(sulfate transmembrane transporter activity)//GO:0008134(transcription factor bindin…	GO:0015755(fructose transport)//GO:0015701(bicarbonate transport)//GO:0008360(regulation of cell shape)//GO:0051262(protein tetramerization)//GO:0042493(response to drug)//GO:0010996(response to auditory stimulus)//GO:1902476(chloride transmembrane transport)//GO:1902358(sulfate transmembrane transport)//GO:0042391(regulation of membrane potential)//GO:0035864(response to potassium ion)//GO:00514…	NM_001167962
NRG3	ENSG00000185737	protein_coding	+	chr10:83635069-84746935	1111866	0.0431874	0	0.0661545	0	0	0	10718	HRG3|pro-NRG3	MIM:605533|HGNC:HGNC:7999|Ensembl:ENSG00000185737|HPRD:16115|Vega:OTTHUMG00000018626	10	10q23.1	neuregulin 3	hsa04012(ErbB signaling pathway)	GO:0005622(intracellular)//GO:0016021(integral component of membrane)//GO:0005887(integral component of plasma membrane)//GO:0005576(extracellular region)//GO:0005615(extracellular space)	GO:0005102(receptor binding)//GO:0030971(receptor tyrosine kinase binding)//GO:0008083(growth factor activity)//GO:0045499(chemorepellent activity)//GO:0030297(transmembrane receptor protein tyrosine kinase activator activity)	GO:0007171(activation of transmembrane receptor protein tyrosine kinase activity)//GO:2001223(negative regulation of neuron migration)//GO:0021842(chemorepulsion involved in interneuron migration from the subpallium to the cortex)//GO:0060596(mammary placode formation)//GO:0001558(regulation of cell growth)//GO:0048513(animal organ development)//GO:0035556(intracellular signal transduction)//GO:0…	NM_001165972
NRG3	ENSG00000185737	protein_coding	+	chr10:83635069-84746935	1111866	0.0431874	0	0.0661545	0	0	0	10718	HRG3|pro-NRG3	MIM:605533|HGNC:HGNC:7999|Ensembl:ENSG00000185737|HPRD:16115|Vega:OTTHUMG00000018626	10	10q23.1	neuregulin 3	hsa04012(ErbB signaling pathway)	GO:0005622(intracellular)//GO:0016021(integral component of membrane)//GO:0005887(integral component of plasma membrane)//GO:0005576(extracellular region)//GO:0005615(extracellular space)	GO:0005102(receptor binding)//GO:0030971(receptor tyrosine kinase binding)//GO:0008083(growth factor activity)//GO:0045499(chemorepellent activity)//GO:0030297(transmembrane receptor protein tyrosine kinase activator activity)	GO:0007171(activation of transmembrane receptor protein tyrosine kinase activity)//GO:2001223(negative regulation of neuron migration)//GO:0021842(chemorepulsion involved in interneuron migration from the subpallium to the cortex)//GO:0060596(mammary placode formation)//GO:0001558(regulation of cell growth)//GO:0048513(animal organ development)//GO:0035556(intracellular signal transduction)//GO:0…	NM_001010848
NRG3	ENSG00000185737	protein_coding	+	chr10:83635069-84746935	1111866	0.0431874	0	0.0661545	0	0	0	10718	HRG3|pro-NRG3	MIM:605533|HGNC:HGNC:7999|Ensembl:ENSG00000185737|HPRD:16115|Vega:OTTHUMG00000018626	10	10q23.1	neuregulin 3	hsa04012(ErbB signaling pathway)	GO:0005622(intracellular)//GO:0016021(integral component of membrane)//GO:0005887(integral component of plasma membrane)//GO:0005576(extracellular region)//GO:0005615(extracellular space)	GO:0005102(receptor binding)//GO:0030971(receptor tyrosine kinase binding)//GO:0008083(growth factor activity)//GO:0045499(chemorepellent activity)//GO:0030297(transmembrane receptor protein tyrosine kinase activator activity)	GO:0007171(activation of transmembrane receptor protein tyrosine kinase activity)//GO:2001223(negative regulation of neuron migration)//GO:0021842(chemorepulsion involved in interneuron migration from the subpallium to the cortex)//GO:0060596(mammary placode formation)//GO:0001558(regulation of cell growth)//GO:0048513(animal organ development)//GO:0035556(intracellular signal transduction)//GO:0…	NM_001165973
HFE2	ENSG00000168509	protein_coding	+	chr1:145413094-145417545	4451	0	0	0.0673295	0	0	0	148738	HFE2A|HJV|JH|RGMC	MIM:608374|HGNC:HGNC:4887|Ensembl:ENSG00000168509|HPRD:10521|Vega:OTTHUMG00000013748	1	1q21.1	hemochromatosis type 2 (juvenile)		GO:0098797(plasma membrane protein complex)//GO:0005886(plasma membrane)//GO:0009986(cell surface)//GO:0070724(BMP receptor complex)//GO:0031225(anchored component of membrane)//GO:1990712(HFE-transferrin receptor complex)//GO:0016323(basolateral plasma membrane)//GO:0005615(extracellular space)	GO:0098821(BMP receptor activity)//GO:0005102(receptor binding)//GO:0015026(coreceptor activity)//GO:0036122(BMP binding)//GO:1990459(transferrin receptor binding)//GO:0005515(protein binding)//GO:0001948(glycoprotein binding)	GO:0016540(protein autoprocessing)//GO:0030509(BMP signaling pathway)//GO:0030514(negative regulation of BMP signaling pathway)//GO:0071773(cellular response to BMP stimulus)//GO:0032924(activin receptor signaling pathway)//GO:0006879(cellular iron ion homeostasis)//GO:0045944(positive regulation of transcription from RNA polymerase II promoter)//GO:0000122(negative regulation of transcription fr…	NM_145277
HFE2	ENSG00000168509	protein_coding	+	chr1:145413094-145417545	4451	0	0	0.0673295	0	0	0	148738	HFE2A|HJV|JH|RGMC	MIM:608374|HGNC:HGNC:4887|Ensembl:ENSG00000168509|HPRD:10521|Vega:OTTHUMG00000013748	1	1q21.1	hemochromatosis type 2 (juvenile)		GO:0098797(plasma membrane protein complex)//GO:0005886(plasma membrane)//GO:0009986(cell surface)//GO:0070724(BMP receptor complex)//GO:0031225(anchored component of membrane)//GO:1990712(HFE-transferrin receptor complex)//GO:0016323(basolateral plasma membrane)//GO:0005615(extracellular space)	GO:0098821(BMP receptor activity)//GO:0005102(receptor binding)//GO:0015026(coreceptor activity)//GO:0036122(BMP binding)//GO:1990459(transferrin receptor binding)//GO:0005515(protein binding)//GO:0001948(glycoprotein binding)	GO:0016540(protein autoprocessing)//GO:0030509(BMP signaling pathway)//GO:0030514(negative regulation of BMP signaling pathway)//GO:0071773(cellular response to BMP stimulus)//GO:0032924(activin receptor signaling pathway)//GO:0006879(cellular iron ion homeostasis)//GO:0045944(positive regulation of transcription from RNA polymerase II promoter)//GO:0000122(negative regulation of transcription fr…	NM_213653
HFE2	ENSG00000168509	protein_coding	+	chr1:145413094-145417545	4451	0	0	0.0673295	0	0	0	148738	HFE2A|HJV|JH|RGMC	MIM:608374|HGNC:HGNC:4887|Ensembl:ENSG00000168509|HPRD:10521|Vega:OTTHUMG00000013748	1	1q21.1	hemochromatosis type 2 (juvenile)		GO:0098797(plasma membrane protein complex)//GO:0005886(plasma membrane)//GO:0009986(cell surface)//GO:0070724(BMP receptor complex)//GO:0031225(anchored component of membrane)//GO:1990712(HFE-transferrin receptor complex)//GO:0016323(basolateral plasma membrane)//GO:0005615(extracellular space)	GO:0098821(BMP receptor activity)//GO:0005102(receptor binding)//GO:0015026(coreceptor activity)//GO:0036122(BMP binding)//GO:1990459(transferrin receptor binding)//GO:0005515(protein binding)//GO:0001948(glycoprotein binding)	GO:0016540(protein autoprocessing)//GO:0030509(BMP signaling pathway)//GO:0030514(negative regulation of BMP signaling pathway)//GO:0071773(cellular response to BMP stimulus)//GO:0032924(activin receptor signaling pathway)//GO:0006879(cellular iron ion homeostasis)//GO:0045944(positive regulation of transcription from RNA polymerase II promoter)//GO:0000122(negative regulation of transcription fr…	NM_202004
HFE2	ENSG00000168509	protein_coding	+	chr1:145413094-145417545	4451	0	0	0.0673295	0	0	0	148738	HFE2A|HJV|JH|RGMC	MIM:608374|HGNC:HGNC:4887|Ensembl:ENSG00000168509|HPRD:10521|Vega:OTTHUMG00000013748	1	1q21.1	hemochromatosis type 2 (juvenile)		GO:0098797(plasma membrane protein complex)//GO:0005886(plasma membrane)//GO:0009986(cell surface)//GO:0070724(BMP receptor complex)//GO:0031225(anchored component of membrane)//GO:1990712(HFE-transferrin receptor complex)//GO:0016323(basolateral plasma membrane)//GO:0005615(extracellular space)	GO:0098821(BMP receptor activity)//GO:0005102(receptor binding)//GO:0015026(coreceptor activity)//GO:0036122(BMP binding)//GO:1990459(transferrin receptor binding)//GO:0005515(protein binding)//GO:0001948(glycoprotein binding)	GO:0016540(protein autoprocessing)//GO:0030509(BMP signaling pathway)//GO:0030514(negative regulation of BMP signaling pathway)//GO:0071773(cellular response to BMP stimulus)//GO:0032924(activin receptor signaling pathway)//GO:0006879(cellular iron ion homeostasis)//GO:0045944(positive regulation of transcription from RNA polymerase II promoter)//GO:0000122(negative regulation of transcription fr…	NM_213652
FNDC9	ENSG00000172568	protein_coding	-	chr5:156687131-157002783	315652	0	0	0.0673461	0	0	0	408263	C5orf40	HGNC:HGNC:33547|Ensembl:ENSG00000172568|HPRD:17524|Vega:OTTHUMG00000130248	5	5q33.3	fibronectin type III domain containing 9		GO:0016021(integral component of membrane)			NM_001001343
EMCN	ENSG00000164035	protein_coding	-	chr4:101316497-101801283	484786	0	0	0.0683556	0	0	0	51705	EMCN2|MUC14	MIM:608350|HGNC:HGNC:16041|Ensembl:ENSG00000164035|HPRD:12220|Vega:OTTHUMG00000131051	4	4q24	endomucin		GO:0016021(integral component of membrane)//GO:0005576(extracellular region)//GO:0005886(plasma membrane)			NM_001159694
EMCN	ENSG00000164035	protein_coding	-	chr4:101316497-101801283	484786	0	0	0.0683556	0	0	0	51705	EMCN2|MUC14	MIM:608350|HGNC:HGNC:16041|Ensembl:ENSG00000164035|HPRD:12220|Vega:OTTHUMG00000131051	4	4q24	endomucin		GO:0016021(integral component of membrane)//GO:0005576(extracellular region)//GO:0005886(plasma membrane)			NM_016242
CCDC83	ENSG00000150676	protein_coding	+	chr11:85566143-85634725	68582	0	0	0.0688799	0	0	0	220047	CT148|HSD9	HGNC:HGNC:28535|Ensembl:ENSG00000150676|HPRD:14586|Vega:OTTHUMG00000166978	11	11q14.1-q14.2	coiled-coil domain containing 83					NM_173556
CCDC83	ENSG00000150676	protein_coding	+	chr11:85566143-85634725	68582	0	0	0.0688799	0	0	0	220047	CT148|HSD9	HGNC:HGNC:28535|Ensembl:ENSG00000150676|HPRD:14586|Vega:OTTHUMG00000166978	11	11q14.1-q14.2	coiled-coil domain containing 83					NM_001286159
NTRK3	ENSG00000140538	protein_coding	-	chr15:88418229-88814297	396068	0.223987	0	0.0693923	0	0	0	4916	GP145-TrkC|TRKC|gp145(trkC)	MIM:191316|HGNC:HGNC:8033|Ensembl:ENSG00000140538|HPRD:01870|Vega:OTTHUMG00000148677	15	15q25	neurotrophic tyrosine kinase, receptor, type 3	hsa04722(Neurotrophin signaling pathway)//hsa05230(Central carbon metabolism in cancer)	GO:0016020(membrane)//GO:0016021(integral component of membrane)//GO:0005887(integral component of plasma membrane)//GO:0043235(receptor complex)//GO:0005737(cytoplasm)	GO:0005524(ATP binding)//GO:0005004(GPI-linked ephrin receptor activity)//GO:0005030(neurotrophin receptor activity)//GO:0043121(neurotrophin binding)//GO:0004714(transmembrane receptor protein tyrosine kinase activity)//GO:0005515(protein binding)//GO:0002039(p53 binding)	GO:0007169(transmembrane receptor protein tyrosine kinase signaling pathway)//GO:0048013(ephrin receptor signaling pathway)//GO:0010628(positive regulation of gene expression)//GO:0060548(negative regulation of cell death)//GO:0019056(modulation by virus of host transcription)//GO:0038179(neurotrophin signaling pathway)//GO:0090102(cochlea development)//GO:0007623(circadian rhythm)//GO:0048691(po…	NM_002530
NTRK3	ENSG00000140538	protein_coding	-	chr15:88418229-88814297	396068	0.223987	0	0.0693923	0	0	0	4916	GP145-TrkC|TRKC|gp145(trkC)	MIM:191316|HGNC:HGNC:8033|Ensembl:ENSG00000140538|HPRD:01870|Vega:OTTHUMG00000148677	15	15q25	neurotrophic tyrosine kinase, receptor, type 3	hsa04722(Neurotrophin signaling pathway)//hsa05230(Central carbon metabolism in cancer)	GO:0016020(membrane)//GO:0016021(integral component of membrane)//GO:0005887(integral component of plasma membrane)//GO:0043235(receptor complex)//GO:0005737(cytoplasm)	GO:0005524(ATP binding)//GO:0005004(GPI-linked ephrin receptor activity)//GO:0005030(neurotrophin receptor activity)//GO:0043121(neurotrophin binding)//GO:0004714(transmembrane receptor protein tyrosine kinase activity)//GO:0005515(protein binding)//GO:0002039(p53 binding)	GO:0007169(transmembrane receptor protein tyrosine kinase signaling pathway)//GO:0048013(ephrin receptor signaling pathway)//GO:0010628(positive regulation of gene expression)//GO:0060548(negative regulation of cell death)//GO:0019056(modulation by virus of host transcription)//GO:0038179(neurotrophin signaling pathway)//GO:0090102(cochlea development)//GO:0007623(circadian rhythm)//GO:0048691(po…	NM_001243101
NTRK3	ENSG00000140538	protein_coding	-	chr15:88418229-88814297	396068	0.223987	0	0.0693923	0	0	0	4916	GP145-TrkC|TRKC|gp145(trkC)	MIM:191316|HGNC:HGNC:8033|Ensembl:ENSG00000140538|HPRD:01870|Vega:OTTHUMG00000148677	15	15q25	neurotrophic tyrosine kinase, receptor, type 3	hsa04722(Neurotrophin signaling pathway)//hsa05230(Central carbon metabolism in cancer)	GO:0016020(membrane)//GO:0016021(integral component of membrane)//GO:0005887(integral component of plasma membrane)//GO:0043235(receptor complex)//GO:0005737(cytoplasm)	GO:0005524(ATP binding)//GO:0005004(GPI-linked ephrin receptor activity)//GO:0005030(neurotrophin receptor activity)//GO:0043121(neurotrophin binding)//GO:0004714(transmembrane receptor protein tyrosine kinase activity)//GO:0005515(protein binding)//GO:0002039(p53 binding)	GO:0007169(transmembrane receptor protein tyrosine kinase signaling pathway)//GO:0048013(ephrin receptor signaling pathway)//GO:0010628(positive regulation of gene expression)//GO:0060548(negative regulation of cell death)//GO:0019056(modulation by virus of host transcription)//GO:0038179(neurotrophin signaling pathway)//GO:0090102(cochlea development)//GO:0007623(circadian rhythm)//GO:0048691(po…	NM_001012338
NTRK3	ENSG00000140538	protein_coding	-	chr15:88418229-88814297	396068	0.223987	0	0.0693923	0	0	0	4916	GP145-TrkC|TRKC|gp145(trkC)	MIM:191316|HGNC:HGNC:8033|Ensembl:ENSG00000140538|HPRD:01870|Vega:OTTHUMG00000148677	15	15q25	neurotrophic tyrosine kinase, receptor, type 3	hsa04722(Neurotrophin signaling pathway)//hsa05230(Central carbon metabolism in cancer)	GO:0016020(membrane)//GO:0016021(integral component of membrane)//GO:0005887(integral component of plasma membrane)//GO:0043235(receptor complex)//GO:0005737(cytoplasm)	GO:0005524(ATP binding)//GO:0005004(GPI-linked ephrin receptor activity)//GO:0005030(neurotrophin receptor activity)//GO:0043121(neurotrophin binding)//GO:0004714(transmembrane receptor protein tyrosine kinase activity)//GO:0005515(protein binding)//GO:0002039(p53 binding)	GO:0007169(transmembrane receptor protein tyrosine kinase signaling pathway)//GO:0048013(ephrin receptor signaling pathway)//GO:0010628(positive regulation of gene expression)//GO:0060548(negative regulation of cell death)//GO:0019056(modulation by virus of host transcription)//GO:0038179(neurotrophin signaling pathway)//GO:0090102(cochlea development)//GO:0007623(circadian rhythm)//GO:0048691(po…	NM_001007156
[truncated: 31,442 more rows]
