# Supplementary material for: Integrated Analysis of the Altered lncRNAs and mRNAs Expression in 293T Cells after Ionizing Radiation Exposure
Source: Int J Mol Sci. 2019 Jun 18;20(12):2968. doi: 10.3390/ijms20122968 (PMC6627384; doi:10.3390/ijms20122968)
Supplement: Supplementary file 1 [file ijms-20-02968-s001.zip › Supplementary Table/S3-Differentially Expressed lncRNAs.xlsx]

## Sheet: up.C8_vs_C0
transcript_id	biotype	strand	gene_id	locus	C8_FPKM	C0_FPKM	Fold change	log2(fold change)	p_value	FDR	Regulation	LncRNA_Source	LncRNA_length	relationship	associated_gene_transID	association_gene_acc	association_gene_name	associated_gene_strand	associated_gene_start	associated_gene_end
ENST00000411323	misc_RNA	+	ENSG00000223255	chr17:34216561-34216808	1.70528	0	inf	inf	0.02285	0.997756	up	Ensembl	247	intergenic
ENST00000422178	antisense	+	ENSG00000234997	chr2:114182071-114182901	1.11581	0.321831	3.46708	1.79372	0.0478	0.997756	up	Ensembl	508	intergenic
ENST00000443593	lincRNA	+	ENSG00000226852	chr1:29194086-29203848	2.89753	1.2403	2.33616	1.22414	0.00125	0.629187	up	Ensembl	1747	intergenic
ENST00000445096	processed_transcript	+	ENSG00000188338	chr3:50242678-50258411	6.25319	2.77597	2.25261	1.1716	0.04455	0.997756	up	Ensembl	880	exon sense-overlapping	NM_006841	NM_006841	SLC38A3	+	50242678	50258411
ENST00000458492	antisense	+	ENSG00000231595	chr17:14113804-14121239	1.32924	0.416688	3.19001	1.67356	0.00405	0.997756	up	Ensembl	1537	intergenic
ENST00000515097	lincRNA	+	ENSG00000250519	chr11:93971315-94012372	1.29283	0.244604	5.28543	2.40202	0.0355	0.997756	up	Ensembl	570	intergenic
ENST00000519762	antisense	+	ENSG00000254338	chr8:144499848-144501320	2.541	0.877335	2.89628	1.5342	0.0372	0.997756	up	Ensembl	417	intergenic
ENST00000604982	lincRNA	-	ENSG00000271643	chr3:33837179-33838442	2.24686	1.03869	2.16316	1.11314	0.00675	0.997756	up	Ensembl	1263	intergenic
NR_027409	long_noncoding	-	GOLGA8A	chr15:34671268-34880704	10.9624	5.0715	2.16157	1.11208	0.0007	0.426959	up	RefSeq	6526	exon sense-overlapping	ENST00000360553	ENST00000360553	GOLGA8A	-	34671271	34699888
NR_027409	long_noncoding	-	GOLGA8A	chr15:34671268-34880704	10.9624	5.0715	2.16157	1.11208	0.0007	0.426959	up	RefSeq	6526	exon sense-overlapping	ENST00000432566	ENST00000432566	GOLGA8A	-	34671271	34679240
NR_027409	long_noncoding	-	GOLGA8A	chr15:34671268-34880704	10.9624	5.0715	2.16157	1.11208	0.0007	0.426959	up	RefSeq	6526	exon sense-overlapping	ENST00000543376	ENST00000543376	GOLGA8A	-	34671271	34880704
NR_027409	long_noncoding	-	GOLGA8A	chr15:34671268-34880704	10.9624	5.0715	2.16157	1.11208	0.0007	0.426959	up	RefSeq	6526	exon sense-overlapping	NM_181077	NM_181077	GOLGA8A	-	34671269	34682001
NR_038253	long_noncoding	+	LOC100288637	chr15:30909160-31065209	5.64603	1.88045	3.00249	1.58616	0.0266	0.997756	up	RefSeq	5762	intergenic
NR_102347	long_noncoding	+	CNIH4	chr1:224544512-224567161	1.42846	0.000295677	4830.98	12.2381	0.04265	0.997756	up	RefSeq	1618	exon sense-overlapping	ENST00000366858	ENST00000366858	CNIH4	+	224544559	224567154
NR_102347	long_noncoding	+	CNIH4	chr1:224544512-224567161	1.42846	0.000295677	4830.98	12.2381	0.04265	0.997756	up	RefSeq	1618	exon sense-overlapping	NM_001277197	NM_001277197	CNIH4	+	224544512	224564586
NR_102347	long_noncoding	+	CNIH4	chr1:224544512-224567161	1.42846	0.000295677	4830.98	12.2381	0.04265	0.997756	up	RefSeq	1618	exon sense-overlapping	NM_001277198	NM_001277198	CNIH4	+	224544512	224564586
NR_102347	long_noncoding	+	CNIH4	chr1:224544512-224567161	1.42846	0.000295677	4830.98	12.2381	0.04265	0.997756	up	RefSeq	1618	exon sense-overlapping	NM_001277199	NM_001277199	CNIH4	+	224544512	224564586
NR_102347	long_noncoding	+	CNIH4	chr1:224544512-224567161	1.42846	0.000295677	4830.98	12.2381	0.04265	0.997756	up	RefSeq	1618	exon sense-overlapping	NM_001277200	NM_001277200	CNIH4	+	224544512	224567153
NR_102347	long_noncoding	+	CNIH4	chr1:224544512-224567161	1.42846	0.000295677	4830.98	12.2381	0.04265	0.997756	up	RefSeq	1618	exon sense-overlapping	NM_014184	NM_014184	CNIH4	+	224544512	224564586
TCONS_00004345	long_noncoding	-	XLOC_002219	chr2:98104120-98104688	1.68027	0	inf	inf	0.00015	0.125431	up	TCONS	362	intergenic
uc003ttf.3	long_noncoding	+	BC053669	chr7:64126460-64171404	4.68775	2.08251	2.25101	1.17057	0.02935	0.997756	up	UCSC_knowngene	2761	intron sense-overlapping	ENST00000423627	ENST00000423627	ZNF107	+	64139550	64171399
uc003ttf.3	long_noncoding	+	BC053669	chr7:64126460-64171404	4.68775	2.08251	2.25101	1.17057	0.02935	0.997756	up	UCSC_knowngene	2761	intron sense-overlapping	NM_001013746	NM_001013746	ZNF107	+	64126460	64171960
uc003ttf.3	long_noncoding	+	BC053669	chr7:64126460-64171404	4.68775	2.08251	2.25101	1.17057	0.02935	0.997756	up	UCSC_knowngene	2761	intron sense-overlapping	NM_001282359	NM_001282359	ZNF107	+	64126460	64171960
uc003ttf.3	long_noncoding	+	BC053669	chr7:64126460-64171404	4.68775	2.08251	2.25101	1.17057	0.02935	0.997756	up	UCSC_knowngene	2761	intron sense-overlapping	NM_001282360	NM_001282360	ZNF107	+	64126460	64171960
uc003ttf.3	long_noncoding	+	BC053669	chr7:64126460-64171404	4.68775	2.08251	2.25101	1.17057	0.02935	0.997756	up	UCSC_knowngene	2761	intron sense-overlapping	NM_016220	NM_016220	ZNF107	+	64126460	64171960

## Sheet: dn.C8_vs_C0
transcript_id	biotype	strand	gene_id	locus	C8_FPKM	C0_FPKM	Fold change	log2(fold change)	p_value	FDR	Regulation	LncRNA_Source	LncRNA_length	relationship	associated_gene_transID	association_gene_acc	association_gene_name	associated_gene_strand	associated_gene_start	associated_gene_end
ENST00000440570	lincRNA	-	ENSG00000223749	chrX:133677366-133680741	1.08095	2.99273	-2.76863	-1.46917	0.04505	0.997756	down	Ensembl	760	intergenic
ENST00000562672	lincRNA	-	ENSG00000260369	chr17:78427534-78428529	0.9866	1.99637	-2.02348	-1.01684	0.02815	0.997756	down	Ensembl	995	intergenic
ENST00000565797	lincRNA	-	ENSG00000261526	chr19:1874880-1876168	1.04896	2.17293	-2.07151	-1.05068	0.00915	0.997756	down	Ensembl	1288	intergenic
ENST00000577199	lincRNA	-	ENSG00000266289	chr8:104395305-104396082	0.952991	2.92912	-3.0736	-1.61993	0.00495	0.997756	down	Ensembl	777	intergenic
ENST00000605571	lincRNA	+	ENSG00000270195	chr4:1714547-1715349	1.65477	3.58334	-2.16545	-1.11467	0.00725	0.997756	down	Ensembl	802	bidirectional	ENST00000318386	ENST00000318386	SLBP	-	1694584	1713977
ENST00000605571	lincRNA	+	ENSG00000270195	chr4:1714547-1715349	1.65477	3.58334	-2.16545	-1.11467	0.00725	0.997756	down	Ensembl	802	bidirectional	ENST00000480936	ENST00000480936	SLBP	-	1698021	1714071
ENST00000605571	lincRNA	+	ENSG00000270195	chr4:1714547-1715349	1.65477	3.58334	-2.16545	-1.11467	0.00725	0.997756	down	Ensembl	802	bidirectional	ENST00000483348	ENST00000483348	SLBP	-	1694970	1713745
ENST00000605571	lincRNA	+	ENSG00000270195	chr4:1714547-1715349	1.65477	3.58334	-2.16545	-1.11467	0.00725	0.997756	down	Ensembl	802	bidirectional	NM_001306074	NM_001306074	SLBP	-	1694457	1714468
ENST00000605571	lincRNA	+	ENSG00000270195	chr4:1714547-1715349	1.65477	3.58334	-2.16545	-1.11467	0.00725	0.997756	down	Ensembl	802	bidirectional	NM_001306075	NM_001306075	SLBP	-	1694457	1714468
ENST00000605571	lincRNA	+	ENSG00000270195	chr4:1714547-1715349	1.65477	3.58334	-2.16545	-1.11467	0.00725	0.997756	down	Ensembl	802	bidirectional	NM_006527	NM_006527	SLBP	-	1694457	1714468
ENST00000605571	lincRNA	+	ENSG00000270195	chr4:1714547-1715349	1.65477	3.58334	-2.16545	-1.11467	0.00725	0.997756	down	Ensembl	802	bidirectional	uc003gdl.1	uc003gdl.1	SLBP	-	1694526	1714071
ENST00000606645	lincRNA	+	ENSG00000272449	chr1:2477903-2478899	1.31116	3.25085	-2.47938	-1.30998	0.00215	0.891734	down	Ensembl	996	intergenic
ENST00000607956	lincRNA	-	ENSG00000272644	chr2:219934075-219934531	1.49811	3.49877	-2.33545	-1.2237	0.0386	0.997756	down	Ensembl	456	intergenic
ENST00000609881	lincRNA	+	ENSG00000273004	chr1:185286910-185287662	1.19803	2.60009	-2.17031	-1.1179	0.02255	0.997756	down	Ensembl	752	bidirectional	NM_006469	NM_006469	IVNS1ABP	-	185265521	185286461
NR_026776	long_noncoding	-	LOC100270746	chr6:26924770-27026687	1.48091	3.09575	-2.09044	-1.06381	0.02525	0.997756	down	RefSeq	954	intergenic
NR_130745	long_noncoding	+	LOC100288778	chr12:73724-91263	0.000307342	1.92262	-6255.46	-12.6109	0.04925	0.997756	down	RefSeq	1892	intergenic
TCONS_00003990	long_noncoding	+	XLOC_001813	chr2:203175136-203177250	0.498456	1.53866	-3.08686	-1.62614	0.00725	0.997756	down	TCONS	1187	intergenic
TCONS_l2_00000543	long_noncoding	+	XLOC_l2_000388	chr1:120876494-120935937	0.267626	1.10607	-4.13292	-2.04716	0.01645	0.997756	down	TUCP	1526	intergenic
uc.210-	long_noncoding	-	uc.210_2	chr7:26697077-26697334	0	1.22436	-inf	-inf	0.0034	0.997756	down	UCR	257	intergenic
uc003niu.1	long_noncoding	-	BC014312	chr6:27092761-27100572	2.88709	7.44974	-2.58036	-1.36757	0.00805	0.997756	down	UCSC_knowngene	1887	exon sense-overlapping	ENST00000339812	ENST00000339812	HIST1H2BJ	-	27100148	27100529
uc003niu.1	long_noncoding	-	BC014312	chr6:27092761-27100572	2.88709	7.44974	-2.58036	-1.36757	0.00805	0.997756	down	UCSC_knowngene	1887	exon sense-overlapping	ENST00000541790	ENST00000541790	HIST1H2BJ	-	27094057	27100541
uc003niu.1	long_noncoding	-	BC014312	chr6:27092761-27100572	2.88709	7.44974	-2.58036	-1.36757	0.00805	0.997756	down	UCSC_knowngene	1887	exon sense-overlapping	ENST00000606923	ENST00000606923	HIST1H2BJ	-	27093857	27100327
uc003niu.1	long_noncoding	-	BC014312	chr6:27092761-27100572	2.88709	7.44974	-2.58036	-1.36757	0.00805	0.997756	down	UCSC_knowngene	1887	exon sense-overlapping	ENST00000607124	ENST00000607124	HIST1H2BJ	-	27093675	27100529
uc003niu.1	long_noncoding	-	BC014312	chr6:27092761-27100572	2.88709	7.44974	-2.58036	-1.36757	0.00805	0.997756	down	UCSC_knowngene	1887	exon sense-overlapping	NM_021058	NM_021058	HIST1H2BJ	-	27100094	27100575
