# Supplementary material for: Integrated Analysis of the Altered lncRNAs and mRNAs Expression in 293T Cells after Ionizing Radiation Exposure
Source: Int J Mol Sci. 2019 Jun 18;20(12):2968. doi: 10.3390/ijms20122968 (PMC6627384; doi:10.3390/ijms20122968)
Supplement: Supplementary file 1 [file ijms-20-02968-s001.zip › Supplementary Table/S4-Differentially Expressed mRNAs.xlsx]

## Sheet: up.C8_vs_C0
gene	gene_id	biotype	strand	locus	C8_FPKM	C0_FPKM	Fold change	log2(fold change)	p_value	FDR	Regulation	GeneID	Synonyms	dbXrefs	chromosome	map_location	description	pathway	GO-CC	GO-MF	GO-BP	NM
ABCB4	ENSG00000005471	protein_coding	-	chr7:87031012-87109751	4.17323	1.33589	3.12393	1.64336	5e-05	0.0128216	up	5244	ABC21|GBD1|ICP3|MDR2|MDR2/3|MDR3|PFIC-3|PGY3	MIM:171060|HGNC:HGNC:45|Ensembl:ENSG00000005471|HPRD:01371|Vega:OTTHUMG00000023396	7	7q21.1	ATP binding cassette subfamily B member 4	hsa02010(ABC transporters)//hsa04976(Bile secretion)	GO:0030136(clathrin-coated vesicle)//GO:0005886(plasma membrane)//GO:0005887(integral component of plasma membrane)//GO:0046581(intercellular canaliculus)//GO:0016020(membrane)//GO:0045121(membrane raft)//GO:0005737(cytoplasm)//GO:0070062(extracellular exosome)//GO:0016324(apical plasma membrane)	GO:0008525(phosphatidylcholine transporter activity)//GO:0090554(phosphatidylcholine-translocating ATPase activity)//GO:0005524(ATP binding)//GO:0008559(xenobiotic-transporting ATPase activity)//GO:0042626(ATPase activity, coupled to transmembrane movement of substances)//GO:0005515(protein binding)	GO:0044255(cellular lipid metabolic process)//GO:0006855(drug transmembrane transport)//GO:0032376(positive regulation of cholesterol transport)//GO:0044281(small molecule metabolic process)//GO:0042493(response to drug)//GO:2001140(positive regulation of phospholipid transport)//GO:0002481(antigen processing and presentation of exogenous protein antigen via MHC class Ib, TAP-dependent)//GO:00024…	NM_000443
ABCB4	ENSG00000005471	protein_coding	-	chr7:87031012-87109751	4.17323	1.33589	3.12393	1.64336	5e-05	0.0128216	up	5244	ABC21|GBD1|ICP3|MDR2|MDR2/3|MDR3|PFIC-3|PGY3	MIM:171060|HGNC:HGNC:45|Ensembl:ENSG00000005471|HPRD:01371|Vega:OTTHUMG00000023396	7	7q21.1	ATP binding cassette subfamily B member 4	hsa02010(ABC transporters)//hsa04976(Bile secretion)	GO:0030136(clathrin-coated vesicle)//GO:0005886(plasma membrane)//GO:0005887(integral component of plasma membrane)//GO:0046581(intercellular canaliculus)//GO:0016020(membrane)//GO:0045121(membrane raft)//GO:0005737(cytoplasm)//GO:0070062(extracellular exosome)//GO:0016324(apical plasma membrane)	GO:0008525(phosphatidylcholine transporter activity)//GO:0090554(phosphatidylcholine-translocating ATPase activity)//GO:0005524(ATP binding)//GO:0008559(xenobiotic-transporting ATPase activity)//GO:0042626(ATPase activity, coupled to transmembrane movement of substances)//GO:0005515(protein binding)	GO:0044255(cellular lipid metabolic process)//GO:0006855(drug transmembrane transport)//GO:0032376(positive regulation of cholesterol transport)//GO:0044281(small molecule metabolic process)//GO:0042493(response to drug)//GO:2001140(positive regulation of phospholipid transport)//GO:0002481(antigen processing and presentation of exogenous protein antigen via MHC class Ib, TAP-dependent)//GO:00024…	NM_018849
ABCB4	ENSG00000005471	protein_coding	-	chr7:87031012-87109751	4.17323	1.33589	3.12393	1.64336	5e-05	0.0128216	up	5244	ABC21|GBD1|ICP3|MDR2|MDR2/3|MDR3|PFIC-3|PGY3	MIM:171060|HGNC:HGNC:45|Ensembl:ENSG00000005471|HPRD:01371|Vega:OTTHUMG00000023396	7	7q21.1	ATP binding cassette subfamily B member 4	hsa02010(ABC transporters)//hsa04976(Bile secretion)	GO:0030136(clathrin-coated vesicle)//GO:0005886(plasma membrane)//GO:0005887(integral component of plasma membrane)//GO:0046581(intercellular canaliculus)//GO:0016020(membrane)//GO:0045121(membrane raft)//GO:0005737(cytoplasm)//GO:0070062(extracellular exosome)//GO:0016324(apical plasma membrane)	GO:0008525(phosphatidylcholine transporter activity)//GO:0090554(phosphatidylcholine-translocating ATPase activity)//GO:0005524(ATP binding)//GO:0008559(xenobiotic-transporting ATPase activity)//GO:0042626(ATPase activity, coupled to transmembrane movement of substances)//GO:0005515(protein binding)	GO:0044255(cellular lipid metabolic process)//GO:0006855(drug transmembrane transport)//GO:0032376(positive regulation of cholesterol transport)//GO:0044281(small molecule metabolic process)//GO:0042493(response to drug)//GO:2001140(positive regulation of phospholipid transport)//GO:0002481(antigen processing and presentation of exogenous protein antigen via MHC class Ib, TAP-dependent)//GO:00024…	NM_018850
ITGA3	ENSG00000005884	protein_coding	+	chr17:48133331-48167845	6.78619	3.07948	2.20367	1.13991	0.0018	0.24351	up	3675	CD49C|FRP-2|GAP-B3|GAPB3|ILNEB|MSK18|VCA-2|VL3A|VLA3a	MIM:605025|HGNC:HGNC:6139|Ensembl:ENSG00000005884|HPRD:05431|Vega:OTTHUMG00000161890	17	17q21.33	integrin subunit alpha 3	hsa04151(PI3K-Akt signaling pathway)//hsa04510(Focal adhesion)//hsa04512(ECM-receptor interaction)//hsa04640(Hematopoietic cell lineage)//hsa04810(Regulation of actin cytoskeleton)//hsa05200(Pathways in cancer)//hsa05222(Small cell lung cancer)//hsa05410(Hypertrophic cardiomyopathy (HCM))//hsa05412(Arrhythmogenic right ventricular cardiomyopathy (ARVC))//hsa05414(Dilated cardiomyopathy)	GO:0097060(synaptic membrane)//GO:0009897(external side of plasma membrane)//GO:0048471(perinuclear region of cytoplasm)//GO:0043235(receptor complex)//GO:0009986(cell surface)//GO:0071438(invadopodium membrane)//GO:0071944(cell periphery)//GO:0034667(integrin alpha3-beta1 complex)//GO:0005886(plasma membrane)//GO:0016323(basolateral plasma membrane)//GO:0031527(filopodium membrane)//GO:0008305(i…	GO:0043236(laminin binding)//GO:0002020(protease binding)//GO:0019904(protein domain specific binding)//GO:0005518(collagen binding)//GO:0046982(protein heterodimerization activity)//GO:0001968(fibronectin binding)//GO:0005178(integrin binding)//GO:0046872(metal ion binding)//GO:0005515(protein binding)//GO:0001948(glycoprotein binding)	GO:0010976(positive regulation of neuron projection development)//GO:0072006(nephron development)//GO:0035024(negative regulation of Rho protein signal transduction)//GO:0010628(positive regulation of gene expression)//GO:0097062(dendritic spine maintenance)//GO:0017015(regulation of transforming growth factor beta receptor signaling pathway)//GO:0050900(leukocyte migration)//GO:0043588(skin deve…	NM_002204
ITGA3	ENSG00000005884	protein_coding	+	chr17:48133331-48167845	6.78619	3.07948	2.20367	1.13991	0.0018	0.24351	up	3675	CD49C|FRP-2|GAP-B3|GAPB3|ILNEB|MSK18|VCA-2|VL3A|VLA3a	MIM:605025|HGNC:HGNC:6139|Ensembl:ENSG00000005884|HPRD:05431|Vega:OTTHUMG00000161890	17	17q21.33	integrin subunit alpha 3	hsa04151(PI3K-Akt signaling pathway)//hsa04510(Focal adhesion)//hsa04512(ECM-receptor interaction)//hsa04640(Hematopoietic cell lineage)//hsa04810(Regulation of actin cytoskeleton)//hsa05200(Pathways in cancer)//hsa05222(Small cell lung cancer)//hsa05410(Hypertrophic cardiomyopathy (HCM))//hsa05412(Arrhythmogenic right ventricular cardiomyopathy (ARVC))//hsa05414(Dilated cardiomyopathy)	GO:0097060(synaptic membrane)//GO:0009897(external side of plasma membrane)//GO:0048471(perinuclear region of cytoplasm)//GO:0043235(receptor complex)//GO:0009986(cell surface)//GO:0071438(invadopodium membrane)//GO:0071944(cell periphery)//GO:0034667(integrin alpha3-beta1 complex)//GO:0005886(plasma membrane)//GO:0016323(basolateral plasma membrane)//GO:0031527(filopodium membrane)//GO:0008305(i…	GO:0043236(laminin binding)//GO:0002020(protease binding)//GO:0019904(protein domain specific binding)//GO:0005518(collagen binding)//GO:0046982(protein heterodimerization activity)//GO:0001968(fibronectin binding)//GO:0005178(integrin binding)//GO:0046872(metal ion binding)//GO:0005515(protein binding)//GO:0001948(glycoprotein binding)	GO:0010976(positive regulation of neuron projection development)//GO:0072006(nephron development)//GO:0035024(negative regulation of Rho protein signal transduction)//GO:0010628(positive regulation of gene expression)//GO:0097062(dendritic spine maintenance)//GO:0017015(regulation of transforming growth factor beta receptor signaling pathway)//GO:0050900(leukocyte migration)//GO:0043588(skin deve…	NM_005501
BAIAP3	ENSG00000007516	protein_coding	+	chr16:1383601-1401912	2.24705	0.877298	2.56132	1.35689	0.017	0.829764	up	8938	BAP3	MIM:604009|HGNC:HGNC:948|Ensembl:ENSG00000007516|HPRD:04925|Vega:OTTHUMG00000047833	16	16p13.3	BAI1 associated protein 3	hsa05202(Transcriptional misregulation in cancer)	GO:0005623(cell)	GO:0008022(protein C-terminus binding)	GO:0007186(G-protein coupled receptor signaling pathway)//GO:0007269(neurotransmitter secretion)	NM_001199097
BAIAP3	ENSG00000007516	protein_coding	+	chr16:1383601-1401912	2.24705	0.877298	2.56132	1.35689	0.017	0.829764	up	8938	BAP3	MIM:604009|HGNC:HGNC:948|Ensembl:ENSG00000007516|HPRD:04925|Vega:OTTHUMG00000047833	16	16p13.3	BAI1 associated protein 3	hsa05202(Transcriptional misregulation in cancer)	GO:0005623(cell)	GO:0008022(protein C-terminus binding)	GO:0007186(G-protein coupled receptor signaling pathway)//GO:0007269(neurotransmitter secretion)	NM_001286464
BAIAP3	ENSG00000007516	protein_coding	+	chr16:1383601-1401912	2.24705	0.877298	2.56132	1.35689	0.017	0.829764	up	8938	BAP3	MIM:604009|HGNC:HGNC:948|Ensembl:ENSG00000007516|HPRD:04925|Vega:OTTHUMG00000047833	16	16p13.3	BAI1 associated protein 3	hsa05202(Transcriptional misregulation in cancer)	GO:0005623(cell)	GO:0008022(protein C-terminus binding)	GO:0007186(G-protein coupled receptor signaling pathway)//GO:0007269(neurotransmitter secretion)	NM_001199098
BAIAP3	ENSG00000007516	protein_coding	+	chr16:1383601-1401912	2.24705	0.877298	2.56132	1.35689	0.017	0.829764	up	8938	BAP3	MIM:604009|HGNC:HGNC:948|Ensembl:ENSG00000007516|HPRD:04925|Vega:OTTHUMG00000047833	16	16p13.3	BAI1 associated protein 3	hsa05202(Transcriptional misregulation in cancer)	GO:0005623(cell)	GO:0008022(protein C-terminus binding)	GO:0007186(G-protein coupled receptor signaling pathway)//GO:0007269(neurotransmitter secretion)	NM_001199099
BAIAP3	ENSG00000007516	protein_coding	+	chr16:1383601-1401912	2.24705	0.877298	2.56132	1.35689	0.017	0.829764	up	8938	BAP3	MIM:604009|HGNC:HGNC:948|Ensembl:ENSG00000007516|HPRD:04925|Vega:OTTHUMG00000047833	16	16p13.3	BAI1 associated protein 3	hsa05202(Transcriptional misregulation in cancer)	GO:0005623(cell)	GO:0008022(protein C-terminus binding)	GO:0007186(G-protein coupled receptor signaling pathway)//GO:0007269(neurotransmitter secretion)	NM_003933
BAIAP3	ENSG00000007516	protein_coding	+	chr16:1383601-1401912	2.24705	0.877298	2.56132	1.35689	0.017	0.829764	up	8938	BAP3	MIM:604009|HGNC:HGNC:948|Ensembl:ENSG00000007516|HPRD:04925|Vega:OTTHUMG00000047833	16	16p13.3	BAI1 associated protein 3	hsa05202(Transcriptional misregulation in cancer)	GO:0005623(cell)	GO:0008022(protein C-terminus binding)	GO:0007186(G-protein coupled receptor signaling pathway)//GO:0007269(neurotransmitter secretion)	NM_001199096
WAS	ENSG00000015285	protein_coding	+	chrX:48534984-48549818	1.78538	0.8115	2.2001	1.13757	0.0151	0.78855	up	7454	IMD2|SCNX|THC|THC1|WASP|WASPA	MIM:300392|HGNC:HGNC:12731|Ensembl:ENSG00000015285|HPRD:02314|Vega:OTTHUMG00000034483	X	Xp11.4-p11.21	Wiskott-Aldrich syndrome	hsa04062(Chemokine signaling pathway)//hsa04144(Endocytosis)//hsa04520(Adherens junction)//hsa04666(Fc gamma R-mediated phagocytosis)//hsa04810(Regulation of actin cytoskeleton)//hsa05100(Bacterial invasion of epithelial cells)//hsa05130(Pathogenic Escherichia coli infection)//hsa05131(Shigellosis)//hsa05132(Salmonella infection)//hsa05231(Choline metabolism in cancer)	GO:0070062(extracellular exosome)//GO:0012506(vesicle membrane)//GO:0015629(actin cytoskeleton)//GO:0005911(cell-cell junction)//GO:0005829(cytosol)	GO:0043274(phospholipase binding)//GO:0017124(SH3 domain binding)//GO:0019901(protein kinase binding)//GO:0003779(actin binding)//GO:0042802(identical protein binding)//GO:0030695(GTPase regulator activity)//GO:0005515(protein binding)	GO:0006952(defense response)//GO:0002625(regulation of T cell antigen processing and presentation)//GO:0050790(regulation of catalytic activity)//GO:0045087(innate immune response)//GO:0008154(actin polymerization or depolymerization)//GO:0007596(blood coagulation)//GO:0007015(actin filament organization)//GO:0030041(actin filament polymerization)//GO:0030048(actin filament-based movement)//GO:00…	NM_000377
SYT13	ENSG00000019505	protein_coding	-	chr11:45261851-45307870	1.42285	0.645284	2.205	1.14078	0.00245	0.296433	up	57586	-	MIM:607716|HGNC:HGNC:14962|Ensembl:ENSG00000019505|HPRD:12128|Vega:OTTHUMG00000166504	11	11p11.2	synaptotagmin 13		GO:0030133(transport vesicle)//GO:0043231(intracellular membrane-bounded organelle)//GO:0005887(integral component of plasma membrane)	GO:0005544(calcium-dependent phospholipid binding)//GO:0030276(clathrin binding)//GO:0019905(syntaxin binding)//GO:0005509(calcium ion binding)	GO:0016192(vesicle-mediated transport)	NM_020826
SYT13	ENSG00000019505	protein_coding	-	chr11:45261851-45307870	1.42285	0.645284	2.205	1.14078	0.00245	0.296433	up	57586	-	MIM:607716|HGNC:HGNC:14962|Ensembl:ENSG00000019505|HPRD:12128|Vega:OTTHUMG00000166504	11	11p11.2	synaptotagmin 13		GO:0030133(transport vesicle)//GO:0043231(intracellular membrane-bounded organelle)//GO:0005887(integral component of plasma membrane)	GO:0005544(calcium-dependent phospholipid binding)//GO:0030276(clathrin binding)//GO:0019905(syntaxin binding)//GO:0005509(calcium ion binding)	GO:0016192(vesicle-mediated transport)	NM_001247987
CPS1	ENSG00000021826	protein_coding	+	chr2:211342405-211543831	6.31038	2.98942	2.1109	1.07786	0.0117	0.712829	up	1373	CPSASE1|PHN	MIM:608307|HGNC:HGNC:2323|Ensembl:ENSG00000021826|HPRD:01995|Vega:OTTHUMG00000132994	2	2q35	carbamoyl-phosphate synthase 1		GO:0042645(mitochondrial nucleoid)//GO:0005730(nucleolus)//GO:0005743(mitochondrial inner membrane)//GO:0005759(mitochondrial matrix)//GO:0043234(protein complex)	GO:0004088(carbamoyl-phosphate synthase (glutamine-hydrolyzing) activity)//GO:0072341(modified amino acid binding)//GO:0032403(protein complex binding)//GO:0005524(ATP binding)//GO:0005543(phospholipid binding)//GO:0004175(endopeptidase activity)//GO:0004087(carbamoyl-phosphate synthase (ammonia) activity)//GO:0004151(dihydroorotase activity)//GO:0004070(aspartate carbamoyltransferase activity)//…	GO:0042594(response to starvation)//GO:0060416(response to growth hormone)//GO:0055081(anion homeostasis)//GO:0006207('de novo' pyrimidine nucleobase biosynthetic process)//GO:0005980(glycogen catabolic process)//GO:0050667(homocysteine metabolic process)//GO:0006508(proteolysis)//GO:0071400(cellular response to oleic acid)//GO:0006595(polyamine metabolic process)//GO:0019240(citrulline biosynthe…	NM_001122633
CPS1	ENSG00000021826	protein_coding	+	chr2:211342405-211543831	6.31038	2.98942	2.1109	1.07786	0.0117	0.712829	up	1373	CPSASE1|PHN	MIM:608307|HGNC:HGNC:2323|Ensembl:ENSG00000021826|HPRD:01995|Vega:OTTHUMG00000132994	2	2q35	carbamoyl-phosphate synthase 1		GO:0042645(mitochondrial nucleoid)//GO:0005730(nucleolus)//GO:0005743(mitochondrial inner membrane)//GO:0005759(mitochondrial matrix)//GO:0043234(protein complex)	GO:0004088(carbamoyl-phosphate synthase (glutamine-hydrolyzing) activity)//GO:0072341(modified amino acid binding)//GO:0032403(protein complex binding)//GO:0005524(ATP binding)//GO:0005543(phospholipid binding)//GO:0004175(endopeptidase activity)//GO:0004087(carbamoyl-phosphate synthase (ammonia) activity)//GO:0004151(dihydroorotase activity)//GO:0004070(aspartate carbamoyltransferase activity)//…	GO:0042594(response to starvation)//GO:0060416(response to growth hormone)//GO:0055081(anion homeostasis)//GO:0006207('de novo' pyrimidine nucleobase biosynthetic process)//GO:0005980(glycogen catabolic process)//GO:0050667(homocysteine metabolic process)//GO:0006508(proteolysis)//GO:0071400(cellular response to oleic acid)//GO:0006595(polyamine metabolic process)//GO:0019240(citrulline biosynthe…	NM_001875
CPS1	ENSG00000021826	protein_coding	+	chr2:211342405-211543831	6.31038	2.98942	2.1109	1.07786	0.0117	0.712829	up	1373	CPSASE1|PHN	MIM:608307|HGNC:HGNC:2323|Ensembl:ENSG00000021826|HPRD:01995|Vega:OTTHUMG00000132994	2	2q35	carbamoyl-phosphate synthase 1		GO:0042645(mitochondrial nucleoid)//GO:0005730(nucleolus)//GO:0005743(mitochondrial inner membrane)//GO:0005759(mitochondrial matrix)//GO:0043234(protein complex)	GO:0004088(carbamoyl-phosphate synthase (glutamine-hydrolyzing) activity)//GO:0072341(modified amino acid binding)//GO:0032403(protein complex binding)//GO:0005524(ATP binding)//GO:0005543(phospholipid binding)//GO:0004175(endopeptidase activity)//GO:0004087(carbamoyl-phosphate synthase (ammonia) activity)//GO:0004151(dihydroorotase activity)//GO:0004070(aspartate carbamoyltransferase activity)//…	GO:0042594(response to starvation)//GO:0060416(response to growth hormone)//GO:0055081(anion homeostasis)//GO:0006207('de novo' pyrimidine nucleobase biosynthetic process)//GO:0005980(glycogen catabolic process)//GO:0050667(homocysteine metabolic process)//GO:0006508(proteolysis)//GO:0071400(cellular response to oleic acid)//GO:0006595(polyamine metabolic process)//GO:0019240(citrulline biosynthe…	NM_001122634
MYOM2	ENSG00000036448	protein_coding	+	chr8:1993154-2113475	3.46557	1.57132	2.20552	1.14112	0.013	0.74451	up	9172	TTNAP	MIM:603509|HGNC:HGNC:7614|Ensembl:ENSG00000036448|HPRD:04619|Vega:OTTHUMG00000129175	8	8p23.3	myomesin 2		GO:0031430(M band)//GO:0005739(mitochondrion)//GO:0032982(myosin filament)	GO:0008307(structural constituent of muscle)//GO:0005515(protein binding)	GO:0006936(muscle contraction)	NM_003970
DLX3	ENSG00000064195	protein_coding	-	chr17:48067368-48072588	2.79696	1.14414	2.44459	1.28959	0.0003	0.0592448	up	1747	AI4|TDO	MIM:600525|HGNC:HGNC:2916|Ensembl:ENSG00000064195|HPRD:02752|Vega:OTTHUMG00000161892	17	17q21	distal-less homeobox 3		GO:0005634(nucleus)	GO:0001077(transcriptional activator activity, RNA polymerase II core promoter proximal region sequence-specific binding)//GO:0043565(sequence-specific DNA binding)//GO:0003682(chromatin binding)//GO:0003700(transcription factor activity, sequence-specific DNA binding)	GO:0071895(odontoblast differentiation)//GO:0042475(odontogenesis of dentin-containing tooth)//GO:0001568(blood vessel development)//GO:0006366(transcription from RNA polymerase II promoter)//GO:0045944(positive regulation of transcription from RNA polymerase II promoter)//GO:0001890(placenta development)//GO:0006355(regulation of transcription, DNA-templated)	NM_005220
SP100	ENSG00000067066	protein_coding	+	chr2:231280656-231444721	1.36803	0.144734	9.452	3.24062	0.0413	1	up	6672	lysp100b	MIM:604585|HGNC:HGNC:11206|Ensembl:ENSG00000067066|HPRD:06844|Vega:OTTHUMG00000133203	2	2q37.1	SP100 nuclear antigen	hsa05168(Herpes simplex infection)//hsa05203(Viral carcinogenesis)	GO:0034399(nuclear periphery)//GO:0000784(nuclear chromosome, telomeric region)//GO:0030870(Mre11 complex)//GO:0016605(PML body)//GO:0005730(nucleolus)//GO:0005654(nucleoplasm)//GO:0005634(nucleus)//GO:0005737(cytoplasm)	GO:0019900(kinase binding)//GO:0008270(zinc ion binding)//GO:0019904(protein domain specific binding)//GO:0005125(cytokine activity)//GO:0042803(protein homodimerization activity)//GO:0070087(chromo shadow domain binding)//GO:0042802(identical protein binding)//GO:0008134(transcription factor binding)//GO:0003714(transcription corepressor activity)//GO:0005515(protein binding)//GO:0003677(DNA bin…	GO:0045765(regulation of angiogenesis)//GO:0044267(cellular protein metabolic process)//GO:0000122(negative regulation of transcription from RNA polymerase II promoter)//GO:0043687(post-translational protein modification)//GO:0046826(negative regulation of protein export from nucleus)//GO:0048384(retinoic acid receptor signaling pathway)//GO:0045893(positive regulation of transcription, DNA-templ…	NM_003113
SP100	ENSG00000067066	protein_coding	+	chr2:231280656-231444721	1.36803	0.144734	9.452	3.24062	0.0413	1	up	6672	lysp100b	MIM:604585|HGNC:HGNC:11206|Ensembl:ENSG00000067066|HPRD:06844|Vega:OTTHUMG00000133203	2	2q37.1	SP100 nuclear antigen	hsa05168(Herpes simplex infection)//hsa05203(Viral carcinogenesis)	GO:0034399(nuclear periphery)//GO:0000784(nuclear chromosome, telomeric region)//GO:0030870(Mre11 complex)//GO:0016605(PML body)//GO:0005730(nucleolus)//GO:0005654(nucleoplasm)//GO:0005634(nucleus)//GO:0005737(cytoplasm)	GO:0019900(kinase binding)//GO:0008270(zinc ion binding)//GO:0019904(protein domain specific binding)//GO:0005125(cytokine activity)//GO:0042803(protein homodimerization activity)//GO:0070087(chromo shadow domain binding)//GO:0042802(identical protein binding)//GO:0008134(transcription factor binding)//GO:0003714(transcription corepressor activity)//GO:0005515(protein binding)//GO:0003677(DNA bin…	GO:0045765(regulation of angiogenesis)//GO:0044267(cellular protein metabolic process)//GO:0000122(negative regulation of transcription from RNA polymerase II promoter)//GO:0043687(post-translational protein modification)//GO:0046826(negative regulation of protein export from nucleus)//GO:0048384(retinoic acid receptor signaling pathway)//GO:0045893(positive regulation of transcription, DNA-templ…	NM_001206702
SP100	ENSG00000067066	protein_coding	+	chr2:231280656-231444721	1.36803	0.144734	9.452	3.24062	0.0413	1	up	6672	lysp100b	MIM:604585|HGNC:HGNC:11206|Ensembl:ENSG00000067066|HPRD:06844|Vega:OTTHUMG00000133203	2	2q37.1	SP100 nuclear antigen	hsa05168(Herpes simplex infection)//hsa05203(Viral carcinogenesis)	GO:0034399(nuclear periphery)//GO:0000784(nuclear chromosome, telomeric region)//GO:0030870(Mre11 complex)//GO:0016605(PML body)//GO:0005730(nucleolus)//GO:0005654(nucleoplasm)//GO:0005634(nucleus)//GO:0005737(cytoplasm)	GO:0019900(kinase binding)//GO:0008270(zinc ion binding)//GO:0019904(protein domain specific binding)//GO:0005125(cytokine activity)//GO:0042803(protein homodimerization activity)//GO:0070087(chromo shadow domain binding)//GO:0042802(identical protein binding)//GO:0008134(transcription factor binding)//GO:0003714(transcription corepressor activity)//GO:0005515(protein binding)//GO:0003677(DNA bin…	GO:0045765(regulation of angiogenesis)//GO:0044267(cellular protein metabolic process)//GO:0000122(negative regulation of transcription from RNA polymerase II promoter)//GO:0043687(post-translational protein modification)//GO:0046826(negative regulation of protein export from nucleus)//GO:0048384(retinoic acid receptor signaling pathway)//GO:0045893(positive regulation of transcription, DNA-templ…	NM_001206701
SP100	ENSG00000067066	protein_coding	+	chr2:231280656-231444721	1.36803	0.144734	9.452	3.24062	0.0413	1	up	6672	lysp100b	MIM:604585|HGNC:HGNC:11206|Ensembl:ENSG00000067066|HPRD:06844|Vega:OTTHUMG00000133203	2	2q37.1	SP100 nuclear antigen	hsa05168(Herpes simplex infection)//hsa05203(Viral carcinogenesis)	GO:0034399(nuclear periphery)//GO:0000784(nuclear chromosome, telomeric region)//GO:0030870(Mre11 complex)//GO:0016605(PML body)//GO:0005730(nucleolus)//GO:0005654(nucleoplasm)//GO:0005634(nucleus)//GO:0005737(cytoplasm)	GO:0019900(kinase binding)//GO:0008270(zinc ion binding)//GO:0019904(protein domain specific binding)//GO:0005125(cytokine activity)//GO:0042803(protein homodimerization activity)//GO:0070087(chromo shadow domain binding)//GO:0042802(identical protein binding)//GO:0008134(transcription factor binding)//GO:0003714(transcription corepressor activity)//GO:0005515(protein binding)//GO:0003677(DNA bin…	GO:0045765(regulation of angiogenesis)//GO:0044267(cellular protein metabolic process)//GO:0000122(negative regulation of transcription from RNA polymerase II promoter)//GO:0043687(post-translational protein modification)//GO:0046826(negative regulation of protein export from nucleus)//GO:0048384(retinoic acid receptor signaling pathway)//GO:0045893(positive regulation of transcription, DNA-templ…	NM_001080391
SP100	ENSG00000067066	protein_coding	+	chr2:231280656-231444721	1.36803	0.144734	9.452	3.24062	0.0413	1	up	6672	lysp100b	MIM:604585|HGNC:HGNC:11206|Ensembl:ENSG00000067066|HPRD:06844|Vega:OTTHUMG00000133203	2	2q37.1	SP100 nuclear antigen	hsa05168(Herpes simplex infection)//hsa05203(Viral carcinogenesis)	GO:0034399(nuclear periphery)//GO:0000784(nuclear chromosome, telomeric region)//GO:0030870(Mre11 complex)//GO:0016605(PML body)//GO:0005730(nucleolus)//GO:0005654(nucleoplasm)//GO:0005634(nucleus)//GO:0005737(cytoplasm)	GO:0019900(kinase binding)//GO:0008270(zinc ion binding)//GO:0019904(protein domain specific binding)//GO:0005125(cytokine activity)//GO:0042803(protein homodimerization activity)//GO:0070087(chromo shadow domain binding)//GO:0042802(identical protein binding)//GO:0008134(transcription factor binding)//GO:0003714(transcription corepressor activity)//GO:0005515(protein binding)//GO:0003677(DNA bin…	GO:0045765(regulation of angiogenesis)//GO:0044267(cellular protein metabolic process)//GO:0000122(negative regulation of transcription from RNA polymerase II promoter)//GO:0043687(post-translational protein modification)//GO:0046826(negative regulation of protein export from nucleus)//GO:0048384(retinoic acid receptor signaling pathway)//GO:0045893(positive regulation of transcription, DNA-templ…	NM_001206704
SP100	ENSG00000067066	protein_coding	+	chr2:231280656-231444721	1.36803	0.144734	9.452	3.24062	0.0413	1	up	6672	lysp100b	MIM:604585|HGNC:HGNC:11206|Ensembl:ENSG00000067066|HPRD:06844|Vega:OTTHUMG00000133203	2	2q37.1	SP100 nuclear antigen	hsa05168(Herpes simplex infection)//hsa05203(Viral carcinogenesis)	GO:0034399(nuclear periphery)//GO:0000784(nuclear chromosome, telomeric region)//GO:0030870(Mre11 complex)//GO:0016605(PML body)//GO:0005730(nucleolus)//GO:0005654(nucleoplasm)//GO:0005634(nucleus)//GO:0005737(cytoplasm)	GO:0019900(kinase binding)//GO:0008270(zinc ion binding)//GO:0019904(protein domain specific binding)//GO:0005125(cytokine activity)//GO:0042803(protein homodimerization activity)//GO:0070087(chromo shadow domain binding)//GO:0042802(identical protein binding)//GO:0008134(transcription factor binding)//GO:0003714(transcription corepressor activity)//GO:0005515(protein binding)//GO:0003677(DNA bin…	GO:0045765(regulation of angiogenesis)//GO:0044267(cellular protein metabolic process)//GO:0000122(negative regulation of transcription from RNA polymerase II promoter)//GO:0043687(post-translational protein modification)//GO:0046826(negative regulation of protein export from nucleus)//GO:0048384(retinoic acid receptor signaling pathway)//GO:0045893(positive regulation of transcription, DNA-templ…	NM_001206703
LIMS2	ENSG00000072163	protein_coding	-	chr2:128395955-128439360	2.51383	1.24054	2.0264	1.01892	0.00665	0.544065	up	55679	PINCH-2|PINCH2	MIM:607908|HGNC:HGNC:16084|Ensembl:ENSG00000072163|Vega:OTTHUMG00000131529	2	2q14.3	LIM zinc finger domain containing 2		GO:0005886(plasma membrane)//GO:0005634(nucleus)//GO:0005925(focal adhesion)//GO:0005829(cytosol)	GO:0008270(zinc ion binding)//GO:0005515(protein binding)	GO:2000178(negative regulation of neural precursor cell proliferation)//GO:0016337(single organismal cell-cell adhesion)//GO:2001046(positive regulation of integrin-mediated signaling pathway)//GO:2000346(negative regulation of hepatocyte proliferation)//GO:0034329(cell junction assembly)//GO:0043066(negative regulation of apoptotic process)//GO:0045216(cell-cell junction organization)	NM_017980
LIMS2	ENSG00000072163	protein_coding	-	chr2:128395955-128439360	2.51383	1.24054	2.0264	1.01892	0.00665	0.544065	up	55679	PINCH-2|PINCH2	MIM:607908|HGNC:HGNC:16084|Ensembl:ENSG00000072163|Vega:OTTHUMG00000131529	2	2q14.3	LIM zinc finger domain containing 2		GO:0005886(plasma membrane)//GO:0005634(nucleus)//GO:0005925(focal adhesion)//GO:0005829(cytosol)	GO:0008270(zinc ion binding)//GO:0005515(protein binding)	GO:2000178(negative regulation of neural precursor cell proliferation)//GO:0016337(single organismal cell-cell adhesion)//GO:2001046(positive regulation of integrin-mediated signaling pathway)//GO:2000346(negative regulation of hepatocyte proliferation)//GO:0034329(cell junction assembly)//GO:0043066(negative regulation of apoptotic process)//GO:0045216(cell-cell junction organization)	NM_001161403
LIMS2	ENSG00000072163	protein_coding	-	chr2:128395955-128439360	2.51383	1.24054	2.0264	1.01892	0.00665	0.544065	up	55679	PINCH-2|PINCH2	MIM:607908|HGNC:HGNC:16084|Ensembl:ENSG00000072163|Vega:OTTHUMG00000131529	2	2q14.3	LIM zinc finger domain containing 2		GO:0005886(plasma membrane)//GO:0005634(nucleus)//GO:0005925(focal adhesion)//GO:0005829(cytosol)	GO:0008270(zinc ion binding)//GO:0005515(protein binding)	GO:2000178(negative regulation of neural precursor cell proliferation)//GO:0016337(single organismal cell-cell adhesion)//GO:2001046(positive regulation of integrin-mediated signaling pathway)//GO:2000346(negative regulation of hepatocyte proliferation)//GO:0034329(cell junction assembly)//GO:0043066(negative regulation of apoptotic process)//GO:0045216(cell-cell junction organization)	NM_001161404
LIMS2	ENSG00000072163	protein_coding	-	chr2:128395955-128439360	2.51383	1.24054	2.0264	1.01892	0.00665	0.544065	up	55679	PINCH-2|PINCH2	MIM:607908|HGNC:HGNC:16084|Ensembl:ENSG00000072163|Vega:OTTHUMG00000131529	2	2q14.3	LIM zinc finger domain containing 2		GO:0005886(plasma membrane)//GO:0005634(nucleus)//GO:0005925(focal adhesion)//GO:0005829(cytosol)	GO:0008270(zinc ion binding)//GO:0005515(protein binding)	GO:2000178(negative regulation of neural precursor cell proliferation)//GO:0016337(single organismal cell-cell adhesion)//GO:2001046(positive regulation of integrin-mediated signaling pathway)//GO:2000346(negative regulation of hepatocyte proliferation)//GO:0034329(cell junction assembly)//GO:0043066(negative regulation of apoptotic process)//GO:0045216(cell-cell junction organization)	NM_001256542
LIMS2	ENSG00000072163	protein_coding	-	chr2:128395955-128439360	2.51383	1.24054	2.0264	1.01892	0.00665	0.544065	up	55679	PINCH-2|PINCH2	MIM:607908|HGNC:HGNC:16084|Ensembl:ENSG00000072163|Vega:OTTHUMG00000131529	2	2q14.3	LIM zinc finger domain containing 2		GO:0005886(plasma membrane)//GO:0005634(nucleus)//GO:0005925(focal adhesion)//GO:0005829(cytosol)	GO:0008270(zinc ion binding)//GO:0005515(protein binding)	GO:2000178(negative regulation of neural precursor cell proliferation)//GO:0016337(single organismal cell-cell adhesion)//GO:2001046(positive regulation of integrin-mediated signaling pathway)//GO:2000346(negative regulation of hepatocyte proliferation)//GO:0034329(cell junction assembly)//GO:0043066(negative regulation of apoptotic process)//GO:0045216(cell-cell junction organization)	NM_001136037
WNT11	ENSG00000085741	protein_coding	-	chr11:75897368-75921780	3.60876	1.77392	2.03434	1.02456	0.0034	0.356191	up	7481	HWNT11	MIM:603699|HGNC:HGNC:12776|Ensembl:ENSG00000085741|HPRD:04741|Vega:OTTHUMG00000165264	11	11q13.5	wingless-type MMTV integration site family member 11	hsa04310(Wnt signaling pathway)//hsa04340(Hedgehog signaling pathway)//hsa04390(Hippo signaling pathway)//hsa04550(Signaling pathways regulating pluripotency of stem cells)//hsa04916(Melanogenesis)//hsa05166(HTLV-I infection)//hsa05200(Pathways in cancer)//hsa05205(Proteoglycans in cancer)//hsa05217(Basal cell carcinoma)	GO:0005578(proteinaceous extracellular matrix)//GO:0005576(extracellular region)//GO:0005615(extracellular space)//GO:0005737(cytoplasm)	GO:0030295(protein kinase activator activity)//GO:0005102(receptor binding)//GO:0044212(transcription regulatory region DNA binding)//GO:0005096(GTPase activator activity)//GO:0005515(protein binding)//GO:0005109(frizzled binding)	GO:0060021(palate development)//GO:0003402(planar cell polarity pathway involved in axis elongation)//GO:0010628(positive regulation of gene expression)//GO:0045165(cell fate commitment)//GO:0001837(epithelial to mesenchymal transition)//GO:0034394(protein localization to cell surface)//GO:0060412(ventricular septum morphogenesis)//GO:0043066(negative regulation of apoptotic process)//GO:0048706(…	NM_004626
C19orf77	ENSG00000095932	protein_coding	-	chr19:3474404-3480540	1.24951	0.40416	3.09161	1.62836	0.01715	0.830012	up											NM_001136503
HSD3B7	ENSG00000099377	protein_coding	+	chr16:30996518-31000473	2.32353	1.09364	2.12458	1.08718	0.002	0.260318	up	80270	CBAS1|PFIC4|SDR11E3	MIM:607764|HGNC:HGNC:18324|Ensembl:ENSG00000099377|HPRD:09680|Vega:OTTHUMG00000132417	16	16p11.2	hydroxy-delta-5-steroid dehydrogenase, 3 beta- and steroid delta-isomerase 7	hsa00120(Primary bile acid biosynthesis)//	GO:0016021(integral component of membrane)//GO:0005575(cellular_component)//GO:0005789(endoplasmic reticulum membrane)	GO:0047016(cholest-5-ene-3-beta,7-alpha-diol 3-beta-dehydrogenase activity)//GO:0005515(protein binding)//GO:0003854(3-beta-hydroxy-delta5-steroid dehydrogenase activity)	GO:0055114(oxidation-reduction process)//GO:0006699(bile acid biosynthetic process)//GO:0006694(steroid biosynthetic process)//GO:0044281(small molecule metabolic process)//GO:0008206(bile acid metabolic process)	NM_001142777
HSD3B7	ENSG00000099377	protein_coding	+	chr16:30996518-31000473	2.32353	1.09364	2.12458	1.08718	0.002	0.260318	up	80270	CBAS1|PFIC4|SDR11E3	MIM:607764|HGNC:HGNC:18324|Ensembl:ENSG00000099377|HPRD:09680|Vega:OTTHUMG00000132417	16	16p11.2	hydroxy-delta-5-steroid dehydrogenase, 3 beta- and steroid delta-isomerase 7	hsa00120(Primary bile acid biosynthesis)//	GO:0016021(integral component of membrane)//GO:0005575(cellular_component)//GO:0005789(endoplasmic reticulum membrane)	GO:0047016(cholest-5-ene-3-beta,7-alpha-diol 3-beta-dehydrogenase activity)//GO:0005515(protein binding)//GO:0003854(3-beta-hydroxy-delta5-steroid dehydrogenase activity)	GO:0055114(oxidation-reduction process)//GO:0006699(bile acid biosynthetic process)//GO:0006694(steroid biosynthetic process)//GO:0044281(small molecule metabolic process)//GO:0008206(bile acid metabolic process)	NM_025193
HSD3B7	ENSG00000099377	protein_coding	+	chr16:30996518-31000473	2.32353	1.09364	2.12458	1.08718	0.002	0.260318	up	80270	CBAS1|PFIC4|SDR11E3	MIM:607764|HGNC:HGNC:18324|Ensembl:ENSG00000099377|HPRD:09680|Vega:OTTHUMG00000132417	16	16p11.2	hydroxy-delta-5-steroid dehydrogenase, 3 beta- and steroid delta-isomerase 7	hsa00120(Primary bile acid biosynthesis)//	GO:0016021(integral component of membrane)//GO:0005575(cellular_component)//GO:0005789(endoplasmic reticulum membrane)	GO:0047016(cholest-5-ene-3-beta,7-alpha-diol 3-beta-dehydrogenase activity)//GO:0005515(protein binding)//GO:0003854(3-beta-hydroxy-delta5-steroid dehydrogenase activity)	GO:0055114(oxidation-reduction process)//GO:0006699(bile acid biosynthetic process)//GO:0006694(steroid biosynthetic process)//GO:0044281(small molecule metabolic process)//GO:0008206(bile acid metabolic process)	NM_001142778
APOBEC3H	ENSG00000100298	protein_coding	+	chr22:39493228-39500072	1.46804	0.389893	3.76524	1.91274	0.00555	0.488998	up	164668	A3H|ARP-10|ARP10	MIM:610976|HGNC:HGNC:24100|Ensembl:ENSG00000100298|HPRD:16508|Vega:OTTHUMG00000151082	22	22q13.1	apolipoprotein B mRNA editing enzyme catalytic polypeptide like 3H		GO:0000932(cytoplasmic mRNA processing body)//GO:0005634(nucleus)//GO:0005737(cytoplasm)	GO:0005515(protein binding)//GO:0008270(zinc ion binding)//GO:0004126(cytidine deaminase activity)//GO:0016814(hydrolase activity, acting on carbon-nitrogen (but not peptide) bonds, in cyclic amidines)	GO:0008152(metabolic process)//GO:0010529(negative regulation of transposition)//GO:0045869(negative regulation of single stranded viral RNA replication via double stranded DNA intermediate)//GO:0048525(negative regulation of viral process)//GO:0051607(defense response to virus)//GO:0009972(cytidine deamination)//GO:0045087(innate immune response)//GO:0070383(DNA cytosine deamination)	NM_001166002
APOBEC3H	ENSG00000100298	protein_coding	+	chr22:39493228-39500072	1.46804	0.389893	3.76524	1.91274	0.00555	0.488998	up	164668	A3H|ARP-10|ARP10	MIM:610976|HGNC:HGNC:24100|Ensembl:ENSG00000100298|HPRD:16508|Vega:OTTHUMG00000151082	22	22q13.1	apolipoprotein B mRNA editing enzyme catalytic polypeptide like 3H		GO:0000932(cytoplasmic mRNA processing body)//GO:0005634(nucleus)//GO:0005737(cytoplasm)	GO:0005515(protein binding)//GO:0008270(zinc ion binding)//GO:0004126(cytidine deaminase activity)//GO:0016814(hydrolase activity, acting on carbon-nitrogen (but not peptide) bonds, in cyclic amidines)	GO:0008152(metabolic process)//GO:0010529(negative regulation of transposition)//GO:0045869(negative regulation of single stranded viral RNA replication via double stranded DNA intermediate)//GO:0048525(negative regulation of viral process)//GO:0051607(defense response to virus)//GO:0009972(cytidine deamination)//GO:0045087(innate immune response)//GO:0070383(DNA cytosine deamination)	NM_001166003
APOBEC3H	ENSG00000100298	protein_coding	+	chr22:39493228-39500072	1.46804	0.389893	3.76524	1.91274	0.00555	0.488998	up	164668	A3H|ARP-10|ARP10	MIM:610976|HGNC:HGNC:24100|Ensembl:ENSG00000100298|HPRD:16508|Vega:OTTHUMG00000151082	22	22q13.1	apolipoprotein B mRNA editing enzyme catalytic polypeptide like 3H		GO:0000932(cytoplasmic mRNA processing body)//GO:0005634(nucleus)//GO:0005737(cytoplasm)	GO:0005515(protein binding)//GO:0008270(zinc ion binding)//GO:0004126(cytidine deaminase activity)//GO:0016814(hydrolase activity, acting on carbon-nitrogen (but not peptide) bonds, in cyclic amidines)	GO:0008152(metabolic process)//GO:0010529(negative regulation of transposition)//GO:0045869(negative regulation of single stranded viral RNA replication via double stranded DNA intermediate)//GO:0048525(negative regulation of viral process)//GO:0051607(defense response to virus)//GO:0009972(cytidine deamination)//GO:0045087(innate immune response)//GO:0070383(DNA cytosine deamination)	NM_181773
APOBEC3H	ENSG00000100298	protein_coding	+	chr22:39493228-39500072	1.46804	0.389893	3.76524	1.91274	0.00555	0.488998	up	164668	A3H|ARP-10|ARP10	MIM:610976|HGNC:HGNC:24100|Ensembl:ENSG00000100298|HPRD:16508|Vega:OTTHUMG00000151082	22	22q13.1	apolipoprotein B mRNA editing enzyme catalytic polypeptide like 3H		GO:0000932(cytoplasmic mRNA processing body)//GO:0005634(nucleus)//GO:0005737(cytoplasm)	GO:0005515(protein binding)//GO:0008270(zinc ion binding)//GO:0004126(cytidine deaminase activity)//GO:0016814(hydrolase activity, acting on carbon-nitrogen (but not peptide) bonds, in cyclic amidines)	GO:0008152(metabolic process)//GO:0010529(negative regulation of transposition)//GO:0045869(negative regulation of single stranded viral RNA replication via double stranded DNA intermediate)//GO:0048525(negative regulation of viral process)//GO:0051607(defense response to virus)//GO:0009972(cytidine deamination)//GO:0045087(innate immune response)//GO:0070383(DNA cytosine deamination)	NM_001166004
TJP3	ENSG00000105289	protein_coding	+	chr19:3708106-3750811	3.72381	1.56359	2.38158	1.25192	0.00285	0.33085	up	27134	ZO-3|ZO3	MIM:612689|HGNC:HGNC:11829|Ensembl:ENSG00000105289|HPRD:18194|Vega:OTTHUMG00000180872	19	19p13.3	tight junction protein 3	hsa04530(Tight junction)	GO:0005923(bicellular tight junction)//GO:0005634(nucleus)//GO:0016324(apical plasma membrane)	GO:0005515(protein binding)	GO:2000045(regulation of G1/S transition of mitotic cell cycle)	NM_001267560
TJP3	ENSG00000105289	protein_coding	+	chr19:3708106-3750811	3.72381	1.56359	2.38158	1.25192	0.00285	0.33085	up	27134	ZO-3|ZO3	MIM:612689|HGNC:HGNC:11829|Ensembl:ENSG00000105289|HPRD:18194|Vega:OTTHUMG00000180872	19	19p13.3	tight junction protein 3	hsa04530(Tight junction)	GO:0005923(bicellular tight junction)//GO:0005634(nucleus)//GO:0016324(apical plasma membrane)	GO:0005515(protein binding)	GO:2000045(regulation of G1/S transition of mitotic cell cycle)	NM_001267561
ACTA2	ENSG00000107796	protein_coding	-	chr10:90639490-90775542	9.31483	4.25717	2.18804	1.12964	0.01245	0.730485	up	59	AAT6|ACTSA|MYMY5	MIM:102620|HGNC:HGNC:130|Ensembl:ENSG00000107796|HPRD:00031|Vega:OTTHUMG00000018700	10	10q23.3	actin, alpha 2, smooth muscle, aorta	hsa04270(Vascular smooth muscle contraction)	GO:0070062(extracellular exosome)//GO:0030027(lamellipodium)//GO:0043234(protein complex)//GO:0030175(filopodium)//GO:0005615(extracellular space)//GO:0030485(smooth muscle contractile fiber)//GO:0044297(cell body)//GO:0005829(cytosol)//GO:0005856(cytoskeleton)//GO:0005737(cytoplasm)	GO:0005524(ATP binding)//GO:0019901(protein kinase binding)	GO:0010628(positive regulation of gene expression)//GO:0006936(muscle contraction)//GO:0090131(mesenchyme migration)//GO:0008217(regulation of blood pressure)//GO:0072144(glomerular mesangial cell development)//GO:0014829(vascular smooth muscle contraction)//GO:0009615(response to virus)	NM_001613
ACTA2	ENSG00000107796	protein_coding	-	chr10:90639490-90775542	9.31483	4.25717	2.18804	1.12964	0.01245	0.730485	up	59	AAT6|ACTSA|MYMY5	MIM:102620|HGNC:HGNC:130|Ensembl:ENSG00000107796|HPRD:00031|Vega:OTTHUMG00000018700	10	10q23.3	actin, alpha 2, smooth muscle, aorta	hsa04270(Vascular smooth muscle contraction)	GO:0070062(extracellular exosome)//GO:0030027(lamellipodium)//GO:0043234(protein complex)//GO:0030175(filopodium)//GO:0005615(extracellular space)//GO:0030485(smooth muscle contractile fiber)//GO:0044297(cell body)//GO:0005829(cytosol)//GO:0005856(cytoskeleton)//GO:0005737(cytoplasm)	GO:0005524(ATP binding)//GO:0019901(protein kinase binding)	GO:0010628(positive regulation of gene expression)//GO:0006936(muscle contraction)//GO:0090131(mesenchyme migration)//GO:0008217(regulation of blood pressure)//GO:0072144(glomerular mesangial cell development)//GO:0014829(vascular smooth muscle contraction)//GO:0009615(response to virus)	NM_001141945
SCNN1A	ENSG00000111319	protein_coding	-	chr12:6456008-6500733	1.38357	0.353163	3.91765	1.96999	5e-05	0.0128216	up	6337	BESC2|ENaCa|ENaCalpha|SCNEA|SCNN1	MIM:600228|HGNC:HGNC:10599|Ensembl:ENSG00000111319|HPRD:02575|Vega:OTTHUMG00000168268	12	12p13	sodium channel epithelial 1 alpha subunit	hsa04742(Taste transduction)//hsa04960(Aldosterone-regulated sodium reabsorption)	GO:0009897(external side of plasma membrane)//GO:0005887(integral component of plasma membrane)//GO:0005886(plasma membrane)//GO:0060170(ciliary membrane)//GO:0016021(integral component of membrane)//GO:0005829(cytosol)//GO:0031514(motile cilium)//GO:0070062(extracellular exosome)//GO:0034706(sodium channel complex)//GO:0030864(cortical actin cytoskeleton)//GO:0016324(apical plasma membrane)	GO:0005272(sodium channel activity)//GO:0005515(protein binding)//GO:0003779(actin binding)//GO:0015280(ligand-gated sodium channel activity)//GO:0050699(WW domain binding)	GO:0035725(sodium ion transmembrane transport)//GO:0055078(sodium ion homeostasis)//GO:0050891(multicellular organismal water homeostasis)//GO:0050909(sensory perception of taste)//GO:0055085(transmembrane transport)//GO:0050896(response to stimulus)//GO:0034220(ion transmembrane transport)	NM_001159576
SCNN1A	ENSG00000111319	protein_coding	-	chr12:6456008-6500733	1.38357	0.353163	3.91765	1.96999	5e-05	0.0128216	up	6337	BESC2|ENaCa|ENaCalpha|SCNEA|SCNN1	MIM:600228|HGNC:HGNC:10599|Ensembl:ENSG00000111319|HPRD:02575|Vega:OTTHUMG00000168268	12	12p13	sodium channel epithelial 1 alpha subunit	hsa04742(Taste transduction)//hsa04960(Aldosterone-regulated sodium reabsorption)	GO:0009897(external side of plasma membrane)//GO:0005887(integral component of plasma membrane)//GO:0005886(plasma membrane)//GO:0060170(ciliary membrane)//GO:0016021(integral component of membrane)//GO:0005829(cytosol)//GO:0031514(motile cilium)//GO:0070062(extracellular exosome)//GO:0034706(sodium channel complex)//GO:0030864(cortical actin cytoskeleton)//GO:0016324(apical plasma membrane)	GO:0005272(sodium channel activity)//GO:0005515(protein binding)//GO:0003779(actin binding)//GO:0015280(ligand-gated sodium channel activity)//GO:0050699(WW domain binding)	GO:0035725(sodium ion transmembrane transport)//GO:0055078(sodium ion homeostasis)//GO:0050891(multicellular organismal water homeostasis)//GO:0050909(sensory perception of taste)//GO:0055085(transmembrane transport)//GO:0050896(response to stimulus)//GO:0034220(ion transmembrane transport)	NM_001038
SCNN1A	ENSG00000111319	protein_coding	-	chr12:6456008-6500733	1.38357	0.353163	3.91765	1.96999	5e-05	0.0128216	up	6337	BESC2|ENaCa|ENaCalpha|SCNEA|SCNN1	MIM:600228|HGNC:HGNC:10599|Ensembl:ENSG00000111319|HPRD:02575|Vega:OTTHUMG00000168268	12	12p13	sodium channel epithelial 1 alpha subunit	hsa04742(Taste transduction)//hsa04960(Aldosterone-regulated sodium reabsorption)	GO:0009897(external side of plasma membrane)//GO:0005887(integral component of plasma membrane)//GO:0005886(plasma membrane)//GO:0060170(ciliary membrane)//GO:0016021(integral component of membrane)//GO:0005829(cytosol)//GO:0031514(motile cilium)//GO:0070062(extracellular exosome)//GO:0034706(sodium channel complex)//GO:0030864(cortical actin cytoskeleton)//GO:0016324(apical plasma membrane)	GO:0005272(sodium channel activity)//GO:0005515(protein binding)//GO:0003779(actin binding)//GO:0015280(ligand-gated sodium channel activity)//GO:0050699(WW domain binding)	GO:0035725(sodium ion transmembrane transport)//GO:0055078(sodium ion homeostasis)//GO:0050891(multicellular organismal water homeostasis)//GO:0050909(sensory perception of taste)//GO:0055085(transmembrane transport)//GO:0050896(response to stimulus)//GO:0034220(ion transmembrane transport)	NM_001159575
FAM65B	ENSG00000111913	protein_coding	-	chr6:24796944-25057301	3.31001	1.64787	2.00866	1.00623	0.00575	0.496436	up	9750	C6orf32|DFNB104|DIFF40|DIFF48|MYONAP|PL48	MIM:611410|HGNC:HGNC:13872|Ensembl:ENSG00000111913|HPRD:12881|Vega:OTTHUMG00000191459	6	6p22.3-p21.32	family with sequence similarity 65 member B		GO:0030175(filopodium)//GO:0005739(mitochondrion)//GO:0005737(cytoplasm)//GO:0060171(stereocilium membrane)//GO:0005856(cytoskeleton)//GO:0016324(apical plasma membrane)	GO:0005515(protein binding)	GO:0007517(muscle organ development)//GO:0007605(sensory perception of sound)//GO:0030154(cell differentiation)	NM_014722
FAM65B	ENSG00000111913	protein_coding	-	chr6:24796944-25057301	3.31001	1.64787	2.00866	1.00623	0.00575	0.496436	up	9750	C6orf32|DFNB104|DIFF40|DIFF48|MYONAP|PL48	MIM:611410|HGNC:HGNC:13872|Ensembl:ENSG00000111913|HPRD:12881|Vega:OTTHUMG00000191459	6	6p22.3-p21.32	family with sequence similarity 65 member B		GO:0030175(filopodium)//GO:0005739(mitochondrion)//GO:0005737(cytoplasm)//GO:0060171(stereocilium membrane)//GO:0005856(cytoskeleton)//GO:0016324(apical plasma membrane)	GO:0005515(protein binding)	GO:0007517(muscle organ development)//GO:0007605(sensory perception of sound)//GO:0030154(cell differentiation)	NM_015864
FAM65B	ENSG00000111913	protein_coding	-	chr6:24796944-25057301	3.31001	1.64787	2.00866	1.00623	0.00575	0.496436	up	9750	C6orf32|DFNB104|DIFF40|DIFF48|MYONAP|PL48	MIM:611410|HGNC:HGNC:13872|Ensembl:ENSG00000111913|HPRD:12881|Vega:OTTHUMG00000191459	6	6p22.3-p21.32	family with sequence similarity 65 member B		GO:0030175(filopodium)//GO:0005739(mitochondrion)//GO:0005737(cytoplasm)//GO:0060171(stereocilium membrane)//GO:0005856(cytoskeleton)//GO:0016324(apical plasma membrane)	GO:0005515(protein binding)	GO:0007517(muscle organ development)//GO:0007605(sensory perception of sound)//GO:0030154(cell differentiation)	NM_001286445
FAM65B	ENSG00000111913	protein_coding	-	chr6:24796944-25057301	3.31001	1.64787	2.00866	1.00623	0.00575	0.496436	up	9750	C6orf32|DFNB104|DIFF40|DIFF48|MYONAP|PL48	MIM:611410|HGNC:HGNC:13872|Ensembl:ENSG00000111913|HPRD:12881|Vega:OTTHUMG00000191459	6	6p22.3-p21.32	family with sequence similarity 65 member B		GO:0030175(filopodium)//GO:0005739(mitochondrion)//GO:0005737(cytoplasm)//GO:0060171(stereocilium membrane)//GO:0005856(cytoskeleton)//GO:0016324(apical plasma membrane)	GO:0005515(protein binding)	GO:0007517(muscle organ development)//GO:0007605(sensory perception of sound)//GO:0030154(cell differentiation)	NM_001286447
COL7A1	ENSG00000114270	protein_coding	-	chr3:48601505-48632700	1.31617	0.518861	2.53664	1.34292	0.0273	1	up	1294	EBD1|EBDCT|EBR1|NDNC8	MIM:120120|HGNC:HGNC:2214|Ensembl:ENSG00000114270|HPRD:00358|Vega:OTTHUMG00000133541	3	3p21.1	collagen type VII alpha 1	hsa04974(Protein digestion and absorption)	GO:0005604(basement membrane)//GO:0033116(endoplasmic reticulum-Golgi intermediate compartment membrane)//GO:0005576(extracellular region)//GO:0005590(collagen type VII trimer)//GO:0005788(endoplasmic reticulum lumen)//GO:0000139(Golgi membrane)//GO:0030134(ER to Golgi transport vesicle)//GO:0031012(extracellular matrix)//GO:0005615(extracellular space)	GO:0004867(serine-type endopeptidase inhibitor activity)//GO:0005515(protein binding)//GO:0042802(identical protein binding)	GO:0061024(membrane organization)//GO:0044267(cellular protein metabolic process)//GO:0035987(endodermal cell differentiation)//GO:0022617(extracellular matrix disassembly)//GO:0030198(extracellular matrix organization)//GO:0008544(epidermis development)//GO:0007155(cell adhesion)//GO:0048208(COPII vesicle coating)//GO:0043687(post-translational protein modification)//GO:0030574(collagen cataboli…	NM_000094
OPRD1	ENSG00000116329	protein_coding	+	chr1:29138653-29190208	1.20977	0.373575	3.23835	1.69526	0.0036	0.363833	up	4985	OPRD	MIM:165195|HGNC:HGNC:8153|HPRD:01308	1	1p36.1-p34.3	opioid receptor, delta 1	hsa04022(cGMP-PKG signaling pathway)//hsa04071(Sphingolipid signaling pathway)//hsa04080(Neuroactive ligand-receptor interaction)	GO:0043679(axon terminus)//GO:0016021(integral component of membrane)//GO:0005887(integral component of plasma membrane)//GO:0043005(neuron projection)//GO:0032590(dendrite membrane)//GO:0005886(plasma membrane)//GO:0031226(intrinsic component of plasma membrane)//GO:0005737(cytoplasm)//GO:0045121(membrane raft)//GO:0045211(postsynaptic membrane)//GO:0031982(vesicle)	GO:0005515(protein binding)//GO:0004985(opioid receptor activity)//GO:0038046(enkephalin receptor activity)//GO:0042923(neuropeptide binding)	GO:0010629(negative regulation of gene expression)//GO:0000060(protein import into nucleus, translocation)//GO:0032460(negative regulation of protein oligomerization)//GO:0042755(eating behavior)//GO:0007200(phospholipase C-activating G-protein coupled receptor signaling pathway)//GO:0071363(cellular response to growth factor stimulus)//GO:0051930(regulation of sensory perception of pain)//GO:003…	NM_000911
ESRRB	ENSG00000119715	protein_coding	+	chr14:76776956-77227731	1.29824	0.525491	2.47053	1.30482	0.0058	0.498249	up	2103	DFNB35|ERR2|ERRb|ESRL2|NR3B2	MIM:602167|HGNC:HGNC:3473|Ensembl:ENSG00000119715|HPRD:03700|Vega:OTTHUMG00000160457	14	14q24.3	estrogen related receptor beta	hsa04550(Signaling pathways regulating pluripotency of stem cells)	GO:0005654(nucleoplasm)//GO:0005634(nucleus)	GO:0008270(zinc ion binding)//GO:0003700(transcription factor activity, sequence-specific DNA binding)//GO:0043565(sequence-specific DNA binding)//GO:0003707(steroid hormone receptor activity)//GO:0004879(RNA polymerase II transcription factor activity, ligand-activated sequence-specific DNA binding)//GO:0008134(transcription factor binding)//GO:0005496(steroid binding)//GO:0000980(RNA polymerase…	GO:0043401(steroid hormone mediated signaling pathway)//GO:0030522(intracellular receptor signaling pathway)//GO:0001834(trophectodermal cell proliferation)//GO:0010467(gene expression)//GO:0006351(transcription, DNA-templated)//GO:0006367(transcription initiation from RNA polymerase II promoter)//GO:0045944(positive regulation of transcription from RNA polymerase II promoter)//GO:0001892(embryon…	NM_004452
PDZRN3	ENSG00000121440	protein_coding	-	chr3:73431583-73675149	6.25371	3.05626	2.04619	1.03294	0.0009	0.151597	up	23024	LNX3|SEMACAP3|SEMCAP3	MIM:609729|HGNC:HGNC:17704|Ensembl:ENSG00000121440|HPRD:15115|Vega:OTTHUMG00000158865	3	3p13	PDZ domain containing ring finger 3		GO:0031594(neuromuscular junction)	GO:0004842(ubiquitin-protein transferase activity)//GO:0008270(zinc ion binding)//GO:0016874(ligase activity)//GO:0061630(ubiquitin protein ligase activity)	GO:0007528(neuromuscular junction development)//GO:0016567(protein ubiquitination)	NM_015009
G0S2	ENSG00000123689	protein_coding	+	chr1:209834708-209908295	8.29456	3.66013	2.26619	1.18027	0.0017	0.239407	up	50486	-	MIM:614447|HGNC:HGNC:30229|Ensembl:ENSG00000123689|HPRD:09968|Vega:OTTHUMG00000036479	1	1q32.2	G0/G1 switch 2		GO:0005811(lipid particle)//GO:0005739(mitochondrion)	GO:0003674(molecular_function)//GO:0005515(protein binding)	GO:0044255(cellular lipid metabolic process)//GO:2001238(positive regulation of extrinsic apoptotic signaling pathway)//GO:0044281(small molecule metabolic process)//GO:0097191(extrinsic apoptotic signaling pathway)	NM_015714
KLF2	ENSG00000127528	protein_coding	+	chr19:16435627-16438685	1.1069	0.357575	3.09558	1.63021	0.00745	0.5727	up	10365	LKLF	MIM:602016|HGNC:HGNC:6347|Ensembl:ENSG00000127528|HPRD:03602|Vega:OTTHUMG00000182330	19	19p13.11	Kruppel-like factor 2	hsa04068(FoxO signaling pathway)	GO:0005634(nucleus)	GO:0043565(sequence-specific DNA binding)//GO:0046872(metal ion binding)//GO:0005515(protein binding)//GO:0003700(transcription factor activity, sequence-specific DNA binding)	GO:0000902(cell morphogenesis)//GO:0045429(positive regulation of nitric oxide biosynthetic process)//GO:0071409(cellular response to cycloheximide)//GO:1901653(cellular response to peptide)//GO:0035264(multicellular organism growth)//GO:0070301(cellular response to hydrogen peroxide)//GO:0040029(regulation of gene expression, epigenetic)//GO:0006351(transcription, DNA-templated)//GO:0071356(cell…	NM_016270
KLK8	ENSG00000129455	protein_coding	-	chr19:51446558-51515385	6.82602	2.75136	2.48096	1.3109	0.0017	0.239407	up	11202	HNP|NP|NRPN|PRSS19|TADG14	MIM:605644|HGNC:HGNC:6369|Ensembl:ENSG00000129455|HPRD:05733|Vega:OTTHUMG00000183086	19	19q13	kallikrein related peptidase 8		GO:0005615(extracellular space)//GO:0005737(cytoplasm)	GO:0005515(protein binding)//GO:0004252(serine-type endopeptidase activity)	GO:0008219(cell death)//GO:0050808(synapse organization)//GO:0031642(negative regulation of myelination)//GO:0043616(keratinocyte proliferation)//GO:0048681(negative regulation of axon regeneration)//GO:0009611(response to wounding)//GO:0048812(neuron projection morphogenesis)//GO:0006508(proteolysis)//GO:0050807(regulation of synapse organization)//GO:0007613(memory)	NM_144506
KLK8	ENSG00000129455	protein_coding	-	chr19:51446558-51515385	6.82602	2.75136	2.48096	1.3109	0.0017	0.239407	up	11202	HNP|NP|NRPN|PRSS19|TADG14	MIM:605644|HGNC:HGNC:6369|Ensembl:ENSG00000129455|HPRD:05733|Vega:OTTHUMG00000183086	19	19q13	kallikrein related peptidase 8		GO:0005615(extracellular space)//GO:0005737(cytoplasm)	GO:0005515(protein binding)//GO:0004252(serine-type endopeptidase activity)	GO:0008219(cell death)//GO:0050808(synapse organization)//GO:0031642(negative regulation of myelination)//GO:0043616(keratinocyte proliferation)//GO:0048681(negative regulation of axon regeneration)//GO:0009611(response to wounding)//GO:0048812(neuron projection morphogenesis)//GO:0006508(proteolysis)//GO:0050807(regulation of synapse organization)//GO:0007613(memory)	NM_001281431
KLK8	ENSG00000129455	protein_coding	-	chr19:51446558-51515385	6.82602	2.75136	2.48096	1.3109	0.0017	0.239407	up	11202	HNP|NP|NRPN|PRSS19|TADG14	MIM:605644|HGNC:HGNC:6369|Ensembl:ENSG00000129455|HPRD:05733|Vega:OTTHUMG00000183086	19	19q13	kallikrein related peptidase 8		GO:0005615(extracellular space)//GO:0005737(cytoplasm)	GO:0005515(protein binding)//GO:0004252(serine-type endopeptidase activity)	GO:0008219(cell death)//GO:0050808(synapse organization)//GO:0031642(negative regulation of myelination)//GO:0043616(keratinocyte proliferation)//GO:0048681(negative regulation of axon regeneration)//GO:0009611(response to wounding)//GO:0048812(neuron projection morphogenesis)//GO:0006508(proteolysis)//GO:0050807(regulation of synapse organization)//GO:0007613(memory)	NM_007196
KLK8	ENSG00000129455	protein_coding	-	chr19:51446558-51515385	6.82602	2.75136	2.48096	1.3109	0.0017	0.239407	up	11202	HNP|NP|NRPN|PRSS19|TADG14	MIM:605644|HGNC:HGNC:6369|Ensembl:ENSG00000129455|HPRD:05733|Vega:OTTHUMG00000183086	19	19q13	kallikrein related peptidase 8		GO:0005615(extracellular space)//GO:0005737(cytoplasm)	GO:0005515(protein binding)//GO:0004252(serine-type endopeptidase activity)	GO:0008219(cell death)//GO:0050808(synapse organization)//GO:0031642(negative regulation of myelination)//GO:0043616(keratinocyte proliferation)//GO:0048681(negative regulation of axon regeneration)//GO:0009611(response to wounding)//GO:0048812(neuron projection morphogenesis)//GO:0006508(proteolysis)//GO:0050807(regulation of synapse organization)//GO:0007613(memory)	NM_144505
KLK8	ENSG00000129455	protein_coding	-	chr19:51446558-51515385	6.82602	2.75136	2.48096	1.3109	0.0017	0.239407	up	11202	HNP|NP|NRPN|PRSS19|TADG14	MIM:605644|HGNC:HGNC:6369|Ensembl:ENSG00000129455|HPRD:05733|Vega:OTTHUMG00000183086	19	19q13	kallikrein related peptidase 8		GO:0005615(extracellular space)//GO:0005737(cytoplasm)	GO:0005515(protein binding)//GO:0004252(serine-type endopeptidase activity)	GO:0008219(cell death)//GO:0050808(synapse organization)//GO:0031642(negative regulation of myelination)//GO:0043616(keratinocyte proliferation)//GO:0048681(negative regulation of axon regeneration)//GO:0009611(response to wounding)//GO:0048812(neuron projection morphogenesis)//GO:0006508(proteolysis)//GO:0050807(regulation of synapse organization)//GO:0007613(memory)	NM_144507
CBFA2T3	ENSG00000129993	protein_coding	-	chr16:88941265-89043612	3.24795	1.41769	2.29102	1.19599	0.01325	0.745434	up	863	ETO2|MTG16|MTGR2|ZMYND4	MIM:603870|HGNC:HGNC:1537|Ensembl:ENSG00000129993|HPRD:04847|Vega:OTTHUMG00000137864	16	16q24	core-binding factor, runt domain, alpha subunit 2; translocated to, 3		GO:0005654(nucleoplasm)//GO:0005634(nucleus)//GO:0000139(Golgi membrane)//GO:0005730(nucleolus)	GO:0003714(transcription corepressor activity)//GO:0003682(chromatin binding)//GO:0005515(protein binding)//GO:0046872(metal ion binding)//GO:0003700(transcription factor activity, sequence-specific DNA binding)	GO:0032436(positive regulation of proteasomal ubiquitin-dependent protein catabolic process)//GO:0001666(response to hypoxia)//GO:0030851(granulocyte differentiation)//GO:0008283(cell proliferation)//GO:0045892(negative regulation of transcription, DNA-templated)//GO:0008285(negative regulation of cell proliferation)//GO:0000122(negative regulation of transcription from RNA polymerase II promoter…	NM_175931
CBFA2T3	ENSG00000129993	protein_coding	-	chr16:88941265-89043612	3.24795	1.41769	2.29102	1.19599	0.01325	0.745434	up	863	ETO2|MTG16|MTGR2|ZMYND4	MIM:603870|HGNC:HGNC:1537|Ensembl:ENSG00000129993|HPRD:04847|Vega:OTTHUMG00000137864	16	16q24	core-binding factor, runt domain, alpha subunit 2; translocated to, 3		GO:0005654(nucleoplasm)//GO:0005634(nucleus)//GO:0000139(Golgi membrane)//GO:0005730(nucleolus)	GO:0003714(transcription corepressor activity)//GO:0003682(chromatin binding)//GO:0005515(protein binding)//GO:0046872(metal ion binding)//GO:0003700(transcription factor activity, sequence-specific DNA binding)	GO:0032436(positive regulation of proteasomal ubiquitin-dependent protein catabolic process)//GO:0001666(response to hypoxia)//GO:0030851(granulocyte differentiation)//GO:0008283(cell proliferation)//GO:0045892(negative regulation of transcription, DNA-templated)//GO:0008285(negative regulation of cell proliferation)//GO:0000122(negative regulation of transcription from RNA polymerase II promoter…	NM_005187
ZNF331	ENSG00000130844	protein_coding	+	chr19:54024234-54083523	1.92684	0.872339	2.20883	1.14328	0.003	0.34362	up	55422	RITA|ZNF361|ZNF463	MIM:606043|HGNC:HGNC:15489|Ensembl:ENSG00000130844|HPRD:05827|Vega:OTTHUMG00000163019	19	19q13.42	zinc finger protein 331		GO:0005622(intracellular)//GO:0005634(nucleus)	GO:0000978(RNA polymerase II core promoter proximal region sequence-specific DNA binding)//GO:0008270(zinc ion binding)//GO:0003676(nucleic acid binding)//GO:0046872(metal ion binding)	GO:0006351(transcription, DNA-templated)//GO:0006355(regulation of transcription, DNA-templated)	NM_018555
ZNF331	ENSG00000130844	protein_coding	+	chr19:54024234-54083523	1.92684	0.872339	2.20883	1.14328	0.003	0.34362	up	55422	RITA|ZNF361|ZNF463	MIM:606043|HGNC:HGNC:15489|Ensembl:ENSG00000130844|HPRD:05827|Vega:OTTHUMG00000163019	19	19q13.42	zinc finger protein 331		GO:0005622(intracellular)//GO:0005634(nucleus)	GO:0000978(RNA polymerase II core promoter proximal region sequence-specific DNA binding)//GO:0008270(zinc ion binding)//GO:0003676(nucleic acid binding)//GO:0046872(metal ion binding)	GO:0006351(transcription, DNA-templated)//GO:0006355(regulation of transcription, DNA-templated)	NM_001253801
ZNF331	ENSG00000130844	protein_coding	+	chr19:54024234-54083523	1.92684	0.872339	2.20883	1.14328	0.003	0.34362	up	55422	RITA|ZNF361|ZNF463	MIM:606043|HGNC:HGNC:15489|Ensembl:ENSG00000130844|HPRD:05827|Vega:OTTHUMG00000163019	19	19q13.42	zinc finger protein 331		GO:0005622(intracellular)//GO:0005634(nucleus)	GO:0000978(RNA polymerase II core promoter proximal region sequence-specific DNA binding)//GO:0008270(zinc ion binding)//GO:0003676(nucleic acid binding)//GO:0046872(metal ion binding)	GO:0006351(transcription, DNA-templated)//GO:0006355(regulation of transcription, DNA-templated)	NM_001079906
ZNF331	ENSG00000130844	protein_coding	+	chr19:54024234-54083523	1.92684	0.872339	2.20883	1.14328	0.003	0.34362	up	55422	RITA|ZNF361|ZNF463	MIM:606043|HGNC:HGNC:15489|Ensembl:ENSG00000130844|HPRD:05827|Vega:OTTHUMG00000163019	19	19q13.42	zinc finger protein 331		GO:0005622(intracellular)//GO:0005634(nucleus)	GO:0000978(RNA polymerase II core promoter proximal region sequence-specific DNA binding)//GO:0008270(zinc ion binding)//GO:0003676(nucleic acid binding)//GO:0046872(metal ion binding)	GO:0006351(transcription, DNA-templated)//GO:0006355(regulation of transcription, DNA-templated)	NM_001253799
ZNF331	ENSG00000130844	protein_coding	+	chr19:54024234-54083523	1.92684	0.872339	2.20883	1.14328	0.003	0.34362	up	55422	RITA|ZNF361|ZNF463	MIM:606043|HGNC:HGNC:15489|Ensembl:ENSG00000130844|HPRD:05827|Vega:OTTHUMG00000163019	19	19q13.42	zinc finger protein 331		GO:0005622(intracellular)//GO:0005634(nucleus)	GO:0000978(RNA polymerase II core promoter proximal region sequence-specific DNA binding)//GO:0008270(zinc ion binding)//GO:0003676(nucleic acid binding)//GO:0046872(metal ion binding)	GO:0006351(transcription, DNA-templated)//GO:0006355(regulation of transcription, DNA-templated)	NM_001253798
ZNF331	ENSG00000130844	protein_coding	+	chr19:54024234-54083523	1.92684	0.872339	2.20883	1.14328	0.003	0.34362	up	55422	RITA|ZNF361|ZNF463	MIM:606043|HGNC:HGNC:15489|Ensembl:ENSG00000130844|HPRD:05827|Vega:OTTHUMG00000163019	19	19q13.42	zinc finger protein 331		GO:0005622(intracellular)//GO:0005634(nucleus)	GO:0000978(RNA polymerase II core promoter proximal region sequence-specific DNA binding)//GO:0008270(zinc ion binding)//GO:0003676(nucleic acid binding)//GO:0046872(metal ion binding)	GO:0006351(transcription, DNA-templated)//GO:0006355(regulation of transcription, DNA-templated)	NM_001253800
ZNF331	ENSG00000130844	protein_coding	+	chr19:54024234-54083523	1.92684	0.872339	2.20883	1.14328	0.003	0.34362	up	55422	RITA|ZNF361|ZNF463	MIM:606043|HGNC:HGNC:15489|Ensembl:ENSG00000130844|HPRD:05827|Vega:OTTHUMG00000163019	19	19q13.42	zinc finger protein 331		GO:0005622(intracellular)//GO:0005634(nucleus)	GO:0000978(RNA polymerase II core promoter proximal region sequence-specific DNA binding)//GO:0008270(zinc ion binding)//GO:0003676(nucleic acid binding)//GO:0046872(metal ion binding)	GO:0006351(transcription, DNA-templated)//GO:0006355(regulation of transcription, DNA-templated)	NM_001079907
ZNF20	ENSG00000132010	protein_coding	-	chr19:12203077-12267546	1.16388	0.300168	3.8774	1.95509	0.0116	0.709251	up	7568	KOX13	MIM:194557|HGNC:HGNC:12992|Ensembl:ENSG00000132010|Vega:OTTHUMG00000156409	19	19p13.2	zinc finger protein 20		GO:0005622(intracellular)//GO:0005634(nucleus)	GO:0003676(nucleic acid binding)//GO:0046872(metal ion binding)//GO:0005515(protein binding)//GO:0003677(DNA binding)	GO:0006351(transcription, DNA-templated)//GO:0006355(regulation of transcription, DNA-templated)	NM_001203250
ZNF20	ENSG00000132010	protein_coding	-	chr19:12203077-12267546	1.16388	0.300168	3.8774	1.95509	0.0116	0.709251	up	7568	KOX13	MIM:194557|HGNC:HGNC:12992|Ensembl:ENSG00000132010|Vega:OTTHUMG00000156409	19	19p13.2	zinc finger protein 20		GO:0005622(intracellular)//GO:0005634(nucleus)	GO:0003676(nucleic acid binding)//GO:0046872(metal ion binding)//GO:0005515(protein binding)//GO:0003677(DNA binding)	GO:0006351(transcription, DNA-templated)//GO:0006355(regulation of transcription, DNA-templated)	NM_021143
MTUS2	ENSG00000132938	protein_coding	+	chr13:29598747-30077892	1.90205	0.875623	2.17222	1.11917	0.01425	0.765091	up	23281	CAZIP|ICIS|KIAA0774|TIP150	HGNC:HGNC:20595|Ensembl:ENSG00000132938|HPRD:11108|Vega:OTTHUMG00000016657	13	13q12.3	microtubule associated tumor suppressor candidate 2		GO:0005813(centrosome)//GO:0005634(nucleus)//GO:0005881(cytoplasmic microtubule)	GO:0008017(microtubule binding)//GO:0005515(protein binding)//GO:0042803(protein homodimerization activity)		NM_001033602
MTUS2	ENSG00000132938	protein_coding	+	chr13:29598747-30077892	1.90205	0.875623	2.17222	1.11917	0.01425	0.765091	up	23281	CAZIP|ICIS|KIAA0774|TIP150	HGNC:HGNC:20595|Ensembl:ENSG00000132938|HPRD:11108|Vega:OTTHUMG00000016657	13	13q12.3	microtubule associated tumor suppressor candidate 2		GO:0005813(centrosome)//GO:0005634(nucleus)//GO:0005881(cytoplasmic microtubule)	GO:0008017(microtubule binding)//GO:0005515(protein binding)//GO:0042803(protein homodimerization activity)		NM_015233
AMPD3	ENSG00000133805	protein_coding	+	chr11:10329859-10529126	3.54091	0.916818	3.86217	1.94941	0.00015	0.0334695	up	272	-	MIM:102772|HGNC:HGNC:470|Ensembl:ENSG00000133805|HPRD:00041|Vega:OTTHUMG00000165682	11	11p15	adenosine monophosphate deaminase 3	hsa00230(Purine metabolism)//	GO:0005829(cytosol)	GO:0003876(AMP deaminase activity)//GO:0046872(metal ion binding)	GO:0044281(small molecule metabolic process)//GO:0046031(ADP metabolic process)//GO:0043101(purine-containing compound salvage)//GO:0055086(nucleobase-containing small molecule metabolic process)//GO:0097009(energy homeostasis)//GO:0006196(AMP catabolic process)//GO:0046034(ATP metabolic process)//GO:0046039(GTP metabolic process)//GO:0006144(purine nucleobase metabolic process)//GO:0034101(eryth…	NM_000480
AMPD3	ENSG00000133805	protein_coding	+	chr11:10329859-10529126	3.54091	0.916818	3.86217	1.94941	0.00015	0.0334695	up	272	-	MIM:102772|HGNC:HGNC:470|Ensembl:ENSG00000133805|HPRD:00041|Vega:OTTHUMG00000165682	11	11p15	adenosine monophosphate deaminase 3	hsa00230(Purine metabolism)//	GO:0005829(cytosol)	GO:0003876(AMP deaminase activity)//GO:0046872(metal ion binding)	GO:0044281(small molecule metabolic process)//GO:0046031(ADP metabolic process)//GO:0043101(purine-containing compound salvage)//GO:0055086(nucleobase-containing small molecule metabolic process)//GO:0097009(energy homeostasis)//GO:0006196(AMP catabolic process)//GO:0046034(ATP metabolic process)//GO:0046039(GTP metabolic process)//GO:0006144(purine nucleobase metabolic process)//GO:0034101(eryth…	NM_001025389
AMPD3	ENSG00000133805	protein_coding	+	chr11:10329859-10529126	3.54091	0.916818	3.86217	1.94941	0.00015	0.0334695	up	272	-	MIM:102772|HGNC:HGNC:470|Ensembl:ENSG00000133805|HPRD:00041|Vega:OTTHUMG00000165682	11	11p15	adenosine monophosphate deaminase 3	hsa00230(Purine metabolism)//	GO:0005829(cytosol)	GO:0003876(AMP deaminase activity)//GO:0046872(metal ion binding)	GO:0044281(small molecule metabolic process)//GO:0046031(ADP metabolic process)//GO:0043101(purine-containing compound salvage)//GO:0055086(nucleobase-containing small molecule metabolic process)//GO:0097009(energy homeostasis)//GO:0006196(AMP catabolic process)//GO:0046034(ATP metabolic process)//GO:0046039(GTP metabolic process)//GO:0006144(purine nucleobase metabolic process)//GO:0034101(eryth…	NM_001025390
AMPD3	ENSG00000133805	protein_coding	+	chr11:10329859-10529126	3.54091	0.916818	3.86217	1.94941	0.00015	0.0334695	up	272	-	MIM:102772|HGNC:HGNC:470|Ensembl:ENSG00000133805|HPRD:00041|Vega:OTTHUMG00000165682	11	11p15	adenosine monophosphate deaminase 3	hsa00230(Purine metabolism)//	GO:0005829(cytosol)	GO:0003876(AMP deaminase activity)//GO:0046872(metal ion binding)	GO:0044281(small molecule metabolic process)//GO:0046031(ADP metabolic process)//GO:0043101(purine-containing compound salvage)//GO:0055086(nucleobase-containing small molecule metabolic process)//GO:0097009(energy homeostasis)//GO:0006196(AMP catabolic process)//GO:0046034(ATP metabolic process)//GO:0046039(GTP metabolic process)//GO:0006144(purine nucleobase metabolic process)//GO:0034101(eryth…	NM_001172430
AMPD3	ENSG00000133805	protein_coding	+	chr11:10329859-10529126	3.54091	0.916818	3.86217	1.94941	0.00015	0.0334695	up	272	-	MIM:102772|HGNC:HGNC:470|Ensembl:ENSG00000133805|HPRD:00041|Vega:OTTHUMG00000165682	11	11p15	adenosine monophosphate deaminase 3	hsa00230(Purine metabolism)//	GO:0005829(cytosol)	GO:0003876(AMP deaminase activity)//GO:0046872(metal ion binding)	GO:0044281(small molecule metabolic process)//GO:0046031(ADP metabolic process)//GO:0043101(purine-containing compound salvage)//GO:0055086(nucleobase-containing small molecule metabolic process)//GO:0097009(energy homeostasis)//GO:0006196(AMP catabolic process)//GO:0046034(ATP metabolic process)//GO:0046039(GTP metabolic process)//GO:0006144(purine nucleobase metabolic process)//GO:0034101(eryth…	NM_001172431
SP110	ENSG00000135899	protein_coding	-	chr2:230990025-231268447	2.83249	1.2718	2.22714	1.15519	0.0075	0.5727	up	3431	IFI41|IFI75|IPR1|VODI	MIM:604457|HGNC:HGNC:5401|Ensembl:ENSG00000135899|HPRD:06832|Vega:OTTHUMG00000133204	2	2q37.1	SP110 nuclear body protein		GO:0005730(nucleolus)//GO:0005634(nucleus)	GO:0004871(signal transducer activity)//GO:0008270(zinc ion binding)//GO:0003677(DNA binding)	GO:0016032(viral process)//GO:0006351(transcription, DNA-templated)//GO:0006355(regulation of transcription, DNA-templated)//GO:0007165(signal transduction)	NM_080424
SP110	ENSG00000135899	protein_coding	-	chr2:230990025-231268447	2.83249	1.2718	2.22714	1.15519	0.0075	0.5727	up	3431	IFI41|IFI75|IPR1|VODI	MIM:604457|HGNC:HGNC:5401|Ensembl:ENSG00000135899|HPRD:06832|Vega:OTTHUMG00000133204	2	2q37.1	SP110 nuclear body protein		GO:0005730(nucleolus)//GO:0005634(nucleus)	GO:0004871(signal transducer activity)//GO:0008270(zinc ion binding)//GO:0003677(DNA binding)	GO:0016032(viral process)//GO:0006351(transcription, DNA-templated)//GO:0006355(regulation of transcription, DNA-templated)//GO:0007165(signal transduction)	NM_004509
SP110	ENSG00000135899	protein_coding	-	chr2:230990025-231268447	2.83249	1.2718	2.22714	1.15519	0.0075	0.5727	up	3431	IFI41|IFI75|IPR1|VODI	MIM:604457|HGNC:HGNC:5401|Ensembl:ENSG00000135899|HPRD:06832|Vega:OTTHUMG00000133204	2	2q37.1	SP110 nuclear body protein		GO:0005730(nucleolus)//GO:0005634(nucleus)	GO:0004871(signal transducer activity)//GO:0008270(zinc ion binding)//GO:0003677(DNA binding)	GO:0016032(viral process)//GO:0006351(transcription, DNA-templated)//GO:0006355(regulation of transcription, DNA-templated)//GO:0007165(signal transduction)	NM_004510
SP110	ENSG00000135899	protein_coding	-	chr2:230990025-231268447	2.83249	1.2718	2.22714	1.15519	0.0075	0.5727	up	3431	IFI41|IFI75|IPR1|VODI	MIM:604457|HGNC:HGNC:5401|Ensembl:ENSG00000135899|HPRD:06832|Vega:OTTHUMG00000133204	2	2q37.1	SP110 nuclear body protein		GO:0005730(nucleolus)//GO:0005634(nucleus)	GO:0004871(signal transducer activity)//GO:0008270(zinc ion binding)//GO:0003677(DNA binding)	GO:0016032(viral process)//GO:0006351(transcription, DNA-templated)//GO:0006355(regulation of transcription, DNA-templated)//GO:0007165(signal transduction)	NM_001185015
DGKB	ENSG00000136267	protein_coding	-	chr7:14184673-15014402	1.31487	0.529269	2.48432	1.31285	0.03385	1	up	1607	DAGK2|DGK|DGK-BETA	MIM:604070|HGNC:HGNC:2850|Ensembl:ENSG00000136267|HPRD:06819|Vega:OTTHUMG00000152477	7	7p21.2	diacylglycerol kinase beta	hsa00561(Glycerolipid metabolism)//hsa00564(Glycerophospholipid metabolism)//	GO:0005622(intracellular)//GO:0005886(plasma membrane)//GO:0005737(cytoplasm)	GO:0005524(ATP binding)//GO:0005509(calcium ion binding)//GO:0004143(diacylglycerol kinase activity)	GO:0016310(phosphorylation)//GO:0030168(platelet activation)//GO:0035556(intracellular signal transduction)//GO:0007205(protein kinase C-activating G-protein coupled receptor signaling pathway)//GO:0007596(blood coagulation)	NM_145695
DGKB	ENSG00000136267	protein_coding	-	chr7:14184673-15014402	1.31487	0.529269	2.48432	1.31285	0.03385	1	up	1607	DAGK2|DGK|DGK-BETA	MIM:604070|HGNC:HGNC:2850|Ensembl:ENSG00000136267|HPRD:06819|Vega:OTTHUMG00000152477	7	7p21.2	diacylglycerol kinase beta	hsa00561(Glycerolipid metabolism)//hsa00564(Glycerophospholipid metabolism)//	GO:0005622(intracellular)//GO:0005886(plasma membrane)//GO:0005737(cytoplasm)	GO:0005524(ATP binding)//GO:0005509(calcium ion binding)//GO:0004143(diacylglycerol kinase activity)	GO:0016310(phosphorylation)//GO:0030168(platelet activation)//GO:0035556(intracellular signal transduction)//GO:0007205(protein kinase C-activating G-protein coupled receptor signaling pathway)//GO:0007596(blood coagulation)	NM_004080
GABBR2	ENSG00000136928	protein_coding	-	chr9:101050390-101471479	1.46937	0.670073	2.19285	1.13281	0.0013	0.199422	up	9568	GABABR2|GPR51|GPRC3B|HG20|HRIHFB2099	MIM:607340|HGNC:HGNC:4507|Ensembl:ENSG00000136928|HPRD:09552|Vega:OTTHUMG00000020345	9	9q22.1-q22.3	gamma-aminobutyric acid type B receptor subunit 2	hsa04024(cAMP signaling pathway)//hsa04080(Neuroactive ligand-receptor interaction)//hsa04727(GABAergic synapse)//hsa04742(Taste transduction)//hsa04915(Estrogen signaling pathway)//hsa05032(Morphine addiction)	GO:0016021(integral component of membrane)//GO:0038039(G-protein coupled receptor heterodimeric complex)//GO:0043005(neuron projection)//GO:0005886(plasma membrane)//GO:0005887(integral component of plasma membrane)//GO:0030054(cell junction)//GO:0045211(postsynaptic membrane)//GO:0005737(cytoplasm)	GO:0005515(protein binding)//GO:0004965(G-protein coupled GABA receptor activity)	GO:0007268(synaptic transmission)//GO:0007186(G-protein coupled receptor signaling pathway)//GO:0007214(gamma-aminobutyric acid signaling pathway)//GO:0007194(negative regulation of adenylate cyclase activity)	NM_005458
PLCB2	ENSG00000137841	protein_coding	-	chr15:40570376-40600136	1.58444	0.668539	2.37	1.24489	0.0305	1	up	5330	PLC-beta-2	MIM:604114|HGNC:HGNC:9055|Ensembl:ENSG00000137841|HPRD:04985|Vega:OTTHUMG00000172412	15	15q15	phospholipase C beta 2	hsa00562(Inositol phosphate metabolism)//	GO:0005622(intracellular)//GO:0005829(cytosol)	GO:0004871(signal transducer activity)//GO:0004435(phosphatidylinositol phospholipase C activity)//GO:0005509(calcium ion binding)//GO:0004629(phospholipase C activity)	GO:0006644(phospholipid metabolic process)//GO:0008152(metabolic process)//GO:0044281(small molecule metabolic process)//GO:0016042(lipid catabolic process)//GO:0007268(synaptic transmission)//GO:0043647(inositol phosphate metabolic process)//GO:0050913(sensory perception of bitter taste)//GO:0035556(intracellular signal transduction)//GO:0007202(activation of phospholipase C activity)	NM_004573
PLCB2	ENSG00000137841	protein_coding	-	chr15:40570376-40600136	1.58444	0.668539	2.37	1.24489	0.0305	1	up	5330	PLC-beta-2	MIM:604114|HGNC:HGNC:9055|Ensembl:ENSG00000137841|HPRD:04985|Vega:OTTHUMG00000172412	15	15q15	phospholipase C beta 2	hsa00562(Inositol phosphate metabolism)//	GO:0005622(intracellular)//GO:0005829(cytosol)	GO:0004871(signal transducer activity)//GO:0004435(phosphatidylinositol phospholipase C activity)//GO:0005509(calcium ion binding)//GO:0004629(phospholipase C activity)	GO:0006644(phospholipid metabolic process)//GO:0008152(metabolic process)//GO:0044281(small molecule metabolic process)//GO:0016042(lipid catabolic process)//GO:0007268(synaptic transmission)//GO:0043647(inositol phosphate metabolic process)//GO:0050913(sensory perception of bitter taste)//GO:0035556(intracellular signal transduction)//GO:0007202(activation of phospholipase C activity)	NM_001284297
PLCB2	ENSG00000137841	protein_coding	-	chr15:40570376-40600136	1.58444	0.668539	2.37	1.24489	0.0305	1	up	5330	PLC-beta-2	MIM:604114|HGNC:HGNC:9055|Ensembl:ENSG00000137841|HPRD:04985|Vega:OTTHUMG00000172412	15	15q15	phospholipase C beta 2	hsa00562(Inositol phosphate metabolism)//	GO:0005622(intracellular)//GO:0005829(cytosol)	GO:0004871(signal transducer activity)//GO:0004435(phosphatidylinositol phospholipase C activity)//GO:0005509(calcium ion binding)//GO:0004629(phospholipase C activity)	GO:0006644(phospholipid metabolic process)//GO:0008152(metabolic process)//GO:0044281(small molecule metabolic process)//GO:0016042(lipid catabolic process)//GO:0007268(synaptic transmission)//GO:0043647(inositol phosphate metabolic process)//GO:0050913(sensory perception of bitter taste)//GO:0035556(intracellular signal transduction)//GO:0007202(activation of phospholipase C activity)	NM_001284298
PLCB2	ENSG00000137841	protein_coding	-	chr15:40570376-40600136	1.58444	0.668539	2.37	1.24489	0.0305	1	up	5330	PLC-beta-2	MIM:604114|HGNC:HGNC:9055|Ensembl:ENSG00000137841|HPRD:04985|Vega:OTTHUMG00000172412	15	15q15	phospholipase C beta 2	hsa00562(Inositol phosphate metabolism)//	GO:0005622(intracellular)//GO:0005829(cytosol)	GO:0004871(signal transducer activity)//GO:0004435(phosphatidylinositol phospholipase C activity)//GO:0005509(calcium ion binding)//GO:0004629(phospholipase C activity)	GO:0006644(phospholipid metabolic process)//GO:0008152(metabolic process)//GO:0044281(small molecule metabolic process)//GO:0016042(lipid catabolic process)//GO:0007268(synaptic transmission)//GO:0043647(inositol phosphate metabolic process)//GO:0050913(sensory perception of bitter taste)//GO:0035556(intracellular signal transduction)//GO:0007202(activation of phospholipase C activity)	NM_001284299
TRIM54	ENSG00000138100	protein_coding	+	chr2:27505259-27531313	2.00548	0.994556	2.01645	1.01182	0.0327	1	up	57159	MURF|MURF-3|RNF30|muRF3	MIM:606474|HGNC:HGNC:16008|Ensembl:ENSG00000138100|HPRD:05928|Vega:OTTHUMG00000097078	2	2p23.3	tripartite motif containing 54		GO:0030018(Z disc)//GO:0005875(microtubule associated complex)//GO:0005874(microtubule)	GO:0004871(signal transducer activity)//GO:0008017(microtubule binding)//GO:0008270(zinc ion binding)//GO:0005515(protein binding)	GO:0030154(cell differentiation)//GO:0007165(signal transduction)//GO:0007275(multicellular organism development)//GO:0007017(microtubule-based process)//GO:0007026(negative regulation of microtubule depolymerization)	NM_187841
TRIM54	ENSG00000138100	protein_coding	+	chr2:27505259-27531313	2.00548	0.994556	2.01645	1.01182	0.0327	1	up	57159	MURF|MURF-3|RNF30|muRF3	MIM:606474|HGNC:HGNC:16008|Ensembl:ENSG00000138100|HPRD:05928|Vega:OTTHUMG00000097078	2	2p23.3	tripartite motif containing 54		GO:0030018(Z disc)//GO:0005875(microtubule associated complex)//GO:0005874(microtubule)	GO:0004871(signal transducer activity)//GO:0008017(microtubule binding)//GO:0008270(zinc ion binding)//GO:0005515(protein binding)	GO:0030154(cell differentiation)//GO:0007165(signal transduction)//GO:0007275(multicellular organism development)//GO:0007017(microtubule-based process)//GO:0007026(negative regulation of microtubule depolymerization)	NM_032546
LOXL4	ENSG00000138131	protein_coding	-	chr10:100007446-100028007	1.32501	0.634143	2.08946	1.06313	0.002	0.260318	up	84171	LOXC	MIM:607318|HGNC:HGNC:17171|Ensembl:ENSG00000138131|HPRD:09538|Vega:OTTHUMG00000018874	10	10q24	lysyl oxidase like 4		GO:0016020(membrane)//GO:0070062(extracellular exosome)//GO:0005615(extracellular space)//GO:0043235(receptor complex)	GO:0004720(protein-lysine 6-oxidase activity)//GO:0005507(copper ion binding)//GO:0005044(scavenger receptor activity)//GO:0005515(protein binding)	GO:0055114(oxidation-reduction process)//GO:0006898(receptor-mediated endocytosis)	NM_032211
HECW2	ENSG00000138411	protein_coding	-	chr2:197059093-197458416	4.92603	2.34453	2.10108	1.07113	0.02565	1	up	57520	NEDL2	HGNC:HGNC:29853|Ensembl:ENSG00000138411|HPRD:17099|Vega:OTTHUMG00000154435	2	2q32.3	HECT, C2 and WW domain containing E3 ubiquitin protein ligase 2		GO:0005737(cytoplasm)	GO:0004842(ubiquitin-protein transferase activity)//GO:0016874(ligase activity)	GO:0042787(protein ubiquitination involved in ubiquitin-dependent protein catabolic process)	NM_020760
EGF	ENSG00000138798	protein_coding	+	chr4:110834039-110933422	2.21416	1.07369	2.06219	1.04418	0.03125	1	up	1950	HOMG4|URG	MIM:131530|HGNC:HGNC:3229|Ensembl:ENSG00000138798|HPRD:00578|Vega:OTTHUMG00000132044	4	4q25	epidermal growth factor	hsa04010(MAPK signaling pathway)//hsa04012(ErbB signaling pathway)//hsa04014(Ras signaling pathway)//hsa04015(Rap1 signaling pathway)//hsa04060(Cytokine-cytokine receptor interaction)//hsa04066(HIF-1 signaling pathway)//hsa04068(FoxO signaling pathway)//	GO:0005886(plasma membrane)//GO:0070062(extracellular exosome)//GO:0005576(extracellular region)//GO:0043235(receptor complex)//GO:0031093(platelet alpha granule lumen)//GO:0016021(integral component of membrane)//GO:0005765(lysosomal membrane)//GO:0005615(extracellular space)	GO:0008083(growth factor activity)//GO:0017147(Wnt-protein binding)//GO:0042813(Wnt-activated receptor activity)//GO:0005154(epidermal growth factor receptor binding)//GO:0005515(protein binding)//GO:0005509(calcium ion binding)//GO:0030297(transmembrane receptor protein tyrosine kinase activator activity)	GO:0030168(platelet activation)//GO:0044332(Wnt signaling pathway involved in dorsal/ventral axis specification)//GO:0051048(negative regulation of secretion)//GO:0045741(positive regulation of epidermal growth factor-activated receptor activity)//GO:0048754(branching morphogenesis of an epithelial tube)//GO:0048011(neurotrophin TRK receptor signaling pathway)//GO:0006260(DNA replication)//GO:004…	NM_001178131
EGF	ENSG00000138798	protein_coding	+	chr4:110834039-110933422	2.21416	1.07369	2.06219	1.04418	0.03125	1	up	1950	HOMG4|URG	MIM:131530|HGNC:HGNC:3229|Ensembl:ENSG00000138798|HPRD:00578|Vega:OTTHUMG00000132044	4	4q25	epidermal growth factor	hsa04010(MAPK signaling pathway)//hsa04012(ErbB signaling pathway)//hsa04014(Ras signaling pathway)//hsa04015(Rap1 signaling pathway)//hsa04060(Cytokine-cytokine receptor interaction)//hsa04066(HIF-1 signaling pathway)//hsa04068(FoxO signaling pathway)//	GO:0005886(plasma membrane)//GO:0070062(extracellular exosome)//GO:0005576(extracellular region)//GO:0043235(receptor complex)//GO:0031093(platelet alpha granule lumen)//GO:0016021(integral component of membrane)//GO:0005765(lysosomal membrane)//GO:0005615(extracellular space)	GO:0008083(growth factor activity)//GO:0017147(Wnt-protein binding)//GO:0042813(Wnt-activated receptor activity)//GO:0005154(epidermal growth factor receptor binding)//GO:0005515(protein binding)//GO:0005509(calcium ion binding)//GO:0030297(transmembrane receptor protein tyrosine kinase activator activity)	GO:0030168(platelet activation)//GO:0044332(Wnt signaling pathway involved in dorsal/ventral axis specification)//GO:0051048(negative regulation of secretion)//GO:0045741(positive regulation of epidermal growth factor-activated receptor activity)//GO:0048754(branching morphogenesis of an epithelial tube)//GO:0048011(neurotrophin TRK receptor signaling pathway)//GO:0006260(DNA replication)//GO:004…	NM_001963
EGF	ENSG00000138798	protein_coding	+	chr4:110834039-110933422	2.21416	1.07369	2.06219	1.04418	0.03125	1	up	1950	HOMG4|URG	MIM:131530|HGNC:HGNC:3229|Ensembl:ENSG00000138798|HPRD:00578|Vega:OTTHUMG00000132044	4	4q25	epidermal growth factor	hsa04010(MAPK signaling pathway)//hsa04012(ErbB signaling pathway)//hsa04014(Ras signaling pathway)//hsa04015(Rap1 signaling pathway)//hsa04060(Cytokine-cytokine receptor interaction)//hsa04066(HIF-1 signaling pathway)//hsa04068(FoxO signaling pathway)//	GO:0005886(plasma membrane)//GO:0070062(extracellular exosome)//GO:0005576(extracellular region)//GO:0043235(receptor complex)//GO:0031093(platelet alpha granule lumen)//GO:0016021(integral component of membrane)//GO:0005765(lysosomal membrane)//GO:0005615(extracellular space)	GO:0008083(growth factor activity)//GO:0017147(Wnt-protein binding)//GO:0042813(Wnt-activated receptor activity)//GO:0005154(epidermal growth factor receptor binding)//GO:0005515(protein binding)//GO:0005509(calcium ion binding)//GO:0030297(transmembrane receptor protein tyrosine kinase activator activity)	GO:0030168(platelet activation)//GO:0044332(Wnt signaling pathway involved in dorsal/ventral axis specification)//GO:0051048(negative regulation of secretion)//GO:0045741(positive regulation of epidermal growth factor-activated receptor activity)//GO:0048754(branching morphogenesis of an epithelial tube)//GO:0048011(neurotrophin TRK receptor signaling pathway)//GO:0006260(DNA replication)//GO:004…	NM_001178130
ACVRL1	ENSG00000139567	protein_coding	+	chr12:52300691-52317145	1.35116	0.459669	2.93942	1.55553	0.00785	0.583857	up	94	ACVRLK1|ALK-1|ALK1|HHT|HHT2|ORW2|SKR3|TSR-I	MIM:601284|HGNC:HGNC:175|Ensembl:ENSG00000139567|HPRD:03181|Vega:OTTHUMG00000169507	12	12q13.13	activin A receptor type IL		GO:0016021(integral component of membrane)//GO:0005887(integral component of plasma membrane)//GO:0009986(cell surface)//GO:0016020(membrane)//GO:0030425(dendrite)//GO:0005886(plasma membrane)//GO:0043025(neuronal cell body)	GO:0098821(BMP receptor activity)//GO:0046332(SMAD binding)//GO:0004674(protein serine/threonine kinase activity)//GO:0004702(receptor signaling protein serine/threonine kinase activity)//GO:0005524(ATP binding)//GO:0005024(transforming growth factor beta-activated receptor activity)//GO:0016361(activin receptor activity, type I)//GO:0005025(transforming growth factor beta receptor activity, type…	GO:2000279(negative regulation of DNA biosynthetic process)//GO:0061298(retina vasculature development in camera-type eye)//GO:0060841(venous blood vessel development)//GO:0032332(positive regulation of chondrocyte differentiation)//GO:0008285(negative regulation of cell proliferation)//GO:0043535(regulation of blood vessel endothelial cell migration)//GO:0007179(transforming growth factor beta r…	NM_000020
ACVRL1	ENSG00000139567	protein_coding	+	chr12:52300691-52317145	1.35116	0.459669	2.93942	1.55553	0.00785	0.583857	up	94	ACVRLK1|ALK-1|ALK1|HHT|HHT2|ORW2|SKR3|TSR-I	MIM:601284|HGNC:HGNC:175|Ensembl:ENSG00000139567|HPRD:03181|Vega:OTTHUMG00000169507	12	12q13.13	activin A receptor type IL		GO:0016021(integral component of membrane)//GO:0005887(integral component of plasma membrane)//GO:0009986(cell surface)//GO:0016020(membrane)//GO:0030425(dendrite)//GO:0005886(plasma membrane)//GO:0043025(neuronal cell body)	GO:0098821(BMP receptor activity)//GO:0046332(SMAD binding)//GO:0004674(protein serine/threonine kinase activity)//GO:0004702(receptor signaling protein serine/threonine kinase activity)//GO:0005524(ATP binding)//GO:0005024(transforming growth factor beta-activated receptor activity)//GO:0016361(activin receptor activity, type I)//GO:0005025(transforming growth factor beta receptor activity, type…	GO:2000279(negative regulation of DNA biosynthetic process)//GO:0061298(retina vasculature development in camera-type eye)//GO:0060841(venous blood vessel development)//GO:0032332(positive regulation of chondrocyte differentiation)//GO:0008285(negative regulation of cell proliferation)//GO:0043535(regulation of blood vessel endothelial cell migration)//GO:0007179(transforming growth factor beta r…	NM_001077401
SKAP1	ENSG00000141293	protein_coding	-	chr17:46210801-46507637	1.56293	0.621648	2.51417	1.33008	0.0232	0.955873	up	8631	HEL-S-81p|SCAP1|SKAP55	MIM:604969|HGNC:HGNC:15605|Ensembl:ENSG00000141293|HPRD:05396|Vega:OTTHUMG00000178823	17	17q21.32	src kinase associated phosphoprotein 1	hsa04015(Rap1 signaling pathway)	GO:0005886(plasma membrane)//GO:0042101(T cell receptor complex)//GO:0005829(cytosol)//GO:0005737(cytoplasm)//GO:0005634(nucleus)//GO:0005911(cell-cell junction)	GO:0019903(protein phosphatase binding)//GO:0032403(protein complex binding)//GO:0019901(protein kinase binding)//GO:0017124(SH3 domain binding)//GO:0042169(SH2 domain binding)//GO:0005515(protein binding)//GO:0005070(SH3/SH2 adaptor activity)	GO:0050852(T cell receptor signaling pathway)//GO:0045944(positive regulation of transcription from RNA polymerase II promoter)//GO:0009967(positive regulation of signal transduction)//GO:0072659(protein localization to plasma membrane)//GO:0002250(adaptive immune response)//GO:0045785(positive regulation of cell adhesion)//GO:0045893(positive regulation of transcription, DNA-templated)	NM_003726
SKAP1	ENSG00000141293	protein_coding	-	chr17:46210801-46507637	1.56293	0.621648	2.51417	1.33008	0.0232	0.955873	up	8631	HEL-S-81p|SCAP1|SKAP55	MIM:604969|HGNC:HGNC:15605|Ensembl:ENSG00000141293|HPRD:05396|Vega:OTTHUMG00000178823	17	17q21.32	src kinase associated phosphoprotein 1	hsa04015(Rap1 signaling pathway)	GO:0005886(plasma membrane)//GO:0042101(T cell receptor complex)//GO:0005829(cytosol)//GO:0005737(cytoplasm)//GO:0005634(nucleus)//GO:0005911(cell-cell junction)	GO:0019903(protein phosphatase binding)//GO:0032403(protein complex binding)//GO:0019901(protein kinase binding)//GO:0017124(SH3 domain binding)//GO:0042169(SH2 domain binding)//GO:0005515(protein binding)//GO:0005070(SH3/SH2 adaptor activity)	GO:0050852(T cell receptor signaling pathway)//GO:0045944(positive regulation of transcription from RNA polymerase II promoter)//GO:0009967(positive regulation of signal transduction)//GO:0072659(protein localization to plasma membrane)//GO:0002250(adaptive immune response)//GO:0045785(positive regulation of cell adhesion)//GO:0045893(positive regulation of transcription, DNA-templated)	NM_001075099
ADAMTSL4	ENSG00000143382	protein_coding	+	chr1:150521039-150547028	1.121	0.536153	2.09082	1.06407	0.04965	1	up	54507	ADAMTSL-4|ECTOL2|TSRC1	MIM:610113|HGNC:HGNC:19706|Ensembl:ENSG00000143382|HPRD:08583|HPRD:18237|Vega:OTTHUMG00000034863	1	1q21.3	ADAMTS like 4		GO:0031012(extracellular matrix)//GO:0005788(endoplasmic reticulum lumen)//GO:0005575(cellular_component)//GO:0005614(interstitial matrix)	GO:0005515(protein binding)//GO:0002020(protease binding)//GO:0004222(metalloendopeptidase activity)	GO:0044267(cellular protein metabolic process)//GO:0030198(extracellular matrix organization)//GO:0043065(positive regulation of apoptotic process)//GO:0036066(protein O-linked fucosylation)//GO:0006493(protein O-linked glycosylation)//GO:0043687(post-translational protein modification)//GO:0006508(proteolysis)//GO:0006915(apoptotic process)	NM_025008
ADAMTSL4	ENSG00000143382	protein_coding	+	chr1:150521039-150547028	1.121	0.536153	2.09082	1.06407	0.04965	1	up	54507	ADAMTSL-4|ECTOL2|TSRC1	MIM:610113|HGNC:HGNC:19706|Ensembl:ENSG00000143382|HPRD:08583|HPRD:18237|Vega:OTTHUMG00000034863	1	1q21.3	ADAMTS like 4		GO:0031012(extracellular matrix)//GO:0005788(endoplasmic reticulum lumen)//GO:0005575(cellular_component)//GO:0005614(interstitial matrix)	GO:0005515(protein binding)//GO:0002020(protease binding)//GO:0004222(metalloendopeptidase activity)	GO:0044267(cellular protein metabolic process)//GO:0030198(extracellular matrix organization)//GO:0043065(positive regulation of apoptotic process)//GO:0036066(protein O-linked fucosylation)//GO:0006493(protein O-linked glycosylation)//GO:0043687(post-translational protein modification)//GO:0006508(proteolysis)//GO:0006915(apoptotic process)	NM_019032
ADAMTSL4	ENSG00000143382	protein_coding	+	chr1:150521039-150547028	1.121	0.536153	2.09082	1.06407	0.04965	1	up	54507	ADAMTSL-4|ECTOL2|TSRC1	MIM:610113|HGNC:HGNC:19706|Ensembl:ENSG00000143382|HPRD:08583|HPRD:18237|Vega:OTTHUMG00000034863	1	1q21.3	ADAMTS like 4		GO:0031012(extracellular matrix)//GO:0005788(endoplasmic reticulum lumen)//GO:0005575(cellular_component)//GO:0005614(interstitial matrix)	GO:0005515(protein binding)//GO:0002020(protease binding)//GO:0004222(metalloendopeptidase activity)	GO:0044267(cellular protein metabolic process)//GO:0030198(extracellular matrix organization)//GO:0043065(positive regulation of apoptotic process)//GO:0036066(protein O-linked fucosylation)//GO:0006493(protein O-linked glycosylation)//GO:0043687(post-translational protein modification)//GO:0006508(proteolysis)//GO:0006915(apoptotic process)	NM_001288608
PLAC8	ENSG00000145287	protein_coding	-	chr4:84011200-84058228	2.72644	1.023	2.66514	1.41421	0.0095	0.660808	up	51316	C15|DGIC|PNAS-144|onzin	MIM:607515|HGNC:HGNC:19254|Ensembl:ENSG00000145287|HPRD:06335|Vega:OTTHUMG00000130294	4	4q21.22	placenta specific 8			GO:0003682(chromatin binding)	GO:0008284(positive regulation of cell proliferation)//GO:0009409(response to cold)//GO:0045944(positive regulation of transcription from RNA polymerase II promoter)//GO:0043066(negative regulation of apoptotic process)//GO:0050873(brown fat cell differentiation)//GO:0040015(negative regulation of multicellular organism growth)//GO:0042742(defense response to bacterium)	NM_016619
PLAC8	ENSG00000145287	protein_coding	-	chr4:84011200-84058228	2.72644	1.023	2.66514	1.41421	0.0095	0.660808	up	51316	C15|DGIC|PNAS-144|onzin	MIM:607515|HGNC:HGNC:19254|Ensembl:ENSG00000145287|HPRD:06335|Vega:OTTHUMG00000130294	4	4q21.22	placenta specific 8			GO:0003682(chromatin binding)	GO:0008284(positive regulation of cell proliferation)//GO:0009409(response to cold)//GO:0045944(positive regulation of transcription from RNA polymerase II promoter)//GO:0043066(negative regulation of apoptotic process)//GO:0050873(brown fat cell differentiation)//GO:0040015(negative regulation of multicellular organism growth)//GO:0042742(defense response to bacterium)	NM_001130716
PLAC8	ENSG00000145287	protein_coding	-	chr4:84011200-84058228	2.72644	1.023	2.66514	1.41421	0.0095	0.660808	up	51316	C15|DGIC|PNAS-144|onzin	MIM:607515|HGNC:HGNC:19254|Ensembl:ENSG00000145287|HPRD:06335|Vega:OTTHUMG00000130294	4	4q21.22	placenta specific 8			GO:0003682(chromatin binding)	GO:0008284(positive regulation of cell proliferation)//GO:0009409(response to cold)//GO:0045944(positive regulation of transcription from RNA polymerase II promoter)//GO:0043066(negative regulation of apoptotic process)//GO:0050873(brown fat cell differentiation)//GO:0040015(negative regulation of multicellular organism growth)//GO:0042742(defense response to bacterium)	NM_001130715
TENM4	ENSG00000149256	protein_coding	-	chr11:78363875-79151992	5.8447	0.648009	9.01945	3.17304	0.00125	0.19348	up	26011	Doc4|ETM5|ODZ4|TNM4|Ten-M4	MIM:610084|HGNC:HGNC:29945|Ensembl:ENSG00000149256|Vega:OTTHUMG00000166770	11	11q14.1	teneurin transmembrane protein 4		GO:0043005(neuron projection)//GO:0005634(nucleus)//GO:0005887(integral component of plasma membrane)//GO:0005737(cytoplasm)	GO:0042803(protein homodimerization activity)	GO:0048666(neuron development)//GO:0001702(gastrulation with mouth forming second)//GO:0032289(central nervous system myelin formation)//GO:0060038(cardiac muscle cell proliferation)//GO:2000543(positive regulation of gastrulation)//GO:0097264(self proteolysis)//GO:0048714(positive regulation of oligodendrocyte differentiation)//GO:0060912(cardiac cell fate specification)//GO:0031643(positive reg…	NM_001098816
NCAM1	ENSG00000149294	protein_coding	+	chr11:112830001-113149158	2.34921	1.05633	2.22394	1.15312	0.00315	0.349162	up	4684	CD56|MSK39|NCAM	MIM:116930|HGNC:HGNC:7656|Ensembl:ENSG00000149294|HPRD:00301|Vega:OTTHUMG00000167196	11	11q23.1	neural cell adhesion molecule 1	hsa04514(Cell adhesion molecules (CAMs))//hsa05020(Prion diseases)	GO:0016021(integral component of membrane)//GO:0070062(extracellular exosome)//GO:0000139(Golgi membrane)//GO:0009986(cell surface)//GO:0005737(cytoplasm)//GO:0009897(external side of plasma membrane)//GO:0016020(membrane)//GO:0031225(anchored component of membrane)//GO:0030424(axon)//GO:0005886(plasma membrane)//GO:0030426(growth cone)//GO:0005911(cell-cell junction)//GO:0043025(neuronal cell bo…	GO:0001618(virus receptor activity)//GO:0042802(identical protein binding)	GO:0048011(neurotrophin TRK receptor signaling pathway)//GO:0007166(cell surface receptor signaling pathway)//GO:0030198(extracellular matrix organization)//GO:0001928(regulation of exocyst assembly)//GO:0000186(activation of MAPKK activity)//GO:0048010(vascular endothelial growth factor receptor signaling pathway)//GO:0046718(viral entry into host cell)//GO:0050850(positive regulation of calcium…	NM_001242608
NCAM1	ENSG00000149294	protein_coding	+	chr11:112830001-113149158	2.34921	1.05633	2.22394	1.15312	0.00315	0.349162	up	4684	CD56|MSK39|NCAM	MIM:116930|HGNC:HGNC:7656|Ensembl:ENSG00000149294|HPRD:00301|Vega:OTTHUMG00000167196	11	11q23.1	neural cell adhesion molecule 1	hsa04514(Cell adhesion molecules (CAMs))//hsa05020(Prion diseases)	GO:0016021(integral component of membrane)//GO:0070062(extracellular exosome)//GO:0000139(Golgi membrane)//GO:0009986(cell surface)//GO:0005737(cytoplasm)//GO:0009897(external side of plasma membrane)//GO:0016020(membrane)//GO:0031225(anchored component of membrane)//GO:0030424(axon)//GO:0005886(plasma membrane)//GO:0030426(growth cone)//GO:0005911(cell-cell junction)//GO:0043025(neuronal cell bo…	GO:0001618(virus receptor activity)//GO:0042802(identical protein binding)	GO:0048011(neurotrophin TRK receptor signaling pathway)//GO:0007166(cell surface receptor signaling pathway)//GO:0030198(extracellular matrix organization)//GO:0001928(regulation of exocyst assembly)//GO:0000186(activation of MAPKK activity)//GO:0048010(vascular endothelial growth factor receptor signaling pathway)//GO:0046718(viral entry into host cell)//GO:0050850(positive regulation of calcium…	NM_000615
NCAM1	ENSG00000149294	protein_coding	+	chr11:112830001-113149158	2.34921	1.05633	2.22394	1.15312	0.00315	0.349162	up	4684	CD56|MSK39|NCAM	MIM:116930|HGNC:HGNC:7656|Ensembl:ENSG00000149294|HPRD:00301|Vega:OTTHUMG00000167196	11	11q23.1	neural cell adhesion molecule 1	hsa04514(Cell adhesion molecules (CAMs))//hsa05020(Prion diseases)	GO:0016021(integral component of membrane)//GO:0070062(extracellular exosome)//GO:0000139(Golgi membrane)//GO:0009986(cell surface)//GO:0005737(cytoplasm)//GO:0009897(external side of plasma membrane)//GO:0016020(membrane)//GO:0031225(anchored component of membrane)//GO:0030424(axon)//GO:0005886(plasma membrane)//GO:0030426(growth cone)//GO:0005911(cell-cell junction)//GO:0043025(neuronal cell bo…	GO:0001618(virus receptor activity)//GO:0042802(identical protein binding)	GO:0048011(neurotrophin TRK receptor signaling pathway)//GO:0007166(cell surface receptor signaling pathway)//GO:0030198(extracellular matrix organization)//GO:0001928(regulation of exocyst assembly)//GO:0000186(activation of MAPKK activity)//GO:0048010(vascular endothelial growth factor receptor signaling pathway)//GO:0046718(viral entry into host cell)//GO:0050850(positive regulation of calcium…	NM_001076682
NCAM1	ENSG00000149294	protein_coding	+	chr11:112830001-113149158	2.34921	1.05633	2.22394	1.15312	0.00315	0.349162	up	4684	CD56|MSK39|NCAM	MIM:116930|HGNC:HGNC:7656|Ensembl:ENSG00000149294|HPRD:00301|Vega:OTTHUMG00000167196	11	11q23.1	neural cell adhesion molecule 1	hsa04514(Cell adhesion molecules (CAMs))//hsa05020(Prion diseases)	GO:0016021(integral component of membrane)//GO:0070062(extracellular exosome)//GO:0000139(Golgi membrane)//GO:0009986(cell surface)//GO:0005737(cytoplasm)//GO:0009897(external side of plasma membrane)//GO:0016020(membrane)//GO:0031225(anchored component of membrane)//GO:0030424(axon)//GO:0005886(plasma membrane)//GO:0030426(growth cone)//GO:0005911(cell-cell junction)//GO:0043025(neuronal cell bo…	GO:0001618(virus receptor activity)//GO:0042802(identical protein binding)	GO:0048011(neurotrophin TRK receptor signaling pathway)//GO:0007166(cell surface receptor signaling pathway)//GO:0030198(extracellular matrix organization)//GO:0001928(regulation of exocyst assembly)//GO:0000186(activation of MAPKK activity)//GO:0048010(vascular endothelial growth factor receptor signaling pathway)//GO:0046718(viral entry into host cell)//GO:0050850(positive regulation of calcium…	NM_181351
NCAM1	ENSG00000149294	protein_coding	+	chr11:112830001-113149158	2.34921	1.05633	2.22394	1.15312	0.00315	0.349162	up	4684	CD56|MSK39|NCAM	MIM:116930|HGNC:HGNC:7656|Ensembl:ENSG00000149294|HPRD:00301|Vega:OTTHUMG00000167196	11	11q23.1	neural cell adhesion molecule 1	hsa04514(Cell adhesion molecules (CAMs))//hsa05020(Prion diseases)	GO:0016021(integral component of membrane)//GO:0070062(extracellular exosome)//GO:0000139(Golgi membrane)//GO:0009986(cell surface)//GO:0005737(cytoplasm)//GO:0009897(external side of plasma membrane)//GO:0016020(membrane)//GO:0031225(anchored component of membrane)//GO:0030424(axon)//GO:0005886(plasma membrane)//GO:0030426(growth cone)//GO:0005911(cell-cell junction)//GO:0043025(neuronal cell bo…	GO:0001618(virus receptor activity)//GO:0042802(identical protein binding)	GO:0048011(neurotrophin TRK receptor signaling pathway)//GO:0007166(cell surface receptor signaling pathway)//GO:0030198(extracellular matrix organization)//GO:0001928(regulation of exocyst assembly)//GO:0000186(activation of MAPKK activity)//GO:0048010(vascular endothelial growth factor receptor signaling pathway)//GO:0046718(viral entry into host cell)//GO:0050850(positive regulation of calcium…	NM_001242607
ST14	ENSG00000149418	protein_coding	+	chr11:130029456-130080271	1.37849	0.45398	3.03646	1.60239	0.00095	0.158466	up	6768	ARCI11|HAI|MT-SP1|MTSP1|PRSS14|SNC19|TADG15|TMPRSS14	MIM:606797|HGNC:HGNC:11344|Ensembl:ENSG00000149418|HPRD:06005|Vega:OTTHUMG00000165768	11	11q24-q25	suppression of tumorigenicity 14	hsa05206(MicroRNAs in cancer)	GO:0005886(plasma membrane)//GO:0005887(integral component of plasma membrane)//GO:0019897(extrinsic component of plasma membrane)//GO:0016323(basolateral plasma membrane)//GO:0070062(extracellular exosome)//GO:0005615(extracellular space)	GO:0008236(serine-type peptidase activity)//GO:0004252(serine-type endopeptidase activity)	GO:0001843(neural tube closure)//GO:0006508(proteolysis)//GO:0030216(keratinocyte differentiation)//GO:0060672(epithelial cell morphogenesis involved in placental branching)	NM_021978
MPZL2	ENSG00000149573	protein_coding	-	chr11:118124117-118135251	1.66675	0.230643	7.22651	2.8533	0.00155	0.225683	up	10205	EVA|EVA1	MIM:604873|HGNC:HGNC:3496|Ensembl:ENSG00000149573|HPRD:05340|Vega:OTTHUMG00000166967	11	11q24	myelin protein zero like 2		GO:0005886(plasma membrane)//GO:0005856(cytoskeleton)//GO:0016021(integral component of membrane)	GO:0005515(protein binding)	GO:0007156(homophilic cell adhesion via plasma membrane adhesion molecules)//GO:0009653(anatomical structure morphogenesis)//GO:0033077(T cell differentiation in thymus)	NM_005797
MPZL2	ENSG00000149573	protein_coding	-	chr11:118124117-118135251	1.66675	0.230643	7.22651	2.8533	0.00155	0.225683	up	10205	EVA|EVA1	MIM:604873|HGNC:HGNC:3496|Ensembl:ENSG00000149573|HPRD:05340|Vega:OTTHUMG00000166967	11	11q24	myelin protein zero like 2		GO:0005886(plasma membrane)//GO:0005856(cytoskeleton)//GO:0016021(integral component of membrane)	GO:0005515(protein binding)	GO:0007156(homophilic cell adhesion via plasma membrane adhesion molecules)//GO:0009653(anatomical structure morphogenesis)//GO:0033077(T cell differentiation in thymus)	NM_144765
CACNA1C	ENSG00000151067	protein_coding	+	chr12:2055219-2802108	4.32452	2.15124	2.01024	1.00737	0.0406	1	up	775	CACH2|CACN2|CACNL1A1|CCHL1A1|CaV1.2|LQT8|TS	MIM:114205|HGNC:HGNC:1390|Ensembl:ENSG00000151067|HPRD:00246|Vega:OTTHUMG00000150243	12	12p13.3	calcium voltage-gated channel subunit alpha1 C	hsa04010(MAPK signaling pathway)//hsa04020(Calcium signaling pathway)//hsa04022(cGMP-PKG signaling pathway)//hsa04024(cAMP signaling pathway)//hsa04260(Cardiac muscle contraction)//hsa04261(Adrenergic signaling in cardiomyocytes)//hsa04270(Vascular smooth muscle contraction)//hsa04713(Circadian entrainment)//hsa04720(Long-term potentiation)//hsa04723(Retrograde endocannabinoid signaling)//hsa0472…	GO:0030018(Z disc)//GO:0005886(plasma membrane)//GO:0002095(caveolar macromolecular signaling complex)//GO:0016021(integral component of membrane)//GO:0005829(cytosol)//GO:0014069(postsynaptic density)//GO:0005891(voltage-gated calcium channel complex)//GO:0043198(dendritic shaft)//GO:0005737(cytoplasm)//GO:0043025(neuronal cell body)	GO:0005245(voltage-gated calcium channel activity)//GO:0005516(calmodulin binding)//GO:0008331(high voltage-gated calcium channel activity)//GO:0051393(alpha-actinin binding)//GO:0046872(metal ion binding)//GO:0005515(protein binding)	GO:0030073(insulin secretion)//GO:0042593(glucose homeostasis)//GO:0034765(regulation of ion transmembrane transport)//GO:0050796(regulation of insulin secretion)//GO:0007204(positive regulation of cytosolic calcium ion concentration)//GO:0006112(energy reserve metabolic process)//GO:0017156(calcium ion regulated exocytosis)//GO:0007268(synaptic transmission)//GO:0060083(smooth muscle contraction…	NM_001129834
CACNA1C	ENSG00000151067	protein_coding	+	chr12:2055219-2802108	4.32452	2.15124	2.01024	1.00737	0.0406	1	up	775	CACH2|CACN2|CACNL1A1|CCHL1A1|CaV1.2|LQT8|TS	MIM:114205|HGNC:HGNC:1390|Ensembl:ENSG00000151067|HPRD:00246|Vega:OTTHUMG00000150243	12	12p13.3	calcium voltage-gated channel subunit alpha1 C	hsa04010(MAPK signaling pathway)//hsa04020(Calcium signaling pathway)//hsa04022(cGMP-PKG signaling pathway)//hsa04024(cAMP signaling pathway)//hsa04260(Cardiac muscle contraction)//hsa04261(Adrenergic signaling in cardiomyocytes)//hsa04270(Vascular smooth muscle contraction)//hsa04713(Circadian entrainment)//hsa04720(Long-term potentiation)//hsa04723(Retrograde endocannabinoid signaling)//hsa0472…	GO:0030018(Z disc)//GO:0005886(plasma membrane)//GO:0002095(caveolar macromolecular signaling complex)//GO:0016021(integral component of membrane)//GO:0005829(cytosol)//GO:0014069(postsynaptic density)//GO:0005891(voltage-gated calcium channel complex)//GO:0043198(dendritic shaft)//GO:0005737(cytoplasm)//GO:0043025(neuronal cell body)	GO:0005245(voltage-gated calcium channel activity)//GO:0005516(calmodulin binding)//GO:0008331(high voltage-gated calcium channel activity)//GO:0051393(alpha-actinin binding)//GO:0046872(metal ion binding)//GO:0005515(protein binding)	GO:0030073(insulin secretion)//GO:0042593(glucose homeostasis)//GO:0034765(regulation of ion transmembrane transport)//GO:0050796(regulation of insulin secretion)//GO:0007204(positive regulation of cytosolic calcium ion concentration)//GO:0006112(energy reserve metabolic process)//GO:0017156(calcium ion regulated exocytosis)//GO:0007268(synaptic transmission)//GO:0060083(smooth muscle contraction…	NM_001129829
CACNA1C	ENSG00000151067	protein_coding	+	chr12:2055219-2802108	4.32452	2.15124	2.01024	1.00737	0.0406	1	up	775	CACH2|CACN2|CACNL1A1|CCHL1A1|CaV1.2|LQT8|TS	MIM:114205|HGNC:HGNC:1390|Ensembl:ENSG00000151067|HPRD:00246|Vega:OTTHUMG00000150243	12	12p13.3	calcium voltage-gated channel subunit alpha1 C	hsa04010(MAPK signaling pathway)//hsa04020(Calcium signaling pathway)//hsa04022(cGMP-PKG signaling pathway)//hsa04024(cAMP signaling pathway)//hsa04260(Cardiac muscle contraction)//hsa04261(Adrenergic signaling in cardiomyocytes)//hsa04270(Vascular smooth muscle contraction)//hsa04713(Circadian entrainment)//hsa04720(Long-term potentiation)//hsa04723(Retrograde endocannabinoid signaling)//hsa0472…	GO:0030018(Z disc)//GO:0005886(plasma membrane)//GO:0002095(caveolar macromolecular signaling complex)//GO:0016021(integral component of membrane)//GO:0005829(cytosol)//GO:0014069(postsynaptic density)//GO:0005891(voltage-gated calcium channel complex)//GO:0043198(dendritic shaft)//GO:0005737(cytoplasm)//GO:0043025(neuronal cell body)	GO:0005245(voltage-gated calcium channel activity)//GO:0005516(calmodulin binding)//GO:0008331(high voltage-gated calcium channel activity)//GO:0051393(alpha-actinin binding)//GO:0046872(metal ion binding)//GO:0005515(protein binding)	GO:0030073(insulin secretion)//GO:0042593(glucose homeostasis)//GO:0034765(regulation of ion transmembrane transport)//GO:0050796(regulation of insulin secretion)//GO:0007204(positive regulation of cytosolic calcium ion concentration)//GO:0006112(energy reserve metabolic process)//GO:0017156(calcium ion regulated exocytosis)//GO:0007268(synaptic transmission)//GO:0060083(smooth muscle contraction…	NM_000719
CACNA1C	ENSG00000151067	protein_coding	+	chr12:2055219-2802108	4.32452	2.15124	2.01024	1.00737	0.0406	1	up	775	CACH2|CACN2|CACNL1A1|CCHL1A1|CaV1.2|LQT8|TS	MIM:114205|HGNC:HGNC:1390|Ensembl:ENSG00000151067|HPRD:00246|Vega:OTTHUMG00000150243	12	12p13.3	calcium voltage-gated channel subunit alpha1 C	hsa04010(MAPK signaling pathway)//hsa04020(Calcium signaling pathway)//hsa04022(cGMP-PKG signaling pathway)//hsa04024(cAMP signaling pathway)//hsa04260(Cardiac muscle contraction)//hsa04261(Adrenergic signaling in cardiomyocytes)//hsa04270(Vascular smooth muscle contraction)//hsa04713(Circadian entrainment)//hsa04720(Long-term potentiation)//hsa04723(Retrograde endocannabinoid signaling)//hsa0472…	GO:0030018(Z disc)//GO:0005886(plasma membrane)//GO:0002095(caveolar macromolecular signaling complex)//GO:0016021(integral component of membrane)//GO:0005829(cytosol)//GO:0014069(postsynaptic density)//GO:0005891(voltage-gated calcium channel complex)//GO:0043198(dendritic shaft)//GO:0005737(cytoplasm)//GO:0043025(neuronal cell body)	GO:0005245(voltage-gated calcium channel activity)//GO:0005516(calmodulin binding)//GO:0008331(high voltage-gated calcium channel activity)//GO:0051393(alpha-actinin binding)//GO:0046872(metal ion binding)//GO:0005515(protein binding)	GO:0030073(insulin secretion)//GO:0042593(glucose homeostasis)//GO:0034765(regulation of ion transmembrane transport)//GO:0050796(regulation of insulin secretion)//GO:0007204(positive regulation of cytosolic calcium ion concentration)//GO:0006112(energy reserve metabolic process)//GO:0017156(calcium ion regulated exocytosis)//GO:0007268(synaptic transmission)//GO:0060083(smooth muscle contraction…	NM_001129837
CACNA1C	ENSG00000151067	protein_coding	+	chr12:2055219-2802108	4.32452	2.15124	2.01024	1.00737	0.0406	1	up	775	CACH2|CACN2|CACNL1A1|CCHL1A1|CaV1.2|LQT8|TS	MIM:114205|HGNC:HGNC:1390|Ensembl:ENSG00000151067|HPRD:00246|Vega:OTTHUMG00000150243	12	12p13.3	calcium voltage-gated channel subunit alpha1 C	hsa04010(MAPK signaling pathway)//hsa04020(Calcium signaling pathway)//hsa04022(cGMP-PKG signaling pathway)//hsa04024(cAMP signaling pathway)//hsa04260(Cardiac muscle contraction)//hsa04261(Adrenergic signaling in cardiomyocytes)//hsa04270(Vascular smooth muscle contraction)//hsa04713(Circadian entrainment)//hsa04720(Long-term potentiation)//hsa04723(Retrograde endocannabinoid signaling)//hsa0472…	GO:0030018(Z disc)//GO:0005886(plasma membrane)//GO:0002095(caveolar macromolecular signaling complex)//GO:0016021(integral component of membrane)//GO:0005829(cytosol)//GO:0014069(postsynaptic density)//GO:0005891(voltage-gated calcium channel complex)//GO:0043198(dendritic shaft)//GO:0005737(cytoplasm)//GO:0043025(neuronal cell body)	GO:0005245(voltage-gated calcium channel activity)//GO:0005516(calmodulin binding)//GO:0008331(high voltage-gated calcium channel activity)//GO:0051393(alpha-actinin binding)//GO:0046872(metal ion binding)//GO:0005515(protein binding)	GO:0030073(insulin secretion)//GO:0042593(glucose homeostasis)//GO:0034765(regulation of ion transmembrane transport)//GO:0050796(regulation of insulin secretion)//GO:0007204(positive regulation of cytosolic calcium ion concentration)//GO:0006112(energy reserve metabolic process)//GO:0017156(calcium ion regulated exocytosis)//GO:0007268(synaptic transmission)//GO:0060083(smooth muscle contraction…	NM_001129841
CACNA1C	ENSG00000151067	protein_coding	+	chr12:2055219-2802108	4.32452	2.15124	2.01024	1.00737	0.0406	1	up	775	CACH2|CACN2|CACNL1A1|CCHL1A1|CaV1.2|LQT8|TS	MIM:114205|HGNC:HGNC:1390|Ensembl:ENSG00000151067|HPRD:00246|Vega:OTTHUMG00000150243	12	12p13.3	calcium voltage-gated channel subunit alpha1 C	hsa04010(MAPK signaling pathway)//hsa04020(Calcium signaling pathway)//hsa04022(cGMP-PKG signaling pathway)//hsa04024(cAMP signaling pathway)//hsa04260(Cardiac muscle contraction)//hsa04261(Adrenergic signaling in cardiomyocytes)//hsa04270(Vascular smooth muscle contraction)//hsa04713(Circadian entrainment)//hsa04720(Long-term potentiation)//hsa04723(Retrograde endocannabinoid signaling)//hsa0472…	GO:0030018(Z disc)//GO:0005886(plasma membrane)//GO:0002095(caveolar macromolecular signaling complex)//GO:0016021(integral component of membrane)//GO:0005829(cytosol)//GO:0014069(postsynaptic density)//GO:0005891(voltage-gated calcium channel complex)//GO:0043198(dendritic shaft)//GO:0005737(cytoplasm)//GO:0043025(neuronal cell body)	GO:0005245(voltage-gated calcium channel activity)//GO:0005516(calmodulin binding)//GO:0008331(high voltage-gated calcium channel activity)//GO:0051393(alpha-actinin binding)//GO:0046872(metal ion binding)//GO:0005515(protein binding)	GO:0030073(insulin secretion)//GO:0042593(glucose homeostasis)//GO:0034765(regulation of ion transmembrane transport)//GO:0050796(regulation of insulin secretion)//GO:0007204(positive regulation of cytosolic calcium ion concentration)//GO:0006112(energy reserve metabolic process)//GO:0017156(calcium ion regulated exocytosis)//GO:0007268(synaptic transmission)//GO:0060083(smooth muscle contraction…	NM_001129831
CACNA1C	ENSG00000151067	protein_coding	+	chr12:2055219-2802108	4.32452	2.15124	2.01024	1.00737	0.0406	1	up	775	CACH2|CACN2|CACNL1A1|CCHL1A1|CaV1.2|LQT8|TS	MIM:114205|HGNC:HGNC:1390|Ensembl:ENSG00000151067|HPRD:00246|Vega:OTTHUMG00000150243	12	12p13.3	calcium voltage-gated channel subunit alpha1 C	hsa04010(MAPK signaling pathway)//hsa04020(Calcium signaling pathway)//hsa04022(cGMP-PKG signaling pathway)//hsa04024(cAMP signaling pathway)//hsa04260(Cardiac muscle contraction)//hsa04261(Adrenergic signaling in cardiomyocytes)//hsa04270(Vascular smooth muscle contraction)//hsa04713(Circadian entrainment)//hsa04720(Long-term potentiation)//hsa04723(Retrograde endocannabinoid signaling)//hsa0472…	GO:0030018(Z disc)//GO:0005886(plasma membrane)//GO:0002095(caveolar macromolecular signaling complex)//GO:0016021(integral component of membrane)//GO:0005829(cytosol)//GO:0014069(postsynaptic density)//GO:0005891(voltage-gated calcium channel complex)//GO:0043198(dendritic shaft)//GO:0005737(cytoplasm)//GO:0043025(neuronal cell body)	GO:0005245(voltage-gated calcium channel activity)//GO:0005516(calmodulin binding)//GO:0008331(high voltage-gated calcium channel activity)//GO:0051393(alpha-actinin binding)//GO:0046872(metal ion binding)//GO:0005515(protein binding)	GO:0030073(insulin secretion)//GO:0042593(glucose homeostasis)//GO:0034765(regulation of ion transmembrane transport)//GO:0050796(regulation of insulin secretion)//GO:0007204(positive regulation of cytosolic calcium ion concentration)//GO:0006112(energy reserve metabolic process)//GO:0017156(calcium ion regulated exocytosis)//GO:0007268(synaptic transmission)//GO:0060083(smooth muscle contraction…	NM_001129844
CACNA1C	ENSG00000151067	protein_coding	+	chr12:2055219-2802108	4.32452	2.15124	2.01024	1.00737	0.0406	1	up	775	CACH2|CACN2|CACNL1A1|CCHL1A1|CaV1.2|LQT8|TS	MIM:114205|HGNC:HGNC:1390|Ensembl:ENSG00000151067|HPRD:00246|Vega:OTTHUMG00000150243	12	12p13.3	calcium voltage-gated channel subunit alpha1 C	hsa04010(MAPK signaling pathway)//hsa04020(Calcium signaling pathway)//hsa04022(cGMP-PKG signaling pathway)//hsa04024(cAMP signaling pathway)//hsa04260(Cardiac muscle contraction)//hsa04261(Adrenergic signaling in cardiomyocytes)//hsa04270(Vascular smooth muscle contraction)//hsa04713(Circadian entrainment)//hsa04720(Long-term potentiation)//hsa04723(Retrograde endocannabinoid signaling)//hsa0472…	GO:0030018(Z disc)//GO:0005886(plasma membrane)//GO:0002095(caveolar macromolecular signaling complex)//GO:0016021(integral component of membrane)//GO:0005829(cytosol)//GO:0014069(postsynaptic density)//GO:0005891(voltage-gated calcium channel complex)//GO:0043198(dendritic shaft)//GO:0005737(cytoplasm)//GO:0043025(neuronal cell body)	GO:0005245(voltage-gated calcium channel activity)//GO:0005516(calmodulin binding)//GO:0008331(high voltage-gated calcium channel activity)//GO:0051393(alpha-actinin binding)//GO:0046872(metal ion binding)//GO:0005515(protein binding)	GO:0030073(insulin secretion)//GO:0042593(glucose homeostasis)//GO:0034765(regulation of ion transmembrane transport)//GO:0050796(regulation of insulin secretion)//GO:0007204(positive regulation of cytosolic calcium ion concentration)//GO:0006112(energy reserve metabolic process)//GO:0017156(calcium ion regulated exocytosis)//GO:0007268(synaptic transmission)//GO:0060083(smooth muscle contraction…	NM_001129842
CACNA1C	ENSG00000151067	protein_coding	+	chr12:2055219-2802108	4.32452	2.15124	2.01024	1.00737	0.0406	1	up	775	CACH2|CACN2|CACNL1A1|CCHL1A1|CaV1.2|LQT8|TS	MIM:114205|HGNC:HGNC:1390|Ensembl:ENSG00000151067|HPRD:00246|Vega:OTTHUMG00000150243	12	12p13.3	calcium voltage-gated channel subunit alpha1 C	hsa04010(MAPK signaling pathway)//hsa04020(Calcium signaling pathway)//hsa04022(cGMP-PKG signaling pathway)//hsa04024(cAMP signaling pathway)//hsa04260(Cardiac muscle contraction)//hsa04261(Adrenergic signaling in cardiomyocytes)//hsa04270(Vascular smooth muscle contraction)//hsa04713(Circadian entrainment)//hsa04720(Long-term potentiation)//hsa04723(Retrograde endocannabinoid signaling)//hsa0472…	GO:0030018(Z disc)//GO:0005886(plasma membrane)//GO:0002095(caveolar macromolecular signaling complex)//GO:0016021(integral component of membrane)//GO:0005829(cytosol)//GO:0014069(postsynaptic density)//GO:0005891(voltage-gated calcium channel complex)//GO:0043198(dendritic shaft)//GO:0005737(cytoplasm)//GO:0043025(neuronal cell body)	GO:0005245(voltage-gated calcium channel activity)//GO:0005516(calmodulin binding)//GO:0008331(high voltage-gated calcium channel activity)//GO:0051393(alpha-actinin binding)//GO:0046872(metal ion binding)//GO:0005515(protein binding)	GO:0030073(insulin secretion)//GO:0042593(glucose homeostasis)//GO:0034765(regulation of ion transmembrane transport)//GO:0050796(regulation of insulin secretion)//GO:0007204(positive regulation of cytosolic calcium ion concentration)//GO:0006112(energy reserve metabolic process)//GO:0017156(calcium ion regulated exocytosis)//GO:0007268(synaptic transmission)//GO:0060083(smooth muscle contraction…	NM_001129835
CACNA1C	ENSG00000151067	protein_coding	+	chr12:2055219-2802108	4.32452	2.15124	2.01024	1.00737	0.0406	1	up	775	CACH2|CACN2|CACNL1A1|CCHL1A1|CaV1.2|LQT8|TS	MIM:114205|HGNC:HGNC:1390|Ensembl:ENSG00000151067|HPRD:00246|Vega:OTTHUMG00000150243	12	12p13.3	calcium voltage-gated channel subunit alpha1 C	hsa04010(MAPK signaling pathway)//hsa04020(Calcium signaling pathway)//hsa04022(cGMP-PKG signaling pathway)//hsa04024(cAMP signaling pathway)//hsa04260(Cardiac muscle contraction)//hsa04261(Adrenergic signaling in cardiomyocytes)//hsa04270(Vascular smooth muscle contraction)//hsa04713(Circadian entrainment)//hsa04720(Long-term potentiation)//hsa04723(Retrograde endocannabinoid signaling)//hsa0472…	GO:0030018(Z disc)//GO:0005886(plasma membrane)//GO:0002095(caveolar macromolecular signaling complex)//GO:0016021(integral component of membrane)//GO:0005829(cytosol)//GO:0014069(postsynaptic density)//GO:0005891(voltage-gated calcium channel complex)//GO:0043198(dendritic shaft)//GO:0005737(cytoplasm)//GO:0043025(neuronal cell body)	GO:0005245(voltage-gated calcium channel activity)//GO:0005516(calmodulin binding)//GO:0008331(high voltage-gated calcium channel activity)//GO:0051393(alpha-actinin binding)//GO:0046872(metal ion binding)//GO:0005515(protein binding)	GO:0030073(insulin secretion)//GO:0042593(glucose homeostasis)//GO:0034765(regulation of ion transmembrane transport)//GO:0050796(regulation of insulin secretion)//GO:0007204(positive regulation of cytosolic calcium ion concentration)//GO:0006112(energy reserve metabolic process)//GO:0017156(calcium ion regulated exocytosis)//GO:0007268(synaptic transmission)//GO:0060083(smooth muscle contraction…	NM_001129838
CACNA1C	ENSG00000151067	protein_coding	+	chr12:2055219-2802108	4.32452	2.15124	2.01024	1.00737	0.0406	1	up	775	CACH2|CACN2|CACNL1A1|CCHL1A1|CaV1.2|LQT8|TS	MIM:114205|HGNC:HGNC:1390|Ensembl:ENSG00000151067|HPRD:00246|Vega:OTTHUMG00000150243	12	12p13.3	calcium voltage-gated channel subunit alpha1 C	hsa04010(MAPK signaling pathway)//hsa04020(Calcium signaling pathway)//hsa04022(cGMP-PKG signaling pathway)//hsa04024(cAMP signaling pathway)//hsa04260(Cardiac muscle contraction)//hsa04261(Adrenergic signaling in cardiomyocytes)//hsa04270(Vascular smooth muscle contraction)//hsa04713(Circadian entrainment)//hsa04720(Long-term potentiation)//hsa04723(Retrograde endocannabinoid signaling)//hsa0472…	GO:0030018(Z disc)//GO:0005886(plasma membrane)//GO:0002095(caveolar macromolecular signaling complex)//GO:0016021(integral component of membrane)//GO:0005829(cytosol)//GO:0014069(postsynaptic density)//GO:0005891(voltage-gated calcium channel complex)//GO:0043198(dendritic shaft)//GO:0005737(cytoplasm)//GO:0043025(neuronal cell body)	GO:0005245(voltage-gated calcium channel activity)//GO:0005516(calmodulin binding)//GO:0008331(high voltage-gated calcium channel activity)//GO:0051393(alpha-actinin binding)//GO:0046872(metal ion binding)//GO:0005515(protein binding)	GO:0030073(insulin secretion)//GO:0042593(glucose homeostasis)//GO:0034765(regulation of ion transmembrane transport)//GO:0050796(regulation of insulin secretion)//GO:0007204(positive regulation of cytosolic calcium ion concentration)//GO:0006112(energy reserve metabolic process)//GO:0017156(calcium ion regulated exocytosis)//GO:0007268(synaptic transmission)//GO:0060083(smooth muscle contraction…	NM_001129846
CACNA1C	ENSG00000151067	protein_coding	+	chr12:2055219-2802108	4.32452	2.15124	2.01024	1.00737	0.0406	1	up	775	CACH2|CACN2|CACNL1A1|CCHL1A1|CaV1.2|LQT8|TS	MIM:114205|HGNC:HGNC:1390|Ensembl:ENSG00000151067|HPRD:00246|Vega:OTTHUMG00000150243	12	12p13.3	calcium voltage-gated channel subunit alpha1 C	hsa04010(MAPK signaling pathway)//hsa04020(Calcium signaling pathway)//hsa04022(cGMP-PKG signaling pathway)//hsa04024(cAMP signaling pathway)//hsa04260(Cardiac muscle contraction)//hsa04261(Adrenergic signaling in cardiomyocytes)//hsa04270(Vascular smooth muscle contraction)//hsa04713(Circadian entrainment)//hsa04720(Long-term potentiation)//hsa04723(Retrograde endocannabinoid signaling)//hsa0472…	GO:0030018(Z disc)//GO:0005886(plasma membrane)//GO:0002095(caveolar macromolecular signaling complex)//GO:0016021(integral component of membrane)//GO:0005829(cytosol)//GO:0014069(postsynaptic density)//GO:0005891(voltage-gated calcium channel complex)//GO:0043198(dendritic shaft)//GO:0005737(cytoplasm)//GO:0043025(neuronal cell body)	GO:0005245(voltage-gated calcium channel activity)//GO:0005516(calmodulin binding)//GO:0008331(high voltage-gated calcium channel activity)//GO:0051393(alpha-actinin binding)//GO:0046872(metal ion binding)//GO:0005515(protein binding)	GO:0030073(insulin secretion)//GO:0042593(glucose homeostasis)//GO:0034765(regulation of ion transmembrane transport)//GO:0050796(regulation of insulin secretion)//GO:0007204(positive regulation of cytosolic calcium ion concentration)//GO:0006112(energy reserve metabolic process)//GO:0017156(calcium ion regulated exocytosis)//GO:0007268(synaptic transmission)//GO:0060083(smooth muscle contraction…	NM_001129840
CACNA1C	ENSG00000151067	protein_coding	+	chr12:2055219-2802108	4.32452	2.15124	2.01024	1.00737	0.0406	1	up	775	CACH2|CACN2|CACNL1A1|CCHL1A1|CaV1.2|LQT8|TS	MIM:114205|HGNC:HGNC:1390|Ensembl:ENSG00000151067|HPRD:00246|Vega:OTTHUMG00000150243	12	12p13.3	calcium voltage-gated channel subunit alpha1 C	hsa04010(MAPK signaling pathway)//hsa04020(Calcium signaling pathway)//hsa04022(cGMP-PKG signaling pathway)//hsa04024(cAMP signaling pathway)//hsa04260(Cardiac muscle contraction)//hsa04261(Adrenergic signaling in cardiomyocytes)//hsa04270(Vascular smooth muscle contraction)//hsa04713(Circadian entrainment)//hsa04720(Long-term potentiation)//hsa04723(Retrograde endocannabinoid signaling)//hsa0472…	GO:0030018(Z disc)//GO:0005886(plasma membrane)//GO:0002095(caveolar macromolecular signaling complex)//GO:0016021(integral component of membrane)//GO:0005829(cytosol)//GO:0014069(postsynaptic density)//GO:0005891(voltage-gated calcium channel complex)//GO:0043198(dendritic shaft)//GO:0005737(cytoplasm)//GO:0043025(neuronal cell body)	GO:0005245(voltage-gated calcium channel activity)//GO:0005516(calmodulin binding)//GO:0008331(high voltage-gated calcium channel activity)//GO:0051393(alpha-actinin binding)//GO:0046872(metal ion binding)//GO:0005515(protein binding)	GO:0030073(insulin secretion)//GO:0042593(glucose homeostasis)//GO:0034765(regulation of ion transmembrane transport)//GO:0050796(regulation of insulin secretion)//GO:0007204(positive regulation of cytosolic calcium ion concentration)//GO:0006112(energy reserve metabolic process)//GO:0017156(calcium ion regulated exocytosis)//GO:0007268(synaptic transmission)//GO:0060083(smooth muscle contraction…	NM_199460
CACNA1C	ENSG00000151067	protein_coding	+	chr12:2055219-2802108	4.32452	2.15124	2.01024	1.00737	0.0406	1	up	775	CACH2|CACN2|CACNL1A1|CCHL1A1|CaV1.2|LQT8|TS	MIM:114205|HGNC:HGNC:1390|Ensembl:ENSG00000151067|HPRD:00246|Vega:OTTHUMG00000150243	12	12p13.3	calcium voltage-gated channel subunit alpha1 C	hsa04010(MAPK signaling pathway)//hsa04020(Calcium signaling pathway)//hsa04022(cGMP-PKG signaling pathway)//hsa04024(cAMP signaling pathway)//hsa04260(Cardiac muscle contraction)//hsa04261(Adrenergic signaling in cardiomyocytes)//hsa04270(Vascular smooth muscle contraction)//hsa04713(Circadian entrainment)//hsa04720(Long-term potentiation)//hsa04723(Retrograde endocannabinoid signaling)//hsa0472…	GO:0030018(Z disc)//GO:0005886(plasma membrane)//GO:0002095(caveolar macromolecular signaling complex)//GO:0016021(integral component of membrane)//GO:0005829(cytosol)//GO:0014069(postsynaptic density)//GO:0005891(voltage-gated calcium channel complex)//GO:0043198(dendritic shaft)//GO:0005737(cytoplasm)//GO:0043025(neuronal cell body)	GO:0005245(voltage-gated calcium channel activity)//GO:0005516(calmodulin binding)//GO:0008331(high voltage-gated calcium channel activity)//GO:0051393(alpha-actinin binding)//GO:0046872(metal ion binding)//GO:0005515(protein binding)	GO:0030073(insulin secretion)//GO:0042593(glucose homeostasis)//GO:0034765(regulation of ion transmembrane transport)//GO:0050796(regulation of insulin secretion)//GO:0007204(positive regulation of cytosolic calcium ion concentration)//GO:0006112(energy reserve metabolic process)//GO:0017156(calcium ion regulated exocytosis)//GO:0007268(synaptic transmission)//GO:0060083(smooth muscle contraction…	NM_001129827
CACNA1C	ENSG00000151067	protein_coding	+	chr12:2055219-2802108	4.32452	2.15124	2.01024	1.00737	0.0406	1	up	775	CACH2|CACN2|CACNL1A1|CCHL1A1|CaV1.2|LQT8|TS	MIM:114205|HGNC:HGNC:1390|Ensembl:ENSG00000151067|HPRD:00246|Vega:OTTHUMG00000150243	12	12p13.3	calcium voltage-gated channel subunit alpha1 C	hsa04010(MAPK signaling pathway)//hsa04020(Calcium signaling pathway)//hsa04022(cGMP-PKG signaling pathway)//hsa04024(cAMP signaling pathway)//hsa04260(Cardiac muscle contraction)//hsa04261(Adrenergic signaling in cardiomyocytes)//hsa04270(Vascular smooth muscle contraction)//hsa04713(Circadian entrainment)//hsa04720(Long-term potentiation)//hsa04723(Retrograde endocannabinoid signaling)//hsa0472…	GO:0030018(Z disc)//GO:0005886(plasma membrane)//GO:0002095(caveolar macromolecular signaling complex)//GO:0016021(integral component of membrane)//GO:0005829(cytosol)//GO:0014069(postsynaptic density)//GO:0005891(voltage-gated calcium channel complex)//GO:0043198(dendritic shaft)//GO:0005737(cytoplasm)//GO:0043025(neuronal cell body)	GO:0005245(voltage-gated calcium channel activity)//GO:0005516(calmodulin binding)//GO:0008331(high voltage-gated calcium channel activity)//GO:0051393(alpha-actinin binding)//GO:0046872(metal ion binding)//GO:0005515(protein binding)	GO:0030073(insulin secretion)//GO:0042593(glucose homeostasis)//GO:0034765(regulation of ion transmembrane transport)//GO:0050796(regulation of insulin secretion)//GO:0007204(positive regulation of cytosolic calcium ion concentration)//GO:0006112(energy reserve metabolic process)//GO:0017156(calcium ion regulated exocytosis)//GO:0007268(synaptic transmission)//GO:0060083(smooth muscle contraction…	NM_001129832
CACNA1C	ENSG00000151067	protein_coding	+	chr12:2055219-2802108	4.32452	2.15124	2.01024	1.00737	0.0406	1	up	775	CACH2|CACN2|CACNL1A1|CCHL1A1|CaV1.2|LQT8|TS	MIM:114205|HGNC:HGNC:1390|Ensembl:ENSG00000151067|HPRD:00246|Vega:OTTHUMG00000150243	12	12p13.3	calcium voltage-gated channel subunit alpha1 C	hsa04010(MAPK signaling pathway)//hsa04020(Calcium signaling pathway)//hsa04022(cGMP-PKG signaling pathway)//hsa04024(cAMP signaling pathway)//hsa04260(Cardiac muscle contraction)//hsa04261(Adrenergic signaling in cardiomyocytes)//hsa04270(Vascular smooth muscle contraction)//hsa04713(Circadian entrainment)//hsa04720(Long-term potentiation)//hsa04723(Retrograde endocannabinoid signaling)//hsa0472…	GO:0030018(Z disc)//GO:0005886(plasma membrane)//GO:0002095(caveolar macromolecular signaling complex)//GO:0016021(integral component of membrane)//GO:0005829(cytosol)//GO:0014069(postsynaptic density)//GO:0005891(voltage-gated calcium channel complex)//GO:0043198(dendritic shaft)//GO:0005737(cytoplasm)//GO:0043025(neuronal cell body)	GO:0005245(voltage-gated calcium channel activity)//GO:0005516(calmodulin binding)//GO:0008331(high voltage-gated calcium channel activity)//GO:0051393(alpha-actinin binding)//GO:0046872(metal ion binding)//GO:0005515(protein binding)	GO:0030073(insulin secretion)//GO:0042593(glucose homeostasis)//GO:0034765(regulation of ion transmembrane transport)//GO:0050796(regulation of insulin secretion)//GO:0007204(positive regulation of cytosolic calcium ion concentration)//GO:0006112(energy reserve metabolic process)//GO:0017156(calcium ion regulated exocytosis)//GO:0007268(synaptic transmission)//GO:0060083(smooth muscle contraction…	NM_001129843
CACNA1C	ENSG00000151067	protein_coding	+	chr12:2055219-2802108	4.32452	2.15124	2.01024	1.00737	0.0406	1	up	775	CACH2|CACN2|CACNL1A1|CCHL1A1|CaV1.2|LQT8|TS	MIM:114205|HGNC:HGNC:1390|Ensembl:ENSG00000151067|HPRD:00246|Vega:OTTHUMG00000150243	12	12p13.3	calcium voltage-gated channel subunit alpha1 C	hsa04010(MAPK signaling pathway)//hsa04020(Calcium signaling pathway)//hsa04022(cGMP-PKG signaling pathway)//hsa04024(cAMP signaling pathway)//hsa04260(Cardiac muscle contraction)//hsa04261(Adrenergic signaling in cardiomyocytes)//hsa04270(Vascular smooth muscle contraction)//hsa04713(Circadian entrainment)//hsa04720(Long-term potentiation)//hsa04723(Retrograde endocannabinoid signaling)//hsa0472…	GO:0030018(Z disc)//GO:0005886(plasma membrane)//GO:0002095(caveolar macromolecular signaling complex)//GO:0016021(integral component of membrane)//GO:0005829(cytosol)//GO:0014069(postsynaptic density)//GO:0005891(voltage-gated calcium channel complex)//GO:0043198(dendritic shaft)//GO:0005737(cytoplasm)//GO:0043025(neuronal cell body)	GO:0005245(voltage-gated calcium channel activity)//GO:0005516(calmodulin binding)//GO:0008331(high voltage-gated calcium channel activity)//GO:0051393(alpha-actinin binding)//GO:0046872(metal ion binding)//GO:0005515(protein binding)	GO:0030073(insulin secretion)//GO:0042593(glucose homeostasis)//GO:0034765(regulation of ion transmembrane transport)//GO:0050796(regulation of insulin secretion)//GO:0007204(positive regulation of cytosolic calcium ion concentration)//GO:0006112(energy reserve metabolic process)//GO:0017156(calcium ion regulated exocytosis)//GO:0007268(synaptic transmission)//GO:0060083(smooth muscle contraction…	NM_001129836
CACNA1C	ENSG00000151067	protein_coding	+	chr12:2055219-2802108	4.32452	2.15124	2.01024	1.00737	0.0406	1	up	775	CACH2|CACN2|CACNL1A1|CCHL1A1|CaV1.2|LQT8|TS	MIM:114205|HGNC:HGNC:1390|Ensembl:ENSG00000151067|HPRD:00246|Vega:OTTHUMG00000150243	12	12p13.3	calcium voltage-gated channel subunit alpha1 C	hsa04010(MAPK signaling pathway)//hsa04020(Calcium signaling pathway)//hsa04022(cGMP-PKG signaling pathway)//hsa04024(cAMP signaling pathway)//hsa04260(Cardiac muscle contraction)//hsa04261(Adrenergic signaling in cardiomyocytes)//hsa04270(Vascular smooth muscle contraction)//hsa04713(Circadian entrainment)//hsa04720(Long-term potentiation)//hsa04723(Retrograde endocannabinoid signaling)//hsa0472…	GO:0030018(Z disc)//GO:0005886(plasma membrane)//GO:0002095(caveolar macromolecular signaling complex)//GO:0016021(integral component of membrane)//GO:0005829(cytosol)//GO:0014069(postsynaptic density)//GO:0005891(voltage-gated calcium channel complex)//GO:0043198(dendritic shaft)//GO:0005737(cytoplasm)//GO:0043025(neuronal cell body)	GO:0005245(voltage-gated calcium channel activity)//GO:0005516(calmodulin binding)//GO:0008331(high voltage-gated calcium channel activity)//GO:0051393(alpha-actinin binding)//GO:0046872(metal ion binding)//GO:0005515(protein binding)	GO:0030073(insulin secretion)//GO:0042593(glucose homeostasis)//GO:0034765(regulation of ion transmembrane transport)//GO:0050796(regulation of insulin secretion)//GO:0007204(positive regulation of cytosolic calcium ion concentration)//GO:0006112(energy reserve metabolic process)//GO:0017156(calcium ion regulated exocytosis)//GO:0007268(synaptic transmission)//GO:0060083(smooth muscle contraction…	NM_001129830
CACNA1C	ENSG00000151067	protein_coding	+	chr12:2055219-2802108	4.32452	2.15124	2.01024	1.00737	0.0406	1	up	775	CACH2|CACN2|CACNL1A1|CCHL1A1|CaV1.2|LQT8|TS	MIM:114205|HGNC:HGNC:1390|Ensembl:ENSG00000151067|HPRD:00246|Vega:OTTHUMG00000150243	12	12p13.3	calcium voltage-gated channel subunit alpha1 C	hsa04010(MAPK signaling pathway)//hsa04020(Calcium signaling pathway)//hsa04022(cGMP-PKG signaling pathway)//hsa04024(cAMP signaling pathway)//hsa04260(Cardiac muscle contraction)//hsa04261(Adrenergic signaling in cardiomyocytes)//hsa04270(Vascular smooth muscle contraction)//hsa04713(Circadian entrainment)//hsa04720(Long-term potentiation)//hsa04723(Retrograde endocannabinoid signaling)//hsa0472…	GO:0030018(Z disc)//GO:0005886(plasma membrane)//GO:0002095(caveolar macromolecular signaling complex)//GO:0016021(integral component of membrane)//GO:0005829(cytosol)//GO:0014069(postsynaptic density)//GO:0005891(voltage-gated calcium channel complex)//GO:0043198(dendritic shaft)//GO:0005737(cytoplasm)//GO:0043025(neuronal cell body)	GO:0005245(voltage-gated calcium channel activity)//GO:0005516(calmodulin binding)//GO:0008331(high voltage-gated calcium channel activity)//GO:0051393(alpha-actinin binding)//GO:0046872(metal ion binding)//GO:0005515(protein binding)	GO:0030073(insulin secretion)//GO:0042593(glucose homeostasis)//GO:0034765(regulation of ion transmembrane transport)//GO:0050796(regulation of insulin secretion)//GO:0007204(positive regulation of cytosolic calcium ion concentration)//GO:0006112(energy reserve metabolic process)//GO:0017156(calcium ion regulated exocytosis)//GO:0007268(synaptic transmission)//GO:0060083(smooth muscle contraction…	NM_001129839
CACNA1C	ENSG00000151067	protein_coding	+	chr12:2055219-2802108	4.32452	2.15124	2.01024	1.00737	0.0406	1	up	775	CACH2|CACN2|CACNL1A1|CCHL1A1|CaV1.2|LQT8|TS	MIM:114205|HGNC:HGNC:1390|Ensembl:ENSG00000151067|HPRD:00246|Vega:OTTHUMG00000150243	12	12p13.3	calcium voltage-gated channel subunit alpha1 C	hsa04010(MAPK signaling pathway)//hsa04020(Calcium signaling pathway)//hsa04022(cGMP-PKG signaling pathway)//hsa04024(cAMP signaling pathway)//hsa04260(Cardiac muscle contraction)//hsa04261(Adrenergic signaling in cardiomyocytes)//hsa04270(Vascular smooth muscle contraction)//hsa04713(Circadian entrainment)//hsa04720(Long-term potentiation)//hsa04723(Retrograde endocannabinoid signaling)//hsa0472…	GO:0030018(Z disc)//GO:0005886(plasma membrane)//GO:0002095(caveolar macromolecular signaling complex)//GO:0016021(integral component of membrane)//GO:0005829(cytosol)//GO:0014069(postsynaptic density)//GO:0005891(voltage-gated calcium channel complex)//GO:0043198(dendritic shaft)//GO:0005737(cytoplasm)//GO:0043025(neuronal cell body)	GO:0005245(voltage-gated calcium channel activity)//GO:0005516(calmodulin binding)//GO:0008331(high voltage-gated calcium channel activity)//GO:0051393(alpha-actinin binding)//GO:0046872(metal ion binding)//GO:0005515(protein binding)	GO:0030073(insulin secretion)//GO:0042593(glucose homeostasis)//GO:0034765(regulation of ion transmembrane transport)//GO:0050796(regulation of insulin secretion)//GO:0007204(positive regulation of cytosolic calcium ion concentration)//GO:0006112(energy reserve metabolic process)//GO:0017156(calcium ion regulated exocytosis)//GO:0007268(synaptic transmission)//GO:0060083(smooth muscle contraction…	NM_001129833
CACNA1C	ENSG00000151067	protein_coding	+	chr12:2055219-2802108	4.32452	2.15124	2.01024	1.00737	0.0406	1	up	775	CACH2|CACN2|CACNL1A1|CCHL1A1|CaV1.2|LQT8|TS	MIM:114205|HGNC:HGNC:1390|Ensembl:ENSG00000151067|HPRD:00246|Vega:OTTHUMG00000150243	12	12p13.3	calcium voltage-gated channel subunit alpha1 C	hsa04010(MAPK signaling pathway)//hsa04020(Calcium signaling pathway)//hsa04022(cGMP-PKG signaling pathway)//hsa04024(cAMP signaling pathway)//hsa04260(Cardiac muscle contraction)//hsa04261(Adrenergic signaling in cardiomyocytes)//hsa04270(Vascular smooth muscle contraction)//hsa04713(Circadian entrainment)//hsa04720(Long-term potentiation)//hsa04723(Retrograde endocannabinoid signaling)//hsa0472…	GO:0030018(Z disc)//GO:0005886(plasma membrane)//GO:0002095(caveolar macromolecular signaling complex)//GO:0016021(integral component of membrane)//GO:0005829(cytosol)//GO:0014069(postsynaptic density)//GO:0005891(voltage-gated calcium channel complex)//GO:0043198(dendritic shaft)//GO:0005737(cytoplasm)//GO:0043025(neuronal cell body)	GO:0005245(voltage-gated calcium channel activity)//GO:0005516(calmodulin binding)//GO:0008331(high voltage-gated calcium channel activity)//GO:0051393(alpha-actinin binding)//GO:0046872(metal ion binding)//GO:0005515(protein binding)	GO:0030073(insulin secretion)//GO:0042593(glucose homeostasis)//GO:0034765(regulation of ion transmembrane transport)//GO:0050796(regulation of insulin secretion)//GO:0007204(positive regulation of cytosolic calcium ion concentration)//GO:0006112(energy reserve metabolic process)//GO:0017156(calcium ion regulated exocytosis)//GO:0007268(synaptic transmission)//GO:0060083(smooth muscle contraction…	NM_001167623
CACNA1C	ENSG00000151067	protein_coding	+	chr12:2055219-2802108	4.32452	2.15124	2.01024	1.00737	0.0406	1	up	775	CACH2|CACN2|CACNL1A1|CCHL1A1|CaV1.2|LQT8|TS	MIM:114205|HGNC:HGNC:1390|Ensembl:ENSG00000151067|HPRD:00246|Vega:OTTHUMG00000150243	12	12p13.3	calcium voltage-gated channel subunit alpha1 C	hsa04010(MAPK signaling pathway)//hsa04020(Calcium signaling pathway)//hsa04022(cGMP-PKG signaling pathway)//hsa04024(cAMP signaling pathway)//hsa04260(Cardiac muscle contraction)//hsa04261(Adrenergic signaling in cardiomyocytes)//hsa04270(Vascular smooth muscle contraction)//hsa04713(Circadian entrainment)//hsa04720(Long-term potentiation)//hsa04723(Retrograde endocannabinoid signaling)//hsa0472…	GO:0030018(Z disc)//GO:0005886(plasma membrane)//GO:0002095(caveolar macromolecular signaling complex)//GO:0016021(integral component of membrane)//GO:0005829(cytosol)//GO:0014069(postsynaptic density)//GO:0005891(voltage-gated calcium channel complex)//GO:0043198(dendritic shaft)//GO:0005737(cytoplasm)//GO:0043025(neuronal cell body)	GO:0005245(voltage-gated calcium channel activity)//GO:0005516(calmodulin binding)//GO:0008331(high voltage-gated calcium channel activity)//GO:0051393(alpha-actinin binding)//GO:0046872(metal ion binding)//GO:0005515(protein binding)	GO:0030073(insulin secretion)//GO:0042593(glucose homeostasis)//GO:0034765(regulation of ion transmembrane transport)//GO:0050796(regulation of insulin secretion)//GO:0007204(positive regulation of cytosolic calcium ion concentration)//GO:0006112(energy reserve metabolic process)//GO:0017156(calcium ion regulated exocytosis)//GO:0007268(synaptic transmission)//GO:0060083(smooth muscle contraction…	NM_001167625
CACNA1C	ENSG00000151067	protein_coding	+	chr12:2055219-2802108	4.32452	2.15124	2.01024	1.00737	0.0406	1	up	775	CACH2|CACN2|CACNL1A1|CCHL1A1|CaV1.2|LQT8|TS	MIM:114205|HGNC:HGNC:1390|Ensembl:ENSG00000151067|HPRD:00246|Vega:OTTHUMG00000150243	12	12p13.3	calcium voltage-gated channel subunit alpha1 C	hsa04010(MAPK signaling pathway)//hsa04020(Calcium signaling pathway)//hsa04022(cGMP-PKG signaling pathway)//hsa04024(cAMP signaling pathway)//hsa04260(Cardiac muscle contraction)//hsa04261(Adrenergic signaling in cardiomyocytes)//hsa04270(Vascular smooth muscle contraction)//hsa04713(Circadian entrainment)//hsa04720(Long-term potentiation)//hsa04723(Retrograde endocannabinoid signaling)//hsa0472…	GO:0030018(Z disc)//GO:0005886(plasma membrane)//GO:0002095(caveolar macromolecular signaling complex)//GO:0016021(integral component of membrane)//GO:0005829(cytosol)//GO:0014069(postsynaptic density)//GO:0005891(voltage-gated calcium channel complex)//GO:0043198(dendritic shaft)//GO:0005737(cytoplasm)//GO:0043025(neuronal cell body)	GO:0005245(voltage-gated calcium channel activity)//GO:0005516(calmodulin binding)//GO:0008331(high voltage-gated calcium channel activity)//GO:0051393(alpha-actinin binding)//GO:0046872(metal ion binding)//GO:0005515(protein binding)	GO:0030073(insulin secretion)//GO:0042593(glucose homeostasis)//GO:0034765(regulation of ion transmembrane transport)//GO:0050796(regulation of insulin secretion)//GO:0007204(positive regulation of cytosolic calcium ion concentration)//GO:0006112(energy reserve metabolic process)//GO:0017156(calcium ion regulated exocytosis)//GO:0007268(synaptic transmission)//GO:0060083(smooth muscle contraction…	NM_001167624
RASGRP3	ENSG00000152689	protein_coding	+	chr2:33661390-33789817	1.45901	0.711109	2.05174	1.03685	0.0316	1	up	25780	GRP3	MIM:609531|HGNC:HGNC:14545|Ensembl:ENSG00000152689|HPRD:15213|Vega:OTTHUMG00000152124	2	2p25.1-p24.1	RAS guanyl releasing protein 3	hsa04010(MAPK signaling pathway)//hsa04014(Ras signaling pathway)//hsa04015(Rap1 signaling pathway)//hsa04662(B cell receptor signaling pathway)//hsa05200(Pathways in cancer)	GO:0005622(intracellular)//GO:0005886(plasma membrane)//GO:0005887(integral component of plasma membrane)//GO:0048471(perinuclear region of cytoplasm)//GO:0032045(guanyl-nucleotide exchange factor complex)	GO:0019900(kinase binding)//GO:0005088(Ras guanyl-nucleotide exchange factor activity)//GO:0004871(signal transducer activity)//GO:0019992(diacylglycerol binding)//GO:0005096(GTPase activator activity)//GO:0005085(guanyl-nucleotide exchange factor activity)//GO:0017016(Ras GTPase binding)//GO:0005515(protein binding)//GO:0005509(calcium ion binding)	GO:0007411(axon guidance)//GO:0045087(innate immune response)//GO:0008286(insulin receptor signaling pathway)//GO:0000165(MAPK cascade)//GO:0007173(epidermal growth factor receptor signaling pathway)//GO:0007264(small GTPase mediated signal transduction)//GO:0043547(positive regulation of GTPase activity)//GO:0007265(Ras protein signal transduction)//GO:0000186(activation of MAPKK activity)//GO:0…	NM_170672
RASGRP3	ENSG00000152689	protein_coding	+	chr2:33661390-33789817	1.45901	0.711109	2.05174	1.03685	0.0316	1	up	25780	GRP3	MIM:609531|HGNC:HGNC:14545|Ensembl:ENSG00000152689|HPRD:15213|Vega:OTTHUMG00000152124	2	2p25.1-p24.1	RAS guanyl releasing protein 3	hsa04010(MAPK signaling pathway)//hsa04014(Ras signaling pathway)//hsa04015(Rap1 signaling pathway)//hsa04662(B cell receptor signaling pathway)//hsa05200(Pathways in cancer)	GO:0005622(intracellular)//GO:0005886(plasma membrane)//GO:0005887(integral component of plasma membrane)//GO:0048471(perinuclear region of cytoplasm)//GO:0032045(guanyl-nucleotide exchange factor complex)	GO:0019900(kinase binding)//GO:0005088(Ras guanyl-nucleotide exchange factor activity)//GO:0004871(signal transducer activity)//GO:0019992(diacylglycerol binding)//GO:0005096(GTPase activator activity)//GO:0005085(guanyl-nucleotide exchange factor activity)//GO:0017016(Ras GTPase binding)//GO:0005515(protein binding)//GO:0005509(calcium ion binding)	GO:0007411(axon guidance)//GO:0045087(innate immune response)//GO:0008286(insulin receptor signaling pathway)//GO:0000165(MAPK cascade)//GO:0007173(epidermal growth factor receptor signaling pathway)//GO:0007264(small GTPase mediated signal transduction)//GO:0043547(positive regulation of GTPase activity)//GO:0007265(Ras protein signal transduction)//GO:0000186(activation of MAPKK activity)//GO:0…	NM_001139488
RASGRP3	ENSG00000152689	protein_coding	+	chr2:33661390-33789817	1.45901	0.711109	2.05174	1.03685	0.0316	1	up	25780	GRP3	MIM:609531|HGNC:HGNC:14545|Ensembl:ENSG00000152689|HPRD:15213|Vega:OTTHUMG00000152124	2	2p25.1-p24.1	RAS guanyl releasing protein 3	hsa04010(MAPK signaling pathway)//hsa04014(Ras signaling pathway)//hsa04015(Rap1 signaling pathway)//hsa04662(B cell receptor signaling pathway)//hsa05200(Pathways in cancer)	GO:0005622(intracellular)//GO:0005886(plasma membrane)//GO:0005887(integral component of plasma membrane)//GO:0048471(perinuclear region of cytoplasm)//GO:0032045(guanyl-nucleotide exchange factor complex)	GO:0019900(kinase binding)//GO:0005088(Ras guanyl-nucleotide exchange factor activity)//GO:0004871(signal transducer activity)//GO:0019992(diacylglycerol binding)//GO:0005096(GTPase activator activity)//GO:0005085(guanyl-nucleotide exchange factor activity)//GO:0017016(Ras GTPase binding)//GO:0005515(protein binding)//GO:0005509(calcium ion binding)	GO:0007411(axon guidance)//GO:0045087(innate immune response)//GO:0008286(insulin receptor signaling pathway)//GO:0000165(MAPK cascade)//GO:0007173(epidermal growth factor receptor signaling pathway)//GO:0007264(small GTPase mediated signal transduction)//GO:0043547(positive regulation of GTPase activity)//GO:0007265(Ras protein signal transduction)//GO:0000186(activation of MAPKK activity)//GO:0…	NM_015376
ENPP3	ENSG00000154269	protein_coding	+	chr6:131949581-132068553	1.92552	0.892287	2.15796	1.10967	0.01845	0.863694	up	5169	B10|CD203c|NPP3|PD-IBETA|PDNP3	MIM:602182|HGNC:HGNC:3358|Ensembl:ENSG00000154269|HPRD:03715|Vega:OTTHUMG00000016292	6	6q22	ectonucleotide pyrophosphatase/phosphodiesterase 3	hsa00230(Purine metabolism)//hsa00500(Starch and sucrose metabolism)//hsa00760(Nicotinate and nicotinamide metabolism)//hsa00770(Pantothenate and CoA biosynthesis)//	GO:0016021(integral component of membrane)//GO:0005887(integral component of plasma membrane)//GO:0070062(extracellular exosome)//GO:0048471(perinuclear region of cytoplasm)	GO:0004528(phosphodiesterase I activity)//GO:0035529(NADH pyrophosphatase activity)//GO:0004551(nucleotide diphosphatase activity)//GO:0003676(nucleic acid binding)//GO:0047429(nucleoside-triphosphate diphosphatase activity)//GO:0005044(scavenger receptor activity)//GO:0046872(metal ion binding)//GO:0030247(polysaccharide binding)	GO:0009143(nucleoside triphosphate catabolic process)//GO:0030505(inorganic diphosphate transport)//GO:0090305(nucleic acid phosphodiester bond hydrolysis)//GO:0006796(phosphate-containing compound metabolic process)//GO:0006955(immune response)//GO:0006898(receptor-mediated endocytosis)	NM_005021
SPAG17	ENSG00000155761	protein_coding	-	chr1:118472342-118727846	1.57432	0.55478	2.83774	1.50474	0.0232	0.955873	up	200162	CT143|PF6	MIM:616554|HGNC:HGNC:26620|Ensembl:ENSG00000155761|HPRD:10146|Vega:OTTHUMG00000012198	1	1p12	sperm associated antigen 17		GO:0005654(nucleoplasm)//GO:0031514(motile cilium)//GO:0005874(microtubule)//GO:0005737(cytoplasm)//GO:1990716(axonemal central apparatus)		GO:0035082(axoneme assembly)//GO:0003341(cilium movement)	NM_206996
FNDC5	ENSG00000160097	protein_coding	-	chr1:33327868-33338083	7.7688	3.05906	2.5396	1.3446	0.0014	0.212862	up	252995	FRCP2|irisin	MIM:611906|HGNC:HGNC:20240|Ensembl:ENSG00000160097|HPRD:17009|Vega:OTTHUMG00000004015	1	1p35.1	fibronectin type III domain containing 5		GO:0005783(endoplasmic reticulum)//GO:0005886(plasma membrane)//GO:0005778(peroxisomal membrane)//GO:0005576(extracellular region)//GO:0016021(integral component of membrane)	GO:0003674(molecular_function)//GO:0005179(hormone activity)	GO:0014850(response to muscle activity)//GO:0090336(positive regulation of brown fat cell differentiation)//GO:0008150(biological_process)	NM_153756
FNDC5	ENSG00000160097	protein_coding	-	chr1:33327868-33338083	7.7688	3.05906	2.5396	1.3446	0.0014	0.212862	up	252995	FRCP2|irisin	MIM:611906|HGNC:HGNC:20240|Ensembl:ENSG00000160097|HPRD:17009|Vega:OTTHUMG00000004015	1	1p35.1	fibronectin type III domain containing 5		GO:0005783(endoplasmic reticulum)//GO:0005886(plasma membrane)//GO:0005778(peroxisomal membrane)//GO:0005576(extracellular region)//GO:0016021(integral component of membrane)	GO:0003674(molecular_function)//GO:0005179(hormone activity)	GO:0014850(response to muscle activity)//GO:0090336(positive regulation of brown fat cell differentiation)//GO:0008150(biological_process)	NM_001171940
FNDC5	ENSG00000160097	protein_coding	-	chr1:33327868-33338083	7.7688	3.05906	2.5396	1.3446	0.0014	0.212862	up	252995	FRCP2|irisin	MIM:611906|HGNC:HGNC:20240|Ensembl:ENSG00000160097|HPRD:17009|Vega:OTTHUMG00000004015	1	1p35.1	fibronectin type III domain containing 5		GO:0005783(endoplasmic reticulum)//GO:0005886(plasma membrane)//GO:0005778(peroxisomal membrane)//GO:0005576(extracellular region)//GO:0016021(integral component of membrane)	GO:0003674(molecular_function)//GO:0005179(hormone activity)	GO:0014850(response to muscle activity)//GO:0090336(positive regulation of brown fat cell differentiation)//GO:0008150(biological_process)	NM_001171941
CCDC78	ENSG00000162004	protein_coding	-	chr16:770580-791329	4.61214	2.02803	2.2742	1.18536	0.03005	1	up	124093	C16orf25|CNM4|JFP10|hsCCDC78	MIM:614666|HGNC:HGNC:14153|Ensembl:ENSG00000162004|HPRD:08174|Vega:OTTHUMG00000121176	16	16p13.3	coiled-coil domain containing 78		GO:0016529(sarcoplasmic reticulum)//GO:0098536(deuterosome)//GO:0005814(centriole)//GO:0042383(sarcolemma)//GO:0048471(perinuclear region of cytoplasm)		GO:0003009(skeletal muscle contraction)//GO:0098535(de novo centriole assembly)//GO:0030030(cell projection organization)	NM_001031737
MEGF6	ENSG00000162591	protein_coding	-	chr1:3406483-3528059	1.19698	0.425451	2.81345	1.49234	0.00635	0.529608	up	1953	EGFL3	MIM:604266|HGNC:HGNC:3232|HPRD:11973	1	1p36.3	multiple EGF like domains 6		GO:0005575(cellular_component)//GO:0005576(extracellular region)	GO:0005515(protein binding)//GO:0005509(calcium ion binding)	GO:0008150(biological_process)	NM_001409
OLFML2B	ENSG00000162745	protein_coding	-	chr1:161952981-161993644	2.33522	1.04151	2.24215	1.16488	0.0038	0.3818	up	25903	-	HGNC:HGNC:24558|Ensembl:ENSG00000162745|HPRD:14877|Vega:OTTHUMG00000024047	1	1q23.3	olfactomedin like 2B		GO:0005578(proteinaceous extracellular matrix)//GO:0005576(extracellular region)	GO:0050840(extracellular matrix binding)	GO:0030198(extracellular matrix organization)	NM_015441
OLFML2B	ENSG00000162745	protein_coding	-	chr1:161952981-161993644	2.33522	1.04151	2.24215	1.16488	0.0038	0.3818	up	25903	-	HGNC:HGNC:24558|Ensembl:ENSG00000162745|HPRD:14877|Vega:OTTHUMG00000024047	1	1q23.3	olfactomedin like 2B		GO:0005578(proteinaceous extracellular matrix)//GO:0005576(extracellular region)	GO:0050840(extracellular matrix binding)	GO:0030198(extracellular matrix organization)	NM_015441
DISC1	ENSG00000162946	protein_coding	+	chr1:231664398-232177019	4.65976	2.13998	2.17748	1.12266	0.0156	0.802466	up	27185	C1orf136|SCZD9	MIM:605210|HGNC:HGNC:2888|Ensembl:ENSG00000162946|HPRD:05553|Vega:OTTHUMG00000037835	1	1q42.1	disrupted in schizophrenia 1		GO:0005871(kinesin complex)//GO:0005874(microtubule)//GO:0048471(perinuclear region of cytoplasm)//GO:0030424(axon)//GO:0014069(postsynaptic density)//GO:0005813(centrosome)//GO:0008021(synaptic vesicle)//GO:0005739(mitochondrion)//GO:0030054(cell junction)//GO:0030286(dynein complex)//GO:0005783(endoplasmic reticulum)//GO:0044297(cell body)//GO:0005634(nucleus)//GO:0036064(ciliary basal body)//G…	GO:0043565(sequence-specific DNA binding)//GO:0005515(protein binding)//GO:0019894(kinesin binding)//GO:0032403(protein complex binding)//GO:0032947(protein complex scaffold)	GO:0001954(positive regulation of cell-matrix adhesion)//GO:0090128(regulation of synapse maturation)//GO:2000060(positive regulation of protein ubiquitination involved in ubiquitin-dependent protein catabolic process)//GO:0030177(positive regulation of Wnt signaling pathway)//GO:0021852(pyramidal neuron migration)//GO:0060070(canonical Wnt signaling pathway)//GO:0021846(cell proliferation in for…	NM_001012958
DISC1	ENSG00000162946	protein_coding	+	chr1:231664398-232177019	4.65976	2.13998	2.17748	1.12266	0.0156	0.802466	up	27185	C1orf136|SCZD9	MIM:605210|HGNC:HGNC:2888|Ensembl:ENSG00000162946|HPRD:05553|Vega:OTTHUMG00000037835	1	1q42.1	disrupted in schizophrenia 1		GO:0005871(kinesin complex)//GO:0005874(microtubule)//GO:0048471(perinuclear region of cytoplasm)//GO:0030424(axon)//GO:0014069(postsynaptic density)//GO:0005813(centrosome)//GO:0008021(synaptic vesicle)//GO:0005739(mitochondrion)//GO:0030054(cell junction)//GO:0030286(dynein complex)//GO:0005783(endoplasmic reticulum)//GO:0044297(cell body)//GO:0005634(nucleus)//GO:0036064(ciliary basal body)//G…	GO:0043565(sequence-specific DNA binding)//GO:0005515(protein binding)//GO:0019894(kinesin binding)//GO:0032403(protein complex binding)//GO:0032947(protein complex scaffold)	GO:0001954(positive regulation of cell-matrix adhesion)//GO:0090128(regulation of synapse maturation)//GO:2000060(positive regulation of protein ubiquitination involved in ubiquitin-dependent protein catabolic process)//GO:0030177(positive regulation of Wnt signaling pathway)//GO:0021852(pyramidal neuron migration)//GO:0060070(canonical Wnt signaling pathway)//GO:0021846(cell proliferation in for…	NM_001164556
DISC1	ENSG00000162946	protein_coding	+	chr1:231664398-232177019	4.65976	2.13998	2.17748	1.12266	0.0156	0.802466	up	27185	C1orf136|SCZD9	MIM:605210|HGNC:HGNC:2888|Ensembl:ENSG00000162946|HPRD:05553|Vega:OTTHUMG00000037835	1	1q42.1	disrupted in schizophrenia 1		GO:0005871(kinesin complex)//GO:0005874(microtubule)//GO:0048471(perinuclear region of cytoplasm)//GO:0030424(axon)//GO:0014069(postsynaptic density)//GO:0005813(centrosome)//GO:0008021(synaptic vesicle)//GO:0005739(mitochondrion)//GO:0030054(cell junction)//GO:0030286(dynein complex)//GO:0005783(endoplasmic reticulum)//GO:0044297(cell body)//GO:0005634(nucleus)//GO:0036064(ciliary basal body)//G…	GO:0043565(sequence-specific DNA binding)//GO:0005515(protein binding)//GO:0019894(kinesin binding)//GO:0032403(protein complex binding)//GO:0032947(protein complex scaffold)	GO:0001954(positive regulation of cell-matrix adhesion)//GO:0090128(regulation of synapse maturation)//GO:2000060(positive regulation of protein ubiquitination involved in ubiquitin-dependent protein catabolic process)//GO:0030177(positive regulation of Wnt signaling pathway)//GO:0021852(pyramidal neuron migration)//GO:0060070(canonical Wnt signaling pathway)//GO:0021846(cell proliferation in for…	NM_001164548
DISC1	ENSG00000162946	protein_coding	+	chr1:231664398-232177019	4.65976	2.13998	2.17748	1.12266	0.0156	0.802466	up	27185	C1orf136|SCZD9	MIM:605210|HGNC:HGNC:2888|Ensembl:ENSG00000162946|HPRD:05553|Vega:OTTHUMG00000037835	1	1q42.1	disrupted in schizophrenia 1		GO:0005871(kinesin complex)//GO:0005874(microtubule)//GO:0048471(perinuclear region of cytoplasm)//GO:0030424(axon)//GO:0014069(postsynaptic density)//GO:0005813(centrosome)//GO:0008021(synaptic vesicle)//GO:0005739(mitochondrion)//GO:0030054(cell junction)//GO:0030286(dynein complex)//GO:0005783(endoplasmic reticulum)//GO:0044297(cell body)//GO:0005634(nucleus)//GO:0036064(ciliary basal body)//G…	GO:0043565(sequence-specific DNA binding)//GO:0005515(protein binding)//GO:0019894(kinesin binding)//GO:0032403(protein complex binding)//GO:0032947(protein complex scaffold)	GO:0001954(positive regulation of cell-matrix adhesion)//GO:0090128(regulation of synapse maturation)//GO:2000060(positive regulation of protein ubiquitination involved in ubiquitin-dependent protein catabolic process)//GO:0030177(positive regulation of Wnt signaling pathway)//GO:0021852(pyramidal neuron migration)//GO:0060070(canonical Wnt signaling pathway)//GO:0021846(cell proliferation in for…	NM_001164545
DISC1	ENSG00000162946	protein_coding	+	chr1:231664398-232177019	4.65976	2.13998	2.17748	1.12266	0.0156	0.802466	up	27185	C1orf136|SCZD9	MIM:605210|HGNC:HGNC:2888|Ensembl:ENSG00000162946|HPRD:05553|Vega:OTTHUMG00000037835	1	1q42.1	disrupted in schizophrenia 1		GO:0005871(kinesin complex)//GO:0005874(microtubule)//GO:0048471(perinuclear region of cytoplasm)//GO:0030424(axon)//GO:0014069(postsynaptic density)//GO:0005813(centrosome)//GO:0008021(synaptic vesicle)//GO:0005739(mitochondrion)//GO:0030054(cell junction)//GO:0030286(dynein complex)//GO:0005783(endoplasmic reticulum)//GO:0044297(cell body)//GO:0005634(nucleus)//GO:0036064(ciliary basal body)//G…	GO:0043565(sequence-specific DNA binding)//GO:0005515(protein binding)//GO:0019894(kinesin binding)//GO:0032403(protein complex binding)//GO:0032947(protein complex scaffold)	GO:0001954(positive regulation of cell-matrix adhesion)//GO:0090128(regulation of synapse maturation)//GO:2000060(positive regulation of protein ubiquitination involved in ubiquitin-dependent protein catabolic process)//GO:0030177(positive regulation of Wnt signaling pathway)//GO:0021852(pyramidal neuron migration)//GO:0060070(canonical Wnt signaling pathway)//GO:0021846(cell proliferation in for…	NM_001164542
DISC1	ENSG00000162946	protein_coding	+	chr1:231664398-232177019	4.65976	2.13998	2.17748	1.12266	0.0156	0.802466	up	27185	C1orf136|SCZD9	MIM:605210|HGNC:HGNC:2888|Ensembl:ENSG00000162946|HPRD:05553|Vega:OTTHUMG00000037835	1	1q42.1	disrupted in schizophrenia 1		GO:0005871(kinesin complex)//GO:0005874(microtubule)//GO:0048471(perinuclear region of cytoplasm)//GO:0030424(axon)//GO:0014069(postsynaptic density)//GO:0005813(centrosome)//GO:0008021(synaptic vesicle)//GO:0005739(mitochondrion)//GO:0030054(cell junction)//GO:0030286(dynein complex)//GO:0005783(endoplasmic reticulum)//GO:0044297(cell body)//GO:0005634(nucleus)//GO:0036064(ciliary basal body)//G…	GO:0043565(sequence-specific DNA binding)//GO:0005515(protein binding)//GO:0019894(kinesin binding)//GO:0032403(protein complex binding)//GO:0032947(protein complex scaffold)	GO:0001954(positive regulation of cell-matrix adhesion)//GO:0090128(regulation of synapse maturation)//GO:2000060(positive regulation of protein ubiquitination involved in ubiquitin-dependent protein catabolic process)//GO:0030177(positive regulation of Wnt signaling pathway)//GO:0021852(pyramidal neuron migration)//GO:0060070(canonical Wnt signaling pathway)//GO:0021846(cell proliferation in for…	NM_001164544
DISC1	ENSG00000162946	protein_coding	+	chr1:231664398-232177019	4.65976	2.13998	2.17748	1.12266	0.0156	0.802466	up	27185	C1orf136|SCZD9	MIM:605210|HGNC:HGNC:2888|Ensembl:ENSG00000162946|HPRD:05553|Vega:OTTHUMG00000037835	1	1q42.1	disrupted in schizophrenia 1		GO:0005871(kinesin complex)//GO:0005874(microtubule)//GO:0048471(perinuclear region of cytoplasm)//GO:0030424(axon)//GO:0014069(postsynaptic density)//GO:0005813(centrosome)//GO:0008021(synaptic vesicle)//GO:0005739(mitochondrion)//GO:0030054(cell junction)//GO:0030286(dynein complex)//GO:0005783(endoplasmic reticulum)//GO:0044297(cell body)//GO:0005634(nucleus)//GO:0036064(ciliary basal body)//G…	GO:0043565(sequence-specific DNA binding)//GO:0005515(protein binding)//GO:0019894(kinesin binding)//GO:0032403(protein complex binding)//GO:0032947(protein complex scaffold)	GO:0001954(positive regulation of cell-matrix adhesion)//GO:0090128(regulation of synapse maturation)//GO:2000060(positive regulation of protein ubiquitination involved in ubiquitin-dependent protein catabolic process)//GO:0030177(positive regulation of Wnt signaling pathway)//GO:0021852(pyramidal neuron migration)//GO:0060070(canonical Wnt signaling pathway)//GO:0021846(cell proliferation in for…	NM_001164539
DISC1	ENSG00000162946	protein_coding	+	chr1:231664398-232177019	4.65976	2.13998	2.17748	1.12266	0.0156	0.802466	up	27185	C1orf136|SCZD9	MIM:605210|HGNC:HGNC:2888|Ensembl:ENSG00000162946|HPRD:05553|Vega:OTTHUMG00000037835	1	1q42.1	disrupted in schizophrenia 1		GO:0005871(kinesin complex)//GO:0005874(microtubule)//GO:0048471(perinuclear region of cytoplasm)//GO:0030424(axon)//GO:0014069(postsynaptic density)//GO:0005813(centrosome)//GO:0008021(synaptic vesicle)//GO:0005739(mitochondrion)//GO:0030054(cell junction)//GO:0030286(dynein complex)//GO:0005783(endoplasmic reticulum)//GO:0044297(cell body)//GO:0005634(nucleus)//GO:0036064(ciliary basal body)//G…	GO:0043565(sequence-specific DNA binding)//GO:0005515(protein binding)//GO:0019894(kinesin binding)//GO:0032403(protein complex binding)//GO:0032947(protein complex scaffold)	GO:0001954(positive regulation of cell-matrix adhesion)//GO:0090128(regulation of synapse maturation)//GO:2000060(positive regulation of protein ubiquitination involved in ubiquitin-dependent protein catabolic process)//GO:0030177(positive regulation of Wnt signaling pathway)//GO:0021852(pyramidal neuron migration)//GO:0060070(canonical Wnt signaling pathway)//GO:0021846(cell proliferation in for…	NM_001012959
DISC1	ENSG00000162946	protein_coding	+	chr1:231664398-232177019	4.65976	2.13998	2.17748	1.12266	0.0156	0.802466	up	27185	C1orf136|SCZD9	MIM:605210|HGNC:HGNC:2888|Ensembl:ENSG00000162946|HPRD:05553|Vega:OTTHUMG00000037835	1	1q42.1	disrupted in schizophrenia 1		GO:0005871(kinesin complex)//GO:0005874(microtubule)//GO:0048471(perinuclear region of cytoplasm)//GO:0030424(axon)//GO:0014069(postsynaptic density)//GO:0005813(centrosome)//GO:0008021(synaptic vesicle)//GO:0005739(mitochondrion)//GO:0030054(cell junction)//GO:0030286(dynein complex)//GO:0005783(endoplasmic reticulum)//GO:0044297(cell body)//GO:0005634(nucleus)//GO:0036064(ciliary basal body)//G…	GO:0043565(sequence-specific DNA binding)//GO:0005515(protein binding)//GO:0019894(kinesin binding)//GO:0032403(protein complex binding)//GO:0032947(protein complex scaffold)	GO:0001954(positive regulation of cell-matrix adhesion)//GO:0090128(regulation of synapse maturation)//GO:2000060(positive regulation of protein ubiquitination involved in ubiquitin-dependent protein catabolic process)//GO:0030177(positive regulation of Wnt signaling pathway)//GO:0021852(pyramidal neuron migration)//GO:0060070(canonical Wnt signaling pathway)//GO:0021846(cell proliferation in for…	NM_001012957
DISC1	ENSG00000162946	protein_coding	+	chr1:231664398-232177019	4.65976	2.13998	2.17748	1.12266	0.0156	0.802466	up	27185	C1orf136|SCZD9	MIM:605210|HGNC:HGNC:2888|Ensembl:ENSG00000162946|HPRD:05553|Vega:OTTHUMG00000037835	1	1q42.1	disrupted in schizophrenia 1		GO:0005871(kinesin complex)//GO:0005874(microtubule)//GO:0048471(perinuclear region of cytoplasm)//GO:0030424(axon)//GO:0014069(postsynaptic density)//GO:0005813(centrosome)//GO:0008021(synaptic vesicle)//GO:0005739(mitochondrion)//GO:0030054(cell junction)//GO:0030286(dynein complex)//GO:0005783(endoplasmic reticulum)//GO:0044297(cell body)//GO:0005634(nucleus)//GO:0036064(ciliary basal body)//G…	GO:0043565(sequence-specific DNA binding)//GO:0005515(protein binding)//GO:0019894(kinesin binding)//GO:0032403(protein complex binding)//GO:0032947(protein complex scaffold)	GO:0001954(positive regulation of cell-matrix adhesion)//GO:0090128(regulation of synapse maturation)//GO:2000060(positive regulation of protein ubiquitination involved in ubiquitin-dependent protein catabolic process)//GO:0030177(positive regulation of Wnt signaling pathway)//GO:0021852(pyramidal neuron migration)//GO:0060070(canonical Wnt signaling pathway)//GO:0021846(cell proliferation in for…	NM_001164540
DISC1	ENSG00000162946	protein_coding	+	chr1:231664398-232177019	4.65976	2.13998	2.17748	1.12266	0.0156	0.802466	up	27185	C1orf136|SCZD9	MIM:605210|HGNC:HGNC:2888|Ensembl:ENSG00000162946|HPRD:05553|Vega:OTTHUMG00000037835	1	1q42.1	disrupted in schizophrenia 1		GO:0005871(kinesin complex)//GO:0005874(microtubule)//GO:0048471(perinuclear region of cytoplasm)//GO:0030424(axon)//GO:0014069(postsynaptic density)//GO:0005813(centrosome)//GO:0008021(synaptic vesicle)//GO:0005739(mitochondrion)//GO:0030054(cell junction)//GO:0030286(dynein complex)//GO:0005783(endoplasmic reticulum)//GO:0044297(cell body)//GO:0005634(nucleus)//GO:0036064(ciliary basal body)//G…	GO:0043565(sequence-specific DNA binding)//GO:0005515(protein binding)//GO:0019894(kinesin binding)//GO:0032403(protein complex binding)//GO:0032947(protein complex scaffold)	GO:0001954(positive regulation of cell-matrix adhesion)//GO:0090128(regulation of synapse maturation)//GO:2000060(positive regulation of protein ubiquitination involved in ubiquitin-dependent protein catabolic process)//GO:0030177(positive regulation of Wnt signaling pathway)//GO:0021852(pyramidal neuron migration)//GO:0060070(canonical Wnt signaling pathway)//GO:0021846(cell proliferation in for…	NM_018662
DISC1	ENSG00000162946	protein_coding	+	chr1:231664398-232177019	4.65976	2.13998	2.17748	1.12266	0.0156	0.802466	up	27185	C1orf136|SCZD9	MIM:605210|HGNC:HGNC:2888|Ensembl:ENSG00000162946|HPRD:05553|Vega:OTTHUMG00000037835	1	1q42.1	disrupted in schizophrenia 1		GO:0005871(kinesin complex)//GO:0005874(microtubule)//GO:0048471(perinuclear region of cytoplasm)//GO:0030424(axon)//GO:0014069(postsynaptic density)//GO:0005813(centrosome)//GO:0008021(synaptic vesicle)//GO:0005739(mitochondrion)//GO:0030054(cell junction)//GO:0030286(dynein complex)//GO:0005783(endoplasmic reticulum)//GO:0044297(cell body)//GO:0005634(nucleus)//GO:0036064(ciliary basal body)//G…	GO:0043565(sequence-specific DNA binding)//GO:0005515(protein binding)//GO:0019894(kinesin binding)//GO:0032403(protein complex binding)//GO:0032947(protein complex scaffold)	GO:0001954(positive regulation of cell-matrix adhesion)//GO:0090128(regulation of synapse maturation)//GO:2000060(positive regulation of protein ubiquitination involved in ubiquitin-dependent protein catabolic process)//GO:0030177(positive regulation of Wnt signaling pathway)//GO:0021852(pyramidal neuron migration)//GO:0060070(canonical Wnt signaling pathway)//GO:0021846(cell proliferation in for…	NM_001164537
DISC1	ENSG00000162946	protein_coding	+	chr1:231664398-232177019	4.65976	2.13998	2.17748	1.12266	0.0156	0.802466	up	27185	C1orf136|SCZD9	MIM:605210|HGNC:HGNC:2888|Ensembl:ENSG00000162946|HPRD:05553|Vega:OTTHUMG00000037835	1	1q42.1	disrupted in schizophrenia 1		GO:0005871(kinesin complex)//GO:0005874(microtubule)//GO:0048471(perinuclear region of cytoplasm)//GO:0030424(axon)//GO:0014069(postsynaptic density)//GO:0005813(centrosome)//GO:0008021(synaptic vesicle)//GO:0005739(mitochondrion)//GO:0030054(cell junction)//GO:0030286(dynein complex)//GO:0005783(endoplasmic reticulum)//GO:0044297(cell body)//GO:0005634(nucleus)//GO:0036064(ciliary basal body)//G…	GO:0043565(sequence-specific DNA binding)//GO:0005515(protein binding)//GO:0019894(kinesin binding)//GO:0032403(protein complex binding)//GO:0032947(protein complex scaffold)	GO:0001954(positive regulation of cell-matrix adhesion)//GO:0090128(regulation of synapse maturation)//GO:2000060(positive regulation of protein ubiquitination involved in ubiquitin-dependent protein catabolic process)//GO:0030177(positive regulation of Wnt signaling pathway)//GO:0021852(pyramidal neuron migration)//GO:0060070(canonical Wnt signaling pathway)//GO:0021846(cell proliferation in for…	NM_001164538
DISC1	ENSG00000162946	protein_coding	+	chr1:231664398-232177019	4.65976	2.13998	2.17748	1.12266	0.0156	0.802466	up	27185	C1orf136|SCZD9	MIM:605210|HGNC:HGNC:2888|Ensembl:ENSG00000162946|HPRD:05553|Vega:OTTHUMG00000037835	1	1q42.1	disrupted in schizophrenia 1		GO:0005871(kinesin complex)//GO:0005874(microtubule)//GO:0048471(perinuclear region of cytoplasm)//GO:0030424(axon)//GO:0014069(postsynaptic density)//GO:0005813(centrosome)//GO:0008021(synaptic vesicle)//GO:0005739(mitochondrion)//GO:0030054(cell junction)//GO:0030286(dynein complex)//GO:0005783(endoplasmic reticulum)//GO:0044297(cell body)//GO:0005634(nucleus)//GO:0036064(ciliary basal body)//G…	GO:0043565(sequence-specific DNA binding)//GO:0005515(protein binding)//GO:0019894(kinesin binding)//GO:0032403(protein complex binding)//GO:0032947(protein complex scaffold)	GO:0001954(positive regulation of cell-matrix adhesion)//GO:0090128(regulation of synapse maturation)//GO:2000060(positive regulation of protein ubiquitination involved in ubiquitin-dependent protein catabolic process)//GO:0030177(positive regulation of Wnt signaling pathway)//GO:0021852(pyramidal neuron migration)//GO:0060070(canonical Wnt signaling pathway)//GO:0021846(cell proliferation in for…	NM_001164541
DISC1	ENSG00000162946	protein_coding	+	chr1:231664398-232177019	4.65976	2.13998	2.17748	1.12266	0.0156	0.802466	up	27185	C1orf136|SCZD9	MIM:605210|HGNC:HGNC:2888|Ensembl:ENSG00000162946|HPRD:05553|Vega:OTTHUMG00000037835	1	1q42.1	disrupted in schizophrenia 1		GO:0005871(kinesin complex)//GO:0005874(microtubule)//GO:0048471(perinuclear region of cytoplasm)//GO:0030424(axon)//GO:0014069(postsynaptic density)//GO:0005813(centrosome)//GO:0008021(synaptic vesicle)//GO:0005739(mitochondrion)//GO:0030054(cell junction)//GO:0030286(dynein complex)//GO:0005783(endoplasmic reticulum)//GO:0044297(cell body)//GO:0005634(nucleus)//GO:0036064(ciliary basal body)//G…	GO:0043565(sequence-specific DNA binding)//GO:0005515(protein binding)//GO:0019894(kinesin binding)//GO:0032403(protein complex binding)//GO:0032947(protein complex scaffold)	GO:0001954(positive regulation of cell-matrix adhesion)//GO:0090128(regulation of synapse maturation)//GO:2000060(positive regulation of protein ubiquitination involved in ubiquitin-dependent protein catabolic process)//GO:0030177(positive regulation of Wnt signaling pathway)//GO:0021852(pyramidal neuron migration)//GO:0060070(canonical Wnt signaling pathway)//GO:0021846(cell proliferation in for…	NM_001164547
DISC1	ENSG00000162946	protein_coding	+	chr1:231664398-232177019	4.65976	2.13998	2.17748	1.12266	0.0156	0.802466	up	27185	C1orf136|SCZD9	MIM:605210|HGNC:HGNC:2888|Ensembl:ENSG00000162946|HPRD:05553|Vega:OTTHUMG00000037835	1	1q42.1	disrupted in schizophrenia 1		GO:0005871(kinesin complex)//GO:0005874(microtubule)//GO:0048471(perinuclear region of cytoplasm)//GO:0030424(axon)//GO:0014069(postsynaptic density)//GO:0005813(centrosome)//GO:0008021(synaptic vesicle)//GO:0005739(mitochondrion)//GO:0030054(cell junction)//GO:0030286(dynein complex)//GO:0005783(endoplasmic reticulum)//GO:0044297(cell body)//GO:0005634(nucleus)//GO:0036064(ciliary basal body)//G…	GO:0043565(sequence-specific DNA binding)//GO:0005515(protein binding)//GO:0019894(kinesin binding)//GO:0032403(protein complex binding)//GO:0032947(protein complex scaffold)	GO:0001954(positive regulation of cell-matrix adhesion)//GO:0090128(regulation of synapse maturation)//GO:2000060(positive regulation of protein ubiquitination involved in ubiquitin-dependent protein catabolic process)//GO:0030177(positive regulation of Wnt signaling pathway)//GO:0021852(pyramidal neuron migration)//GO:0060070(canonical Wnt signaling pathway)//GO:0021846(cell proliferation in for…	NM_001164546
PRICKLE2	ENSG00000163637	protein_coding	-	chr3:64053639-64448067	3.13843	1.55502	2.01826	1.01311	0.01925	0.881897	up	166336	EPM5	MIM:608501|HGNC:HGNC:20340|Ensembl:ENSG00000163637|HPRD:16342|Vega:OTTHUMG00000158789	3	3p14.1	prickle planar cell polarity protein 2	hsa04310(Wnt signaling pathway)	GO:0031965(nuclear membrane)//GO:0016328(lateral plasma membrane)//GO:0016327(apicolateral plasma membrane)//GO:0005737(cytoplasm)	GO:0008270(zinc ion binding)	GO:0031175(neuron projection development)//GO:0060071(Wnt signaling pathway, planar cell polarity pathway)//GO:0045197(establishment or maintenance of epithelial cell apical/basal polarity)	NM_198859
ZDHHC19	ENSG00000163958	protein_coding	-	chr3:195924319-195938308	3.34052	1.32659	2.51813	1.33235	0.00665	0.544065	up	131540	DHHC19	HGNC:HGNC:20713|Ensembl:ENSG00000163958|HPRD:15714|Vega:OTTHUMG00000133642	3	3q29	zinc finger DHHC-type containing 19		GO:0005783(endoplasmic reticulum)//GO:0016021(integral component of membrane)	GO:0008270(zinc ion binding)//GO:0019706(protein-cysteine S-palmitoyltransferase activity)	GO:0008152(metabolic process)	NM_001039617
MST1R	ENSG00000164078	protein_coding	-	chr3:49924434-49967606	1.7504	0.440549	3.97322	1.99031	0.00165	0.238224	up	4486	CD136|CDw136|PTK8|RON	MIM:600168|HGNC:HGNC:7381|Ensembl:ENSG00000164078|HPRD:02545|Vega:OTTHUMG00000156709	3	3p21.3	macrophage stimulating 1 receptor		GO:0016021(integral component of membrane)//GO:0005887(integral component of plasma membrane)//GO:0001725(stress fiber)//GO:0005773(vacuole)//GO:0009986(cell surface)	GO:0005524(ATP binding)//GO:0005515(protein binding)//GO:0019899(enzyme binding)//GO:0005011(macrophage colony-stimulating factor receptor activity)//GO:0004713(protein tyrosine kinase activity)	GO:0006952(defense response)//GO:0008284(positive regulation of cell proliferation)//GO:0007169(transmembrane receptor protein tyrosine kinase signaling pathway)//GO:0045087(innate immune response)//GO:0018108(peptidyl-tyrosine phosphorylation)//GO:0043406(positive regulation of MAP kinase activity)//GO:0038145(macrophage colony-stimulating factor signaling pathway)//GO:0051897(positive regulatio…	NM_002447
MST1R	ENSG00000164078	protein_coding	-	chr3:49924434-49967606	1.7504	0.440549	3.97322	1.99031	0.00165	0.238224	up	4486	CD136|CDw136|PTK8|RON	MIM:600168|HGNC:HGNC:7381|Ensembl:ENSG00000164078|HPRD:02545|Vega:OTTHUMG00000156709	3	3p21.3	macrophage stimulating 1 receptor		GO:0016021(integral component of membrane)//GO:0005887(integral component of plasma membrane)//GO:0001725(stress fiber)//GO:0005773(vacuole)//GO:0009986(cell surface)	GO:0005524(ATP binding)//GO:0005515(protein binding)//GO:0019899(enzyme binding)//GO:0005011(macrophage colony-stimulating factor receptor activity)//GO:0004713(protein tyrosine kinase activity)	GO:0006952(defense response)//GO:0008284(positive regulation of cell proliferation)//GO:0007169(transmembrane receptor protein tyrosine kinase signaling pathway)//GO:0045087(innate immune response)//GO:0018108(peptidyl-tyrosine phosphorylation)//GO:0043406(positive regulation of MAP kinase activity)//GO:0038145(macrophage colony-stimulating factor signaling pathway)//GO:0051897(positive regulatio…	NM_001244937
TMEM130	ENSG00000166448	protein_coding	-	chr7:98444110-98468394	2.19854	0.977117	2.25002	1.16994	0.007	0.561995	up	222865	-	HGNC:HGNC:25429|Ensembl:ENSG00000166448|HPRD:13226|Vega:OTTHUMG00000154419	7	7q22.1	transmembrane protein 130		GO:0016021(integral component of membrane)//GO:0000139(Golgi membrane)			NM_001134450
TMEM130	ENSG00000166448	protein_coding	-	chr7:98444110-98468394	2.19854	0.977117	2.25002	1.16994	0.007	0.561995	up	222865	-	HGNC:HGNC:25429|Ensembl:ENSG00000166448|HPRD:13226|Vega:OTTHUMG00000154419	7	7q22.1	transmembrane protein 130		GO:0016021(integral component of membrane)//GO:0000139(Golgi membrane)			NM_152913
TMEM130	ENSG00000166448	protein_coding	-	chr7:98444110-98468394	2.19854	0.977117	2.25002	1.16994	0.007	0.561995	up	222865	-	HGNC:HGNC:25429|Ensembl:ENSG00000166448|HPRD:13226|Vega:OTTHUMG00000154419	7	7q22.1	transmembrane protein 130		GO:0016021(integral component of membrane)//GO:0000139(Golgi membrane)			NM_001134451
EVA1C	ENSG00000166979	protein_coding	+	chr21:33784313-33887710	1.86364	0.724126	2.57364	1.36381	0.0082	0.604653	up	59271	B18|B19|C21orf63|C21orf64|FAM176C|PRED34|SUE21	HGNC:HGNC:13239|Ensembl:ENSG00000166979|HPRD:10760|Vega:OTTHUMG00000064922	21	21q22.11	eva-1 homolog C (C. elegans)		GO:0016021(integral component of membrane)	GO:0030246(carbohydrate binding)		NM_058187
EVA1C	ENSG00000166979	protein_coding	+	chr21:33784313-33887710	1.86364	0.724126	2.57364	1.36381	0.0082	0.604653	up	59271	B18|B19|C21orf63|C21orf64|FAM176C|PRED34|SUE21	HGNC:HGNC:13239|Ensembl:ENSG00000166979|HPRD:10760|Vega:OTTHUMG00000064922	21	21q22.11	eva-1 homolog C (C. elegans)		GO:0016021(integral component of membrane)	GO:0030246(carbohydrate binding)		NM_001286556
LDLRAD4	ENSG00000168675	protein_coding	+	chr18:13217496-13652754	2.96102	1.43009	2.07052	1.04999	0.04195	1	up	753	C18orf1	MIM:606571|HGNC:HGNC:1224|Ensembl:ENSG00000168675|HPRD:07358|Vega:OTTHUMG00000181925	18	18p11.21	low density lipoprotein receptor class A domain containing 4		GO:0016021(integral component of membrane)//GO:0031901(early endosome membrane)	GO:0070412(R-SMAD binding)//GO:0005515(protein binding)	GO:0010719(negative regulation of epithelial to mesenchymal transition)//GO:0030336(negative regulation of cell migration)//GO:0030512(negative regulation of transforming growth factor beta receptor signaling pathway)//GO:0060394(negative regulation of pathway-restricted SMAD protein phosphorylation)//GO:0010991(negative regulation of SMAD protein complex assembly)	NM_181482
LDLRAD4	ENSG00000168675	protein_coding	+	chr18:13217496-13652754	2.96102	1.43009	2.07052	1.04999	0.04195	1	up	753	C18orf1	MIM:606571|HGNC:HGNC:1224|Ensembl:ENSG00000168675|HPRD:07358|Vega:OTTHUMG00000181925	18	18p11.21	low density lipoprotein receptor class A domain containing 4		GO:0016021(integral component of membrane)//GO:0031901(early endosome membrane)	GO:0070412(R-SMAD binding)//GO:0005515(protein binding)	GO:0010719(negative regulation of epithelial to mesenchymal transition)//GO:0030336(negative regulation of cell migration)//GO:0030512(negative regulation of transforming growth factor beta receptor signaling pathway)//GO:0060394(negative regulation of pathway-restricted SMAD protein phosphorylation)//GO:0010991(negative regulation of SMAD protein complex assembly)	NM_181481
LDLRAD4	ENSG00000168675	protein_coding	+	chr18:13217496-13652754	2.96102	1.43009	2.07052	1.04999	0.04195	1	up	753	C18orf1	MIM:606571|HGNC:HGNC:1224|Ensembl:ENSG00000168675|HPRD:07358|Vega:OTTHUMG00000181925	18	18p11.21	low density lipoprotein receptor class A domain containing 4		GO:0016021(integral component of membrane)//GO:0031901(early endosome membrane)	GO:0070412(R-SMAD binding)//GO:0005515(protein binding)	GO:0010719(negative regulation of epithelial to mesenchymal transition)//GO:0030336(negative regulation of cell migration)//GO:0030512(negative regulation of transforming growth factor beta receptor signaling pathway)//GO:0060394(negative regulation of pathway-restricted SMAD protein phosphorylation)//GO:0010991(negative regulation of SMAD protein complex assembly)	NM_001003674
LDLRAD4	ENSG00000168675	protein_coding	+	chr18:13217496-13652754	2.96102	1.43009	2.07052	1.04999	0.04195	1	up	753	C18orf1	MIM:606571|HGNC:HGNC:1224|Ensembl:ENSG00000168675|HPRD:07358|Vega:OTTHUMG00000181925	18	18p11.21	low density lipoprotein receptor class A domain containing 4		GO:0016021(integral component of membrane)//GO:0031901(early endosome membrane)	GO:0070412(R-SMAD binding)//GO:0005515(protein binding)	GO:0010719(negative regulation of epithelial to mesenchymal transition)//GO:0030336(negative regulation of cell migration)//GO:0030512(negative regulation of transforming growth factor beta receptor signaling pathway)//GO:0060394(negative regulation of pathway-restricted SMAD protein phosphorylation)//GO:0010991(negative regulation of SMAD protein complex assembly)	NM_001276249
LDLRAD4	ENSG00000168675	protein_coding	+	chr18:13217496-13652754	2.96102	1.43009	2.07052	1.04999	0.04195	1	up	753	C18orf1	MIM:606571|HGNC:HGNC:1224|Ensembl:ENSG00000168675|HPRD:07358|Vega:OTTHUMG00000181925	18	18p11.21	low density lipoprotein receptor class A domain containing 4		GO:0016021(integral component of membrane)//GO:0031901(early endosome membrane)	GO:0070412(R-SMAD binding)//GO:0005515(protein binding)	GO:0010719(negative regulation of epithelial to mesenchymal transition)//GO:0030336(negative regulation of cell migration)//GO:0030512(negative regulation of transforming growth factor beta receptor signaling pathway)//GO:0060394(negative regulation of pathway-restricted SMAD protein phosphorylation)//GO:0010991(negative regulation of SMAD protein complex assembly)	NM_001003675
LDLRAD4	ENSG00000168675	protein_coding	+	chr18:13217496-13652754	2.96102	1.43009	2.07052	1.04999	0.04195	1	up	753	C18orf1	MIM:606571|HGNC:HGNC:1224|Ensembl:ENSG00000168675|HPRD:07358|Vega:OTTHUMG00000181925	18	18p11.21	low density lipoprotein receptor class A domain containing 4		GO:0016021(integral component of membrane)//GO:0031901(early endosome membrane)	GO:0070412(R-SMAD binding)//GO:0005515(protein binding)	GO:0010719(negative regulation of epithelial to mesenchymal transition)//GO:0030336(negative regulation of cell migration)//GO:0030512(negative regulation of transforming growth factor beta receptor signaling pathway)//GO:0060394(negative regulation of pathway-restricted SMAD protein phosphorylation)//GO:0010991(negative regulation of SMAD protein complex assembly)	NM_001276251
TMEM154	ENSG00000170006	protein_coding	-	chr4:153539783-153601317	1.24486	0.49651	2.50722	1.32609	0.03615	1	up	201799	-	HGNC:HGNC:26489|HPRD:08719	4	4q31.3	transmembrane protein 154		GO:0016021(integral component of membrane)			NM_152680
CYP4F22	ENSG00000171954	protein_coding	+	chr19:15619303-15663128	3.2246	1.38048	2.33587	1.22396	5e-05	0.0128216	up	126410	ARCI5|INLNE|LI3	MIM:611495|HGNC:HGNC:26820|Ensembl:ENSG00000171954|HPRD:08256|Vega:OTTHUMG00000182451	19	19p13.12	cytochrome P450 family 4 subfamily F member 22		GO:0005789(endoplasmic reticulum membrane)	GO:0004497(monooxygenase activity)//GO:0005506(iron ion binding)//GO:0016705(oxidoreductase activity, acting on paired donors, with incorporation or reduction of molecular oxygen)//GO:0020037(heme binding)	GO:0055114(oxidation-reduction process)//GO:0044281(small molecule metabolic process)//GO:0006690(icosanoid metabolic process)//GO:0006805(xenobiotic metabolic process)	NM_173483
EFEMP2	ENSG00000172638	protein_coding	-	chr11:65590492-65641063	4.75853	1.60401	2.96664	1.56883	0.0075	0.5727	up	30008	ARCL1B|FBLN4|MBP1|UPH1	MIM:604633|HGNC:HGNC:3219|Ensembl:ENSG00000172638|HPRD:05221|Vega:OTTHUMG00000166664	11	11q13.1	EGF containing fibulin-like extracellular matrix protein 2		GO:0005604(basement membrane)//GO:1903561(extracellular vesicle)//GO:0070062(extracellular exosome)//GO:0005576(extracellular region)	GO:0005201(extracellular matrix structural constituent)//GO:0005515(protein binding)//GO:0005509(calcium ion binding)	GO:0030198(extracellular matrix organization)	NM_016938
TNFRSF10C	ENSG00000173535	protein_coding	+	chr8:22941867-22974950	1.26368	0.467917	2.70066	1.43331	0.01365	0.746881	up	8794	CD263|DCR1|DCR1-TNFR|LIT|TRAIL-R3|TRAILR3|TRID	MIM:603613|HGNC:HGNC:11906|Ensembl:ENSG00000173535|HPRD:04681|Vega:OTTHUMG00000097844	8	8p22-p21	tumor necrosis factor receptor superfamily member 10c	hsa04060(Cytokine-cytokine receptor interaction)//hsa04210(Apoptosis)//hsa04650(Natural killer cell mediated cytotoxicity)//hsa05162(Measles)//hsa05164(Influenza A)	GO:0031225(anchored component of membrane)//GO:0005887(integral component of plasma membrane)	GO:0045569(TRAIL binding)//GO:0005031(tumor necrosis factor-activated receptor activity)//GO:0004888(transmembrane signaling receptor activity)	GO:0007275(multicellular organism development)//GO:0042127(regulation of cell proliferation)//GO:0042981(regulation of apoptotic process)//GO:0006954(inflammatory response)//GO:0032496(response to lipopolysaccharide)//GO:0006955(immune response)//GO:0033209(tumor necrosis factor-mediated signaling pathway)//GO:0008625(extrinsic apoptotic signaling pathway via death domain receptors)//GO:0007165(s…	NM_003841
DES	ENSG00000175084	protein_coding	+	chr2:220283098-220291461	4.05887	1.9702	2.06014	1.04274	0.0248	1	up	1674	CSM1|CSM2|LGMD2R	MIM:125660|HGNC:HGNC:2770|Ensembl:ENSG00000175084|HPRD:00514|Vega:OTTHUMG00000058924	2	2q35	desmin	hsa05410(Hypertrophic cardiomyopathy (HCM))//hsa05412(Arrhythmogenic right ventricular cardiomyopathy (ARVC))//hsa05414(Dilated cardiomyopathy)	GO:0005916(fascia adherens)//GO:0030018(Z disc)//GO:0070062(extracellular exosome)//GO:0014704(intercalated disc)//GO:0045111(intermediate filament cytoskeleton)//GO:0005829(cytosol)//GO:0005882(intermediate filament)//GO:0042383(sarcolemma)//GO:0031594(neuromuscular junction)	GO:0008092(cytoskeletal protein binding)//GO:0005515(protein binding)//GO:0042802(identical protein binding)//GO:0005200(structural constituent of cytoskeleton)	GO:0008016(regulation of heart contraction)//GO:0045109(intermediate filament organization)//GO:0007010(cytoskeleton organization)//GO:0006936(muscle contraction)//GO:0030049(muscle filament sliding)	NM_001927
FAM20C	ENSG00000177706	protein_coding	+	chr7:182934-300711	3.6018	1.17521	3.06482	1.6158	0.00355	0.363051	up	56975	DMP-4|DMP4|GEF-CK|RNS	MIM:611061|HGNC:HGNC:22140|Ensembl:ENSG00000177706|HPRD:13298|Vega:OTTHUMG00000151401	7	7p22.3	family with sequence similarity 20 member C		GO:0070062(extracellular exosome)//GO:0005794(Golgi apparatus)//GO:0005615(extracellular space)	GO:0005524(ATP binding)//GO:0005515(protein binding)//GO:0030145(manganese ion binding)//GO:0004674(protein serine/threonine kinase activity)//GO:0005509(calcium ion binding)	GO:0051174(regulation of phosphorus metabolic process)//GO:0040036(regulation of fibroblast growth factor receptor signaling pathway)//GO:0045669(positive regulation of osteoblast differentiation)//GO:0006468(protein phosphorylation)//GO:0036179(osteoclast maturation)//GO:0031214(biomineral tissue development)//GO:0071895(odontoblast differentiation)//GO:0070166(enamel mineralization)//GO:0097187…	NM_020223
PARP10	ENSG00000178685	protein_coding	-	chr8:145051320-145101933	1.55335	0.423144	3.67097	1.87616	0.00025	0.0505324	up	84875	ARTD10	MIM:609564|HGNC:HGNC:25895|Ensembl:ENSG00000178685|HPRD:15100|Vega:OTTHUMG00000165408	8	8q24.3	poly(ADP-ribose) polymerase family member 10		GO:0005654(nucleoplasm)//GO:0005634(nucleus)//GO:0005794(Golgi apparatus)//GO:0005737(cytoplasm)//GO:0005730(nucleolus)	GO:0000166(nucleotide binding)//GO:0070530(K63-linked polyubiquitin binding)//GO:0005515(protein binding)//GO:0003950(NAD+ ADP-ribosyltransferase activity)	GO:0010629(negative regulation of gene expression)//GO:0045071(negative regulation of viral genome replication)//GO:0008152(metabolic process)//GO:0032088(negative regulation of NF-kappaB transcription factor activity)//GO:0006471(protein ADP-ribosylation)//GO:0070212(protein poly-ADP-ribosylation)//GO:0048147(negative regulation of fibroblast proliferation)//GO:0070213(protein auto-ADP-ribosylat…	NM_032789
C10orf91	ENSG00000180066	protein_coding	+	chr10:134257830-134262912	1.78238	0.403033	4.42243	2.14484	0.00175	0.24351	up	170393	bA432J24.4	HGNC:HGNC:27275|HPRD:12557	10	10q26.3	chromosome 10 open reading frame 91					NM_173541
C10orf91	ENSG00000180066	protein_coding	+	chr10:134257830-134262912	1.78238	0.403033	4.42243	2.14484	0.00175	0.24351	up	170393	bA432J24.4	HGNC:HGNC:27275|HPRD:12557	10	10q26.3	chromosome 10 open reading frame 91					NM_173541
NQO1	ENSG00000181019	protein_coding	-	chr16:69740898-69760854	5.83474	2.00418	2.91129	1.54166	5e-05	0.0128216	up	1728	DHQU|DIA4|DTD|NMOR1|NMORI|QR1	MIM:125860|HGNC:HGNC:2874|Ensembl:ENSG00000181019|HPRD:00518|Vega:OTTHUMG00000137575	16	16q22.1	NAD(P)H dehydrogenase, quinone 1	hsa00130(Ubiquinone and other terpenoid-quinone biosynthesis)	GO:0070062(extracellular exosome)//GO:0043025(neuronal cell body)//GO:0005737(cytoplasm)//GO:0005829(cytosol)	GO:0004784(superoxide dismutase activity)//GO:0004128(cytochrome-b5 reductase activity, acting on NAD(P)H)//GO:0042802(identical protein binding)//GO:0003955(NAD(P)H dehydrogenase (quinone) activity)//GO:0044822(poly(A) RNA binding)//GO:0005515(protein binding)	GO:0055114(oxidation-reduction process)//GO:0007568(aging)//GO:0006809(nitric oxide biosynthetic process)//GO:0044281(small molecule metabolic process)//GO:0032355(response to estradiol)//GO:0006595(polyamine metabolic process)//GO:0006521(regulation of cellular amino acid metabolic process)//GO:0019430(removal of superoxide radicals)//GO:0034641(cellular nitrogen compound metabolic process)//GO:…	NM_001025433
NQO1	ENSG00000181019	protein_coding	-	chr16:69740898-69760854	5.83474	2.00418	2.91129	1.54166	5e-05	0.0128216	up	1728	DHQU|DIA4|DTD|NMOR1|NMORI|QR1	MIM:125860|HGNC:HGNC:2874|Ensembl:ENSG00000181019|HPRD:00518|Vega:OTTHUMG00000137575	16	16q22.1	NAD(P)H dehydrogenase, quinone 1	hsa00130(Ubiquinone and other terpenoid-quinone biosynthesis)	GO:0070062(extracellular exosome)//GO:0043025(neuronal cell body)//GO:0005737(cytoplasm)//GO:0005829(cytosol)	GO:0004784(superoxide dismutase activity)//GO:0004128(cytochrome-b5 reductase activity, acting on NAD(P)H)//GO:0042802(identical protein binding)//GO:0003955(NAD(P)H dehydrogenase (quinone) activity)//GO:0044822(poly(A) RNA binding)//GO:0005515(protein binding)	GO:0055114(oxidation-reduction process)//GO:0007568(aging)//GO:0006809(nitric oxide biosynthetic process)//GO:0044281(small molecule metabolic process)//GO:0032355(response to estradiol)//GO:0006595(polyamine metabolic process)//GO:0006521(regulation of cellular amino acid metabolic process)//GO:0019430(removal of superoxide radicals)//GO:0034641(cellular nitrogen compound metabolic process)//GO:…	NM_000903
NQO1	ENSG00000181019	protein_coding	-	chr16:69740898-69760854	5.83474	2.00418	2.91129	1.54166	5e-05	0.0128216	up	1728	DHQU|DIA4|DTD|NMOR1|NMORI|QR1	MIM:125860|HGNC:HGNC:2874|Ensembl:ENSG00000181019|HPRD:00518|Vega:OTTHUMG00000137575	16	16q22.1	NAD(P)H dehydrogenase, quinone 1	hsa00130(Ubiquinone and other terpenoid-quinone biosynthesis)	GO:0070062(extracellular exosome)//GO:0043025(neuronal cell body)//GO:0005737(cytoplasm)//GO:0005829(cytosol)	GO:0004784(superoxide dismutase activity)//GO:0004128(cytochrome-b5 reductase activity, acting on NAD(P)H)//GO:0042802(identical protein binding)//GO:0003955(NAD(P)H dehydrogenase (quinone) activity)//GO:0044822(poly(A) RNA binding)//GO:0005515(protein binding)	GO:0055114(oxidation-reduction process)//GO:0007568(aging)//GO:0006809(nitric oxide biosynthetic process)//GO:0044281(small molecule metabolic process)//GO:0032355(response to estradiol)//GO:0006595(polyamine metabolic process)//GO:0006521(regulation of cellular amino acid metabolic process)//GO:0019430(removal of superoxide radicals)//GO:0034641(cellular nitrogen compound metabolic process)//GO:…	NM_001025434
NQO1	ENSG00000181019	protein_coding	-	chr16:69740898-69760854	5.83474	2.00418	2.91129	1.54166	5e-05	0.0128216	up	1728	DHQU|DIA4|DTD|NMOR1|NMORI|QR1	MIM:125860|HGNC:HGNC:2874|Ensembl:ENSG00000181019|HPRD:00518|Vega:OTTHUMG00000137575	16	16q22.1	NAD(P)H dehydrogenase, quinone 1	hsa00130(Ubiquinone and other terpenoid-quinone biosynthesis)	GO:0070062(extracellular exosome)//GO:0043025(neuronal cell body)//GO:0005737(cytoplasm)//GO:0005829(cytosol)	GO:0004784(superoxide dismutase activity)//GO:0004128(cytochrome-b5 reductase activity, acting on NAD(P)H)//GO:0042802(identical protein binding)//GO:0003955(NAD(P)H dehydrogenase (quinone) activity)//GO:0044822(poly(A) RNA binding)//GO:0005515(protein binding)	GO:0055114(oxidation-reduction process)//GO:0007568(aging)//GO:0006809(nitric oxide biosynthetic process)//GO:0044281(small molecule metabolic process)//GO:0032355(response to estradiol)//GO:0006595(polyamine metabolic process)//GO:0006521(regulation of cellular amino acid metabolic process)//GO:0019430(removal of superoxide radicals)//GO:0034641(cellular nitrogen compound metabolic process)//GO:…	NM_001286137
MAGEA2B	ENSG00000183305	protein_coding	+	chrX:151883081-151887096	1.73044	0.663852	2.60667	1.38221	0.023	0.955873	up	266740	MAGE2|MAGEA2	MIM:300549|HGNC:HGNC:19340|Ensembl:ENSG00000183305|HPRD:14347|Vega:OTTHUMG00000022645	X	Xq28	MAGE family member A2B					NM_001282505
MAGEA2B	ENSG00000183305	protein_coding	+	chrX:151883081-151887096	1.73044	0.663852	2.60667	1.38221	0.023	0.955873	up	266740	MAGE2|MAGEA2	MIM:300549|HGNC:HGNC:19340|Ensembl:ENSG00000183305|HPRD:14347|Vega:OTTHUMG00000022645	X	Xq28	MAGE family member A2B					NM_001282504
MAGEA2B	ENSG00000183305	protein_coding	+	chrX:151883081-151887096	1.73044	0.663852	2.60667	1.38221	0.023	0.955873	up	266740	MAGE2|MAGEA2	MIM:300549|HGNC:HGNC:19340|Ensembl:ENSG00000183305|HPRD:14347|Vega:OTTHUMG00000022645	X	Xq28	MAGE family member A2B					NM_153488
MAGEA2B	ENSG00000183305	protein_coding	+	chrX:151883081-151887096	1.73044	0.663852	2.60667	1.38221	0.023	0.955873	up	266740	MAGE2|MAGEA2	MIM:300549|HGNC:HGNC:19340|Ensembl:ENSG00000183305|HPRD:14347|Vega:OTTHUMG00000022645	X	Xq28	MAGE family member A2B					NM_001282501
MAGEA2B	ENSG00000183305	protein_coding	+	chrX:151883081-151887096	1.73044	0.663852	2.60667	1.38221	0.023	0.955873	up	266740	MAGE2|MAGEA2	MIM:300549|HGNC:HGNC:19340|Ensembl:ENSG00000183305|HPRD:14347|Vega:OTTHUMG00000022645	X	Xq28	MAGE family member A2B					NM_153488
C10orf107	ENSG00000183346	protein_coding	+	chr10:63422718-63526524	1.38476	0.544531	2.54303	1.34655	0.04495	1	up	219621	bA63A2.1	HGNC:HGNC:28678|Ensembl:ENSG00000183346|HPRD:12559|Vega:OTTHUMG00000018295	10	10q21.2	chromosome 10 open reading frame 107					NM_173554
TMEM173	ENSG00000184584	protein_coding	-	chr5:138855118-138862520	2.93015	1.019	2.87551	1.52382	5e-05	0.0128216	up	340061	ERIS|MITA|MPYS|NET23|SAVI|STING|hMITA|hSTING	MIM:612374|HGNC:HGNC:27962|Ensembl:ENSG00000184584|HPRD:14173|Vega:OTTHUMG00000129239	5	5q31.2	transmembrane protein 173	hsa04622(RIG-I-like receptor signaling pathway)//hsa04623(Cytosolic DNA-sensing pathway)	GO:0005886(plasma membrane)//GO:0030659(cytoplasmic vesicle membrane)//GO:0005789(endoplasmic reticulum membrane)//GO:0048471(perinuclear region of cytoplasm)//GO:0005794(Golgi apparatus)//GO:0005777(peroxisome)//GO:0005741(mitochondrial outer membrane)//GO:0016021(integral component of membrane)	GO:0035438(cyclic-di-GMP binding)//GO:0031625(ubiquitin protein ligase binding)//GO:0042803(protein homodimerization activity)//GO:0019901(protein kinase binding)//GO:0061507(cyclic-GMP-AMP binding)//GO:0042802(identical protein binding)//GO:0008134(transcription factor binding)//GO:0005515(protein binding)	GO:0032479(regulation of type I interferon production)//GO:0045087(innate immune response)//GO:0042993(positive regulation of transcription factor import into nucleus)//GO:0033160(positive regulation of protein import into nucleus, translocation)//GO:0032608(interferon-beta production)//GO:0071360(cellular response to exogenous dsRNA)//GO:0032481(positive regulation of type I interferon productio…	NM_198282
MAGED4B	ENSG00000187243	protein_coding	-	chrX:51804922-51812368	2.50856	0.932631	2.68976	1.42748	5e-05	0.0128216	up	81557	-	MIM:300765|HGNC:HGNC:22880|Ensembl:ENSG00000187243|HPRD:06631|Vega:OTTHUMG00000021546	X	Xp11	melanoma antigen family D4B					NM_177537
MAGED4B	ENSG00000187243	protein_coding	-	chrX:51804922-51812368	2.50856	0.932631	2.68976	1.42748	5e-05	0.0128216	up	81557	-	MIM:300765|HGNC:HGNC:22880|Ensembl:ENSG00000187243|HPRD:06631|Vega:OTTHUMG00000021546	X	Xp11	melanoma antigen family D4B					NM_030801
MAGED4B	ENSG00000187243	protein_coding	-	chrX:51804922-51812368	2.50856	0.932631	2.68976	1.42748	5e-05	0.0128216	up	81557	-	MIM:300765|HGNC:HGNC:22880|Ensembl:ENSG00000187243|HPRD:06631|Vega:OTTHUMG00000021546	X	Xp11	melanoma antigen family D4B					NM_177535
MAGED4B	ENSG00000187243	protein_coding	-	chrX:51804922-51812368	2.50856	0.932631	2.68976	1.42748	5e-05	0.0128216	up	81557	-	MIM:300765|HGNC:HGNC:22880|Ensembl:ENSG00000187243|HPRD:06631|Vega:OTTHUMG00000021546	X	Xp11	melanoma antigen family D4B					NM_001242362
TLR5	ENSG00000187554	protein_coding	-	chr1:223282747-223316624	1.45817	0.599039	2.43419	1.28344	0.0135	0.745799	up	7100	MELIOS|SLE1|SLEB1|TIL3	MIM:603031|HGNC:HGNC:11851|Ensembl:ENSG00000187554|HPRD:04326	1	1q41-q42	toll like receptor 5	hsa04620(Toll-like receptor signaling pathway)//hsa05130(Pathogenic Escherichia coli infection)//hsa05132(Salmonella infection)//hsa05134(Legionellosis)//hsa05321(Inflammatory bowel disease (IBD))	GO:0005886(plasma membrane)//GO:0016021(integral component of membrane)	GO:0005149(interleukin-1 receptor binding)//GO:0004888(transmembrane signaling receptor activity)	GO:0034166(toll-like receptor 10 signaling pathway)//GO:0034146(toll-like receptor 5 signaling pathway)//GO:0032757(positive regulation of interleukin-8 production)//GO:0045087(innate immune response)//GO:0008584(male gonad development)//GO:0002755(MyD88-dependent toll-like receptor signaling pathway)//GO:0006954(inflammatory response)//GO:0045429(positive regulation of nitric oxide biosynthetic …	NM_003268
INSC	ENSG00000188487	protein_coding	+	chr11:15133969-15268754	1.12193	0.55105	2.03599	1.02573	0.0199	0.89037	up	387755	-	MIM:610668|HGNC:HGNC:33116|Ensembl:ENSG00000188487|Vega:OTTHUMG00000165838	11	11p15.2	inscuteable homolog (Drosophila)		GO:0045177(apical part of cell)//GO:0005938(cell cortex)		GO:0007399(nervous system development)//GO:0060487(lung epithelial cell differentiation)//GO:0000132(establishment of mitotic spindle orientation)	NM_001031853
INSC	ENSG00000188487	protein_coding	+	chr11:15133969-15268754	1.12193	0.55105	2.03599	1.02573	0.0199	0.89037	up	387755	-	MIM:610668|HGNC:HGNC:33116|Ensembl:ENSG00000188487|Vega:OTTHUMG00000165838	11	11p15.2	inscuteable homolog (Drosophila)		GO:0045177(apical part of cell)//GO:0005938(cell cortex)		GO:0007399(nervous system development)//GO:0060487(lung epithelial cell differentiation)//GO:0000132(establishment of mitotic spindle orientation)	NM_001042536
INSC	ENSG00000188487	protein_coding	+	chr11:15133969-15268754	1.12193	0.55105	2.03599	1.02573	0.0199	0.89037	up	387755	-	MIM:610668|HGNC:HGNC:33116|Ensembl:ENSG00000188487|Vega:OTTHUMG00000165838	11	11p15.2	inscuteable homolog (Drosophila)		GO:0045177(apical part of cell)//GO:0005938(cell cortex)		GO:0007399(nervous system development)//GO:0060487(lung epithelial cell differentiation)//GO:0000132(establishment of mitotic spindle orientation)	NM_001278315
INSC	ENSG00000188487	protein_coding	+	chr11:15133969-15268754	1.12193	0.55105	2.03599	1.02573	0.0199	0.89037	up	387755	-	MIM:610668|HGNC:HGNC:33116|Ensembl:ENSG00000188487|Vega:OTTHUMG00000165838	11	11p15.2	inscuteable homolog (Drosophila)		GO:0045177(apical part of cell)//GO:0005938(cell cortex)		GO:0007399(nervous system development)//GO:0060487(lung epithelial cell differentiation)//GO:0000132(establishment of mitotic spindle orientation)	NM_001278313
INSC	ENSG00000188487	protein_coding	+	chr11:15133969-15268754	1.12193	0.55105	2.03599	1.02573	0.0199	0.89037	up	387755	-	MIM:610668|HGNC:HGNC:33116|Ensembl:ENSG00000188487|Vega:OTTHUMG00000165838	11	11p15.2	inscuteable homolog (Drosophila)		GO:0045177(apical part of cell)//GO:0005938(cell cortex)		GO:0007399(nervous system development)//GO:0060487(lung epithelial cell differentiation)//GO:0000132(establishment of mitotic spindle orientation)	NM_001278314
INSC	ENSG00000188487	protein_coding	+	chr11:15133969-15268754	1.12193	0.55105	2.03599	1.02573	0.0199	0.89037	up	387755	-	MIM:610668|HGNC:HGNC:33116|Ensembl:ENSG00000188487|Vega:OTTHUMG00000165838	11	11p15.2	inscuteable homolog (Drosophila)		GO:0045177(apical part of cell)//GO:0005938(cell cortex)		GO:0007399(nervous system development)//GO:0060487(lung epithelial cell differentiation)//GO:0000132(establishment of mitotic spindle orientation)	NM_001278316
S100A4	ENSG00000196154	protein_coding	-	chr1:153516088-153524245	5.1407	1.87865	2.73636	1.45226	0.00085	0.147514	up	6275	18A2|42A|CAPL|FSP1|MTS1|P9KA|PEL98	MIM:114210|HGNC:HGNC:10494|Ensembl:ENSG00000196154|HPRD:15914|Vega:OTTHUMG00000013546	1	1q21	S100 calcium binding protein A4		GO:0043005(neuron projection)//GO:0005634(nucleus)//GO:0005615(extracellular space)//GO:0070062(extracellular exosome)//GO:0048471(perinuclear region of cytoplasm)	GO:0048306(calcium-dependent protein binding)//GO:0003779(actin binding)//GO:0042802(identical protein binding)//GO:0050786(RAGE receptor binding)//GO:0044822(poly(A) RNA binding)//GO:0005515(protein binding)//GO:0005509(calcium ion binding)	GO:0001837(epithelial to mesenchymal transition)//GO:0043123(positive regulation of I-kappaB kinase/NF-kappaB signaling)	NM_019554
S100A4	ENSG00000196154	protein_coding	-	chr1:153516088-153524245	5.1407	1.87865	2.73636	1.45226	0.00085	0.147514	up	6275	18A2|42A|CAPL|FSP1|MTS1|P9KA|PEL98	MIM:114210|HGNC:HGNC:10494|Ensembl:ENSG00000196154|HPRD:15914|Vega:OTTHUMG00000013546	1	1q21	S100 calcium binding protein A4		GO:0043005(neuron projection)//GO:0005634(nucleus)//GO:0005615(extracellular space)//GO:0070062(extracellular exosome)//GO:0048471(perinuclear region of cytoplasm)	GO:0048306(calcium-dependent protein binding)//GO:0003779(actin binding)//GO:0042802(identical protein binding)//GO:0050786(RAGE receptor binding)//GO:0044822(poly(A) RNA binding)//GO:0005515(protein binding)//GO:0005509(calcium ion binding)	GO:0001837(epithelial to mesenchymal transition)//GO:0043123(positive regulation of I-kappaB kinase/NF-kappaB signaling)	NM_002961
DCHS2	ENSG00000197410	protein_coding	-	chr4:155153398-155412930	2.31042	1.04406	2.21292	1.14595	0.00485	0.443233	up	54798	CDH27|CDHJ|CDHR7|PCDH23|PCDHJ	MIM:612486|HGNC:HGNC:23111|Ensembl:ENSG00000197410|HPRD:10858|Vega:OTTHUMG00000161556	4	4q31.3	dachsous cadherin-related 2		GO:0005886(plasma membrane)//GO:0005575(cellular_component)//GO:0016021(integral component of membrane)	GO:0003674(molecular_function)//GO:0005509(calcium ion binding)	GO:0007156(homophilic cell adhesion via plasma membrane adhesion molecules)//GO:0008150(biological_process)	NM_017639
DCHS2	ENSG00000197410	protein_coding	-	chr4:155153398-155412930	2.31042	1.04406	2.21292	1.14595	0.00485	0.443233	up	54798	CDH27|CDHJ|CDHR7|PCDH23|PCDHJ	MIM:612486|HGNC:HGNC:23111|Ensembl:ENSG00000197410|HPRD:10858|Vega:OTTHUMG00000161556	4	4q31.3	dachsous cadherin-related 2		GO:0005886(plasma membrane)//GO:0005575(cellular_component)//GO:0016021(integral component of membrane)	GO:0003674(molecular_function)//GO:0005509(calcium ion binding)	GO:0007156(homophilic cell adhesion via plasma membrane adhesion molecules)//GO:0008150(biological_process)	NM_001142552
DCHS2	ENSG00000197410	protein_coding	-	chr4:155153398-155412930	2.31042	1.04406	2.21292	1.14595	0.00485	0.443233	up	54798	CDH27|CDHJ|CDHR7|PCDH23|PCDHJ	MIM:612486|HGNC:HGNC:23111|Ensembl:ENSG00000197410|HPRD:10858|Vega:OTTHUMG00000161556	4	4q31.3	dachsous cadherin-related 2		GO:0005886(plasma membrane)//GO:0005575(cellular_component)//GO:0016021(integral component of membrane)	GO:0003674(molecular_function)//GO:0005509(calcium ion binding)	GO:0007156(homophilic cell adhesion via plasma membrane adhesion molecules)//GO:0008150(biological_process)	NM_001142553
HLA-DRB5	ENSG00000198502	protein_coding	-	chr6:32485119-32498064	4.46162	1.63274	2.73259	1.45027	0.00015	0.0334695	up	3127	HLA-DRB	MIM:604776|HGNC:HGNC:4953|Ensembl:ENSG00000198502|HPRD:09209|Vega:OTTHUMG00000031027	6	6p21.3	major histocompatibility complex, class II, DR beta 5	hsa04145(Phagosome)//hsa04514(Cell adhesion molecules (CAMs))//hsa04612(Antigen processing and presentation)//hsa04640(Hematopoietic cell lineage)//hsa04672(Intestinal immune network for IgA production)//hsa04940(Type I diabetes mellitus)//hsa05140(Leishmaniasis)//hsa05145(Toxoplasmosis)//hsa05150(Staphylococcus aureus infection)//hsa05152(Tuberculosis)//hsa05164(Influenza A)//hsa05166(HTLV-I inf…	GO:0030658(transport vesicle membrane)//GO:0005886(plasma membrane)//GO:0070062(extracellular exosome)//GO:0042613(MHC class II protein complex)//GO:0030669(clathrin-coated endocytic vesicle membrane)//GO:0012507(ER to Golgi transport vesicle membrane)//GO:0071556(integral component of lumenal side of endoplasmic reticulum membrane)//GO:0005765(lysosomal membrane)//GO:0000139(Golgi membrane)//GO:…	GO:0042605(peptide antigen binding)	GO:0050852(T cell receptor signaling pathway)//GO:0019221(cytokine-mediated signaling pathway)//GO:0019886(antigen processing and presentation of exogenous peptide antigen via MHC class II)//GO:0031295(T cell costimulation)//GO:0060333(interferon-gamma-mediated signaling pathway)	NM_002125
C1orf228	ENSG00000198520	protein_coding	+	chr1:45140363-45191263	3.50439	1.38985	2.52141	1.33423	0.0035	0.360081	up	339541	NCRNA00082|p40	HGNC:HGNC:34345|Ensembl:ENSG00000198520|HPRD:17525|Vega:OTTHUMG00000007834	1	1p34.1	chromosome 1 open reading frame 228					NM_001145636
RASSF9	ENSG00000198774	protein_coding	-	chr12:86198330-86230348	2.06132	0.986981	2.0885	1.06247	0.00415	0.39833	up	9182	P-CIP1|PAMCI|PCIP1	MIM:610383|HGNC:HGNC:15739|HPRD:08826	12	12q21.31	Ras association domain family member 9		GO:0005768(endosome)//GO:0070062(extracellular exosome)//GO:0012510(trans-Golgi network transport vesicle membrane)//GO:0005829(cytosol)	GO:0005515(protein binding)//GO:0005215(transporter activity)	GO:0016197(endosomal transport)//GO:0006605(protein targeting)//GO:0007165(signal transduction)	NM_005447
TCEA3	ENSG00000204219	protein_coding	-	chr1:23707553-23751233	1.4374	0.550869	2.60933	1.38368	0.0136	0.746881	up	6920	TFIIS|TFIIS.H	MIM:604128|HGNC:HGNC:11615|Ensembl:ENSG00000204219|HPRD:16036|Vega:OTTHUMG00000003233	1	1p36.12	transcription elongation factor A3		GO:0005634(nucleus)	GO:0003676(nucleic acid binding)//GO:0008270(zinc ion binding)//GO:0003677(DNA binding)	GO:0006357(regulation of transcription from RNA polymerase II promoter)//GO:0032784(regulation of DNA-templated transcription, elongation)//GO:0006351(transcription, DNA-templated)	NM_003196
CFI	ENSG00000205403	protein_coding	-	chr4:110661851-110723335	2.19824	0.96423	2.27979	1.1889	0.014	0.758782	up	3426	AHUS3|ARMD13|C3BINA|C3b-INA|FI|IF|KAF	MIM:217030|HGNC:HGNC:5394|Ensembl:ENSG00000205403|HPRD:01955|Vega:OTTHUMG00000161109	4	4q25	complement factor I	hsa04610(Complement and coagulation cascades)//hsa05150(Staphylococcus aureus infection)	GO:0016020(membrane)//GO:0070062(extracellular exosome)//GO:0005576(extracellular region)//GO:0005615(extracellular space)	GO:0005044(scavenger receptor activity)//GO:0046872(metal ion binding)//GO:0005515(protein binding)//GO:0004252(serine-type endopeptidase activity)	GO:0006508(proteolysis)//GO:0045087(innate immune response)//GO:0006898(receptor-mediated endocytosis)//GO:0006958(complement activation, classical pathway)//GO:0030449(regulation of complement activation)	NM_000204
ZNF737	ENSG00000237440	protein_coding	-	chr19:20718630-20844402	1.53945	0.610493	2.52165	1.33437	0.0108	0.699735	up	100129842	ZNF102	MIM:603984|HGNC:HGNC:32468	19	19p12	zinc finger protein 737		GO:0005622(intracellular)//GO:0005634(nucleus)	GO:0000978(RNA polymerase II core promoter proximal region sequence-specific DNA binding)//GO:0003676(nucleic acid binding)//GO:0046872(metal ion binding)	GO:0006351(transcription, DNA-templated)//GO:0006355(regulation of transcription, DNA-templated)	NM_001159293
RNASE4	ENSG00000258818	protein_coding	+	chr14:21152258-21175279	4.39435	1.42244	3.08932	1.62729	0.0254	1	up	6038	RAB1|RNS4	MIM:601030|HGNC:HGNC:10047|Ensembl:ENSG00000258818|HPRD:03018|Vega:OTTHUMG00000029575	14	14q11	ribonuclease A family member 4		GO:0070062(extracellular exosome)//GO:0005576(extracellular region)	GO:0004540(ribonuclease activity)//GO:0003676(nucleic acid binding)//GO:0004522(ribonuclease A activity)//GO:0004519(endonuclease activity)	GO:0090502(RNA phosphodiester bond hydrolysis, endonucleolytic)//GO:0006379(mRNA cleavage)	NM_002937
RNASE4	ENSG00000258818	protein_coding	+	chr14:21152258-21175279	4.39435	1.42244	3.08932	1.62729	0.0254	1	up	6038	RAB1|RNS4	MIM:601030|HGNC:HGNC:10047|Ensembl:ENSG00000258818|HPRD:03018|Vega:OTTHUMG00000029575	14	14q11	ribonuclease A family member 4		GO:0070062(extracellular exosome)//GO:0005576(extracellular region)	GO:0004540(ribonuclease activity)//GO:0003676(nucleic acid binding)//GO:0004522(ribonuclease A activity)//GO:0004519(endonuclease activity)	GO:0090502(RNA phosphodiester bond hydrolysis, endonucleolytic)//GO:0006379(mRNA cleavage)	NM_194431
RNASE4	ENSG00000258818	protein_coding	+	chr14:21152258-21175279	4.39435	1.42244	3.08932	1.62729	0.0254	1	up	6038	RAB1|RNS4	MIM:601030|HGNC:HGNC:10047|Ensembl:ENSG00000258818|HPRD:03018|Vega:OTTHUMG00000029575	14	14q11	ribonuclease A family member 4		GO:0070062(extracellular exosome)//GO:0005576(extracellular region)	GO:0004540(ribonuclease activity)//GO:0003676(nucleic acid binding)//GO:0004522(ribonuclease A activity)//GO:0004519(endonuclease activity)	GO:0090502(RNA phosphodiester bond hydrolysis, endonucleolytic)//GO:0006379(mRNA cleavage)	NM_001282193

## Sheet: dn.C8_vs_C0
gene	gene_id	biotype	strand	locus	C8_FPKM	C0_FPKM	Fold change	log2(fold change)	p_value	FDR	Regulation	GeneID	Synonyms	dbXrefs	chromosome	map_location	description	pathway	GO-CC	GO-MF	GO-BP	NM
CYB5R4	ENSG00000065615	protein_coding	+	chr6:84569361-84677143	3.54558	7.29375	-2.05714	-1.04064	0.00995	0.675695	down	51167	NCB5OR|cb5/cb5R|dJ676J13.1	MIM:608343|HGNC:HGNC:20147|HPRD:12218	6	6pter-q22.33	cytochrome b5 reductase 4	hsa00520(Amino sugar and nucleotide sugar metabolism)	GO:0005783(endoplasmic reticulum)//GO:0048471(perinuclear region of cytoplasm)	GO:0050660(flavin adenine dinucleotide binding)//GO:0046872(metal ion binding)//GO:0016653(oxidoreductase activity, acting on NAD(P)H, heme protein as acceptor)//GO:0020037(heme binding)//GO:0004128(cytochrome-b5 reductase activity, acting on NAD(P)H)//GO:0016174(NAD(P)H oxidase activity)//GO:0003958(NADPH-hemoprotein reductase activity)	GO:0006739(NADP metabolic process)//GO:0055114(oxidation-reduction process)//GO:0030073(insulin secretion)//GO:0006801(superoxide metabolic process)//GO:0003032(detection of oxygen)//GO:0042593(glucose homeostasis)//GO:0006091(generation of precursor metabolites and energy)//GO:0048468(cell development)//GO:0046677(response to antibiotic)	NM_016230
DHRS2	ENSG00000100867	protein_coding	+	chr14:24099323-24114848	1.99243	4.43271	-2.22478	-1.15366	0.00025	0.0505324	down	10202	HEP27|SDR25C1	MIM:615194|HGNC:HGNC:18349|Ensembl:ENSG00000100867|HPRD:07483|Vega:OTTHUMG00000028771	14	14q11.2	dehydrogenase/reductase (SDR family) member 2		GO:0070062(extracellular exosome)//GO:0005635(nuclear envelope)//GO:0005759(mitochondrial matrix)//GO:0005739(mitochondrion)//GO:0005634(nucleus)//GO:0005737(cytoplasm)	GO:0004090(carbonyl reductase (NADPH) activity)//GO:0016491(oxidoreductase activity)//GO:0005515(protein binding)	GO:0055114(oxidation-reduction process)//GO:0008207(C21-steroid hormone metabolic process)//GO:0009636(response to toxic substance)//GO:0034599(cellular response to oxidative stress)//GO:0008285(negative regulation of cell proliferation)//GO:0043066(negative regulation of apoptotic process)//GO:0043011(myeloid dendritic cell differentiation)	NM_005794
DHRS2	ENSG00000100867	protein_coding	+	chr14:24099323-24114848	1.99243	4.43271	-2.22478	-1.15366	0.00025	0.0505324	down	10202	HEP27|SDR25C1	MIM:615194|HGNC:HGNC:18349|Ensembl:ENSG00000100867|HPRD:07483|Vega:OTTHUMG00000028771	14	14q11.2	dehydrogenase/reductase (SDR family) member 2		GO:0070062(extracellular exosome)//GO:0005635(nuclear envelope)//GO:0005759(mitochondrial matrix)//GO:0005739(mitochondrion)//GO:0005634(nucleus)//GO:0005737(cytoplasm)	GO:0004090(carbonyl reductase (NADPH) activity)//GO:0016491(oxidoreductase activity)//GO:0005515(protein binding)	GO:0055114(oxidation-reduction process)//GO:0008207(C21-steroid hormone metabolic process)//GO:0009636(response to toxic substance)//GO:0034599(cellular response to oxidative stress)//GO:0008285(negative regulation of cell proliferation)//GO:0043066(negative regulation of apoptotic process)//GO:0043011(myeloid dendritic cell differentiation)	NM_182908
CELF4	ENSG00000101489	protein_coding	-	chr18:34823009-35146000	0.784147	1.79983	-2.29528	-1.19867	0.00225	0.27811	down	56853	BRUNOL4|CELF-4	MIM:612679|HGNC:HGNC:14015|Ensembl:ENSG00000101489|HPRD:12534|Vega:OTTHUMG00000178178	18	18q12	CUGBP, Elav-like family member 4		GO:0005634(nucleus)//GO:0005737(cytoplasm)	GO:0000166(nucleotide binding)//GO:0003676(nucleic acid binding)//GO:0000900(translation repressor activity, nucleic acid binding)//GO:0042835(BRE binding)//GO:0003729(mRNA binding)	GO:0007281(germ cell development)//GO:0090394(negative regulation of excitatory postsynaptic potential)//GO:0017148(negative regulation of translation)//GO:0000380(alternative mRNA splicing, via spliceosome)//GO:0048025(negative regulation of mRNA splicing, via spliceosome)//GO:0006376(mRNA splice site selection)//GO:0000381(regulation of alternative mRNA splicing, via spliceosome)//GO:0048026(po…	NM_001025089
CELF4	ENSG00000101489	protein_coding	-	chr18:34823009-35146000	0.784147	1.79983	-2.29528	-1.19867	0.00225	0.27811	down	56853	BRUNOL4|CELF-4	MIM:612679|HGNC:HGNC:14015|Ensembl:ENSG00000101489|HPRD:12534|Vega:OTTHUMG00000178178	18	18q12	CUGBP, Elav-like family member 4		GO:0005634(nucleus)//GO:0005737(cytoplasm)	GO:0000166(nucleotide binding)//GO:0003676(nucleic acid binding)//GO:0000900(translation repressor activity, nucleic acid binding)//GO:0042835(BRE binding)//GO:0003729(mRNA binding)	GO:0007281(germ cell development)//GO:0090394(negative regulation of excitatory postsynaptic potential)//GO:0017148(negative regulation of translation)//GO:0000380(alternative mRNA splicing, via spliceosome)//GO:0048025(negative regulation of mRNA splicing, via spliceosome)//GO:0006376(mRNA splice site selection)//GO:0000381(regulation of alternative mRNA splicing, via spliceosome)//GO:0048026(po…	NM_020180
CELF4	ENSG00000101489	protein_coding	-	chr18:34823009-35146000	0.784147	1.79983	-2.29528	-1.19867	0.00225	0.27811	down	56853	BRUNOL4|CELF-4	MIM:612679|HGNC:HGNC:14015|Ensembl:ENSG00000101489|HPRD:12534|Vega:OTTHUMG00000178178	18	18q12	CUGBP, Elav-like family member 4		GO:0005634(nucleus)//GO:0005737(cytoplasm)	GO:0000166(nucleotide binding)//GO:0003676(nucleic acid binding)//GO:0000900(translation repressor activity, nucleic acid binding)//GO:0042835(BRE binding)//GO:0003729(mRNA binding)	GO:0007281(germ cell development)//GO:0090394(negative regulation of excitatory postsynaptic potential)//GO:0017148(negative regulation of translation)//GO:0000380(alternative mRNA splicing, via spliceosome)//GO:0048025(negative regulation of mRNA splicing, via spliceosome)//GO:0006376(mRNA splice site selection)//GO:0000381(regulation of alternative mRNA splicing, via spliceosome)//GO:0048026(po…	NM_001025088
CELF4	ENSG00000101489	protein_coding	-	chr18:34823009-35146000	0.784147	1.79983	-2.29528	-1.19867	0.00225	0.27811	down	56853	BRUNOL4|CELF-4	MIM:612679|HGNC:HGNC:14015|Ensembl:ENSG00000101489|HPRD:12534|Vega:OTTHUMG00000178178	18	18q12	CUGBP, Elav-like family member 4		GO:0005634(nucleus)//GO:0005737(cytoplasm)	GO:0000166(nucleotide binding)//GO:0003676(nucleic acid binding)//GO:0000900(translation repressor activity, nucleic acid binding)//GO:0042835(BRE binding)//GO:0003729(mRNA binding)	GO:0007281(germ cell development)//GO:0090394(negative regulation of excitatory postsynaptic potential)//GO:0017148(negative regulation of translation)//GO:0000380(alternative mRNA splicing, via spliceosome)//GO:0048025(negative regulation of mRNA splicing, via spliceosome)//GO:0006376(mRNA splice site selection)//GO:0000381(regulation of alternative mRNA splicing, via spliceosome)//GO:0048026(po…	NM_001025087
CELF4	ENSG00000101489	protein_coding	-	chr18:34823009-35146000	0.784147	1.79983	-2.29528	-1.19867	0.00225	0.27811	down	56853	BRUNOL4|CELF-4	MIM:612679|HGNC:HGNC:14015|Ensembl:ENSG00000101489|HPRD:12534|Vega:OTTHUMG00000178178	18	18q12	CUGBP, Elav-like family member 4		GO:0005634(nucleus)//GO:0005737(cytoplasm)	GO:0000166(nucleotide binding)//GO:0003676(nucleic acid binding)//GO:0000900(translation repressor activity, nucleic acid binding)//GO:0042835(BRE binding)//GO:0003729(mRNA binding)	GO:0007281(germ cell development)//GO:0090394(negative regulation of excitatory postsynaptic potential)//GO:0017148(negative regulation of translation)//GO:0000380(alternative mRNA splicing, via spliceosome)//GO:0048025(negative regulation of mRNA splicing, via spliceosome)//GO:0006376(mRNA splice site selection)//GO:0000381(regulation of alternative mRNA splicing, via spliceosome)//GO:0048026(po…	NM_001025088
CELF4	ENSG00000101489	protein_coding	-	chr18:34823009-35146000	0.784147	1.79983	-2.29528	-1.19867	0.00225	0.27811	down	56853	BRUNOL4|CELF-4	MIM:612679|HGNC:HGNC:14015|Ensembl:ENSG00000101489|HPRD:12534|Vega:OTTHUMG00000178178	18	18q12	CUGBP, Elav-like family member 4		GO:0005634(nucleus)//GO:0005737(cytoplasm)	GO:0000166(nucleotide binding)//GO:0003676(nucleic acid binding)//GO:0000900(translation repressor activity, nucleic acid binding)//GO:0042835(BRE binding)//GO:0003729(mRNA binding)	GO:0007281(germ cell development)//GO:0090394(negative regulation of excitatory postsynaptic potential)//GO:0017148(negative regulation of translation)//GO:0000380(alternative mRNA splicing, via spliceosome)//GO:0048025(negative regulation of mRNA splicing, via spliceosome)//GO:0006376(mRNA splice site selection)//GO:0000381(regulation of alternative mRNA splicing, via spliceosome)//GO:0048026(po…	NM_001025087
SCN1B	ENSG00000105711	protein_coding	+	chr19:35521587-35531352	0.908199	2.16568	-2.38459	-1.25374	0.0252	1	down	6324	ATFB13|BRGDA5|GEFSP1	MIM:600235|HGNC:HGNC:10586|Ensembl:ENSG00000105711|HPRD:02581|Vega:OTTHUMG00000182472	19	19q13.1	sodium voltage-gated channel beta subunit 1	hsa04261(Adrenergic signaling in cardiomyocytes)	GO:0005886(plasma membrane)//GO:0005576(extracellular region)//GO:0014704(intercalated disc)//GO:0033268(node of Ranvier)//GO:0030315(T-tubule)//GO:0001518(voltage-gated sodium channel complex)	GO:0086006(voltage-gated sodium channel activity involved in cardiac muscle cell action potential)//GO:0005248(voltage-gated sodium channel activity)//GO:0017080(sodium channel regulator activity)//GO:0019871(sodium channel inhibitor activity)//GO:0086062(voltage-gated sodium channel activity involved in Purkinje myocyte action potential)	GO:0035725(sodium ion transmembrane transport)//GO:0010976(positive regulation of neuron projection development)//GO:0007411(axon guidance)//GO:0040011(locomotion)//GO:0061337(cardiac conduction)//GO:0021966(corticospinal neuron axon guidance)//GO:2000649(regulation of sodium ion transmembrane transporter activity)//GO:0007268(synaptic transmission)//GO:0007155(cell adhesion)//GO:0086091(regulati…	NM_001037
SCN1B	ENSG00000105711	protein_coding	+	chr19:35521587-35531352	0.908199	2.16568	-2.38459	-1.25374	0.0252	1	down	6324	ATFB13|BRGDA5|GEFSP1	MIM:600235|HGNC:HGNC:10586|Ensembl:ENSG00000105711|HPRD:02581|Vega:OTTHUMG00000182472	19	19q13.1	sodium voltage-gated channel beta subunit 1	hsa04261(Adrenergic signaling in cardiomyocytes)	GO:0005886(plasma membrane)//GO:0005576(extracellular region)//GO:0014704(intercalated disc)//GO:0033268(node of Ranvier)//GO:0030315(T-tubule)//GO:0001518(voltage-gated sodium channel complex)	GO:0086006(voltage-gated sodium channel activity involved in cardiac muscle cell action potential)//GO:0005248(voltage-gated sodium channel activity)//GO:0017080(sodium channel regulator activity)//GO:0019871(sodium channel inhibitor activity)//GO:0086062(voltage-gated sodium channel activity involved in Purkinje myocyte action potential)	GO:0035725(sodium ion transmembrane transport)//GO:0010976(positive regulation of neuron projection development)//GO:0007411(axon guidance)//GO:0040011(locomotion)//GO:0061337(cardiac conduction)//GO:0021966(corticospinal neuron axon guidance)//GO:2000649(regulation of sodium ion transmembrane transporter activity)//GO:0007268(synaptic transmission)//GO:0007155(cell adhesion)//GO:0086091(regulati…	NM_199037
HIST1H4B	ENSG00000124529	protein_coding	-	chr6:26027123-26027480	58.4911	233.098	-3.98519	-1.99465	5e-05	0.0128216	down	8366	H4/I|H4FI	MIM:602829|HGNC:HGNC:4789|Ensembl:ENSG00000278705|HPRD:11920|Vega:OTTHUMG00000014417	6	6p22.2	histone cluster 1, H4b	hsa05034(Alcoholism)//hsa05203(Viral carcinogenesis)//hsa05322(Systemic lupus erythematosus)				NM_003544
HIST1H1D	ENSG00000124575	protein_coding	-	chr6:26234439-26235216	32.9604	134.495	-4.08051	-2.02875	5e-05	0.0128216	down	3007	H1.3|H1D|H1F3|H1s-2	MIM:142210|HGNC:HGNC:4717|Ensembl:ENSG00000124575|HPRD:06764|Vega:OTTHUMG00000014432	6	6p21.3	histone cluster 1, H1d		GO:0000786(nucleosome)//GO:0005719(nuclear euchromatin)//GO:0000790(nuclear chromatin)	GO:0044822(poly(A) RNA binding)//GO:0031490(chromatin DNA binding)	GO:0016584(nucleosome positioning)//GO:0006334(nucleosome assembly)//GO:0000122(negative regulation of transcription from RNA polymerase II promoter)	NM_005320
HIST1H3B	ENSG00000124693	protein_coding	-	chr6:26031816-26032288	188.305	574.622	-3.05155	-1.60954	5e-05	0.0128216	down	8358	H3/l|H3FL	MIM:602819|HGNC:HGNC:4776|Ensembl:ENSG00000274267|HPRD:11913|Vega:OTTHUMG00000014415	6	6p22.2	histone cluster 1, H3b	hsa05034(Alcoholism)//hsa05202(Transcriptional misregulation in cancer)//hsa05322(Systemic lupus erythematosus)				NM_003537
FAM98C	ENSG00000130244	protein_coding	+	chr19:38893774-38916945	3.57897	7.20369	-2.01278	-1.00919	0.0039	0.387317	down	147965	-	HGNC:HGNC:27119|Ensembl:ENSG00000130244|HPRD:14077|Vega:OTTHUMG00000182084	19	19q13.2	family with sequence similarity 98 member C		GO:0072669(tRNA-splicing ligase complex)			NM_174905
HIST1H2AB	ENSG00000137259	protein_coding	-	chr6:26033319-26033796	17.5499	84.8581	-4.83525	-2.27359	5e-05	0.0128216	down	8335	H2A/m|H2AFM	MIM:602795|HGNC:HGNC:4734|Ensembl:ENSG00000278463|HPRD:09105|Vega:OTTHUMG00000014420	6	6p22.2	histone cluster 1, H2ab	hsa05034(Alcoholism)//hsa05322(Systemic lupus erythematosus)	GO:0005634(nucleus)//GO:0000786(nucleosome)//GO:0070062(extracellular exosome)//GO:0000790(nuclear chromatin)	GO:0046982(protein heterodimerization activity)//GO:0003677(DNA binding)	GO:0008285(negative regulation of cell proliferation)//GO:0006342(chromatin silencing)	NM_003513
RPL3L	ENSG00000140986	protein_coding	-	chr16:1993974-2007607	1.40485	4.26353	-3.03486	-1.60163	0.0018	0.24351	down	6123	-	HGNC:HGNC:10351|HPRD:17998	16	16p13.3	ribosomal protein L3 like	hsa03010(Ribosome)	GO:0016020(membrane)//GO:0022625(cytosolic large ribosomal subunit)//GO:0005840(ribosome)//GO:0005829(cytosol)	GO:0003735(structural constituent of ribosome)//GO:0003723(RNA binding)	GO:0006415(translational termination)//GO:0001887(selenium compound metabolic process)//GO:0044267(cellular protein metabolic process)//GO:0000184(nuclear-transcribed mRNA catabolic process, nonsense-mediated decay)//GO:0044281(small molecule metabolic process)//GO:0006614(SRP-dependent cotranslational protein targeting to membrane)//GO:0000027(ribosomal large subunit assembly)//GO:0019083(viral …	NM_005061
RHOB	ENSG00000143878	protein_coding	+	chr2:20646834-20649200	46.005	104.099	-2.26277	-1.17809	5e-05	0.0128216	down	388	ARH6|ARHB|MST081|MSTP081|RHOH6	MIM:165370|HGNC:HGNC:668|Ensembl:ENSG00000143878|HPRD:01321|Vega:OTTHUMG00000090755	2	2p24	ras homolog family member B		GO:0005886(plasma membrane)//GO:0005634(nucleus)//GO:0010008(endosome membrane)//GO:0005829(cytosol)//GO:0031902(late endosome membrane)//GO:0070062(extracellular exosome)//GO:0005769(early endosome)//GO:0032154(cleavage furrow)//GO:0005925(focal adhesion)	GO:0003924(GTPase activity)//GO:0005515(protein binding)//GO:0005525(GTP binding)//GO:0019003(GDP binding)	GO:0030168(platelet activation)//GO:0070301(cellular response to hydrogen peroxide)//GO:0006886(intracellular protein transport)//GO:0006927(transformed cell apoptotic process)//GO:0000910(cytokinesis)//GO:0045786(negative regulation of cell cycle)//GO:0010595(positive regulation of endothelial cell migration)//GO:0045766(positive regulation of angiogenesis)//GO:0043065(positive regulation of apo…	NM_004040
HIST1H2BD	ENSG00000158373	protein_coding	+	chr6:26158348-26171577	130.157	417.18	-3.20521	-1.68042	5e-05	0.0128216	down	3017	H2B.1B|H2B/b|H2BFB|HIRIP2|dJ221C16.6	MIM:602799|HGNC:HGNC:4747|Ensembl:ENSG00000158373|HPRD:07535|Vega:OTTHUMG00000014426	6	6p21.3	histone cluster 1, H2bd	hsa05034(Alcoholism)//hsa05203(Viral carcinogenesis)//hsa05322(Systemic lupus erythematosus)	GO:0005654(nucleoplasm)//GO:0005634(nucleus)//GO:0000788(nuclear nucleosome)//GO:0005737(cytoplasm)//GO:0070062(extracellular exosome)	GO:0003674(molecular_function)//GO:0046982(protein heterodimerization activity)//GO:0003677(DNA binding)	GO:0006325(chromatin organization)//GO:0006334(nucleosome assembly)	NM_138720
HIST1H2BD	ENSG00000158373	protein_coding	+	chr6:26158348-26171577	130.157	417.18	-3.20521	-1.68042	5e-05	0.0128216	down	3017	H2B.1B|H2B/b|H2BFB|HIRIP2|dJ221C16.6	MIM:602799|HGNC:HGNC:4747|Ensembl:ENSG00000158373|HPRD:07535|Vega:OTTHUMG00000014426	6	6p21.3	histone cluster 1, H2bd	hsa05034(Alcoholism)//hsa05203(Viral carcinogenesis)//hsa05322(Systemic lupus erythematosus)	GO:0005654(nucleoplasm)//GO:0005634(nucleus)//GO:0000788(nuclear nucleosome)//GO:0005737(cytoplasm)//GO:0070062(extracellular exosome)	GO:0003674(molecular_function)//GO:0046982(protein heterodimerization activity)//GO:0003677(DNA binding)	GO:0006325(chromatin organization)//GO:0006334(nucleosome assembly)	NM_021063
HIST1H4H	ENSG00000158406	protein_coding	-	chr6:26281282-26285762	66.0832	244.634	-3.70191	-1.88827	5e-05	0.0128216	down	8365	H4/h|H4FH	MIM:602828|HGNC:HGNC:4788|Ensembl:ENSG00000158406|HPRD:11919|Vega:OTTHUMG00000014454	6	6p22.1	histone cluster 1, H4h	hsa05034(Alcoholism)//hsa05203(Viral carcinogenesis)//hsa05322(Systemic lupus erythematosus)				NM_003543
ATF3	ENSG00000162772	protein_coding	+	chr1:212738675-212794119	38.2635	94.0562	-2.45811	-1.29755	5e-05	0.0128216	down	467	-	MIM:603148|HGNC:HGNC:785|Ensembl:ENSG00000162772|HPRD:04395|Vega:OTTHUMG00000036747	1	1q32.3	activating transcription factor 3	hsa05166(HTLV-I infection)	GO:0005654(nucleoplasm)//GO:1990622(CHOP-ATF3 complex)//GO:0005634(nucleus)//GO:0005730(nucleolus)	GO:0044212(transcription regulatory region DNA binding)//GO:0046982(protein heterodimerization activity)//GO:0042802(identical protein binding)//GO:0003700(transcription factor activity, sequence-specific DNA binding)//GO:0043565(sequence-specific DNA binding)//GO:0000978(RNA polymerase II core promoter proximal region sequence-specific DNA binding)//GO:0000977(RNA polymerase II regulatory region…	GO:0061394(regulation of transcription from RNA polymerase II promoter in response to arsenic-containing substance)//GO:0008284(positive regulation of cell proliferation)//GO:0034198(cellular response to amino acid starvation)//GO:0036499(PERK-mediated unfolded protein response)//GO:0006094(gluconeogenesis)//GO:0030968(endoplasmic reticulum unfolded protein response)//GO:0044267(cellular protein …	NM_001040619
ATF3	ENSG00000162772	protein_coding	+	chr1:212738675-212794119	38.2635	94.0562	-2.45811	-1.29755	5e-05	0.0128216	down	467	-	MIM:603148|HGNC:HGNC:785|Ensembl:ENSG00000162772|HPRD:04395|Vega:OTTHUMG00000036747	1	1q32.3	activating transcription factor 3	hsa05166(HTLV-I infection)	GO:0005654(nucleoplasm)//GO:1990622(CHOP-ATF3 complex)//GO:0005634(nucleus)//GO:0005730(nucleolus)	GO:0044212(transcription regulatory region DNA binding)//GO:0046982(protein heterodimerization activity)//GO:0042802(identical protein binding)//GO:0003700(transcription factor activity, sequence-specific DNA binding)//GO:0043565(sequence-specific DNA binding)//GO:0000978(RNA polymerase II core promoter proximal region sequence-specific DNA binding)//GO:0000977(RNA polymerase II regulatory region…	GO:0061394(regulation of transcription from RNA polymerase II promoter in response to arsenic-containing substance)//GO:0008284(positive regulation of cell proliferation)//GO:0034198(cellular response to amino acid starvation)//GO:0036499(PERK-mediated unfolded protein response)//GO:0006094(gluconeogenesis)//GO:0030968(endoplasmic reticulum unfolded protein response)//GO:0044267(cellular protein …	NM_001674
ATF3	ENSG00000162772	protein_coding	+	chr1:212738675-212794119	38.2635	94.0562	-2.45811	-1.29755	5e-05	0.0128216	down	467	-	MIM:603148|HGNC:HGNC:785|Ensembl:ENSG00000162772|HPRD:04395|Vega:OTTHUMG00000036747	1	1q32.3	activating transcription factor 3	hsa05166(HTLV-I infection)	GO:0005654(nucleoplasm)//GO:1990622(CHOP-ATF3 complex)//GO:0005634(nucleus)//GO:0005730(nucleolus)	GO:0044212(transcription regulatory region DNA binding)//GO:0046982(protein heterodimerization activity)//GO:0042802(identical protein binding)//GO:0003700(transcription factor activity, sequence-specific DNA binding)//GO:0043565(sequence-specific DNA binding)//GO:0000978(RNA polymerase II core promoter proximal region sequence-specific DNA binding)//GO:0000977(RNA polymerase II regulatory region…	GO:0061394(regulation of transcription from RNA polymerase II promoter in response to arsenic-containing substance)//GO:0008284(positive regulation of cell proliferation)//GO:0034198(cellular response to amino acid starvation)//GO:0036499(PERK-mediated unfolded protein response)//GO:0006094(gluconeogenesis)//GO:0030968(endoplasmic reticulum unfolded protein response)//GO:0044267(cellular protein …	NM_001206488
ATF3	ENSG00000162772	protein_coding	+	chr1:212738675-212794119	38.2635	94.0562	-2.45811	-1.29755	5e-05	0.0128216	down	467	-	MIM:603148|HGNC:HGNC:785|Ensembl:ENSG00000162772|HPRD:04395|Vega:OTTHUMG00000036747	1	1q32.3	activating transcription factor 3	hsa05166(HTLV-I infection)	GO:0005654(nucleoplasm)//GO:1990622(CHOP-ATF3 complex)//GO:0005634(nucleus)//GO:0005730(nucleolus)	GO:0044212(transcription regulatory region DNA binding)//GO:0046982(protein heterodimerization activity)//GO:0042802(identical protein binding)//GO:0003700(transcription factor activity, sequence-specific DNA binding)//GO:0043565(sequence-specific DNA binding)//GO:0000978(RNA polymerase II core promoter proximal region sequence-specific DNA binding)//GO:0000977(RNA polymerase II regulatory region…	GO:0061394(regulation of transcription from RNA polymerase II promoter in response to arsenic-containing substance)//GO:0008284(positive regulation of cell proliferation)//GO:0034198(cellular response to amino acid starvation)//GO:0036499(PERK-mediated unfolded protein response)//GO:0006094(gluconeogenesis)//GO:0030968(endoplasmic reticulum unfolded protein response)//GO:0044267(cellular protein …	NM_001206484
ATF3	ENSG00000162772	protein_coding	+	chr1:212738675-212794119	38.2635	94.0562	-2.45811	-1.29755	5e-05	0.0128216	down	467	-	MIM:603148|HGNC:HGNC:785|Ensembl:ENSG00000162772|HPRD:04395|Vega:OTTHUMG00000036747	1	1q32.3	activating transcription factor 3	hsa05166(HTLV-I infection)	GO:0005654(nucleoplasm)//GO:1990622(CHOP-ATF3 complex)//GO:0005634(nucleus)//GO:0005730(nucleolus)	GO:0044212(transcription regulatory region DNA binding)//GO:0046982(protein heterodimerization activity)//GO:0042802(identical protein binding)//GO:0003700(transcription factor activity, sequence-specific DNA binding)//GO:0043565(sequence-specific DNA binding)//GO:0000978(RNA polymerase II core promoter proximal region sequence-specific DNA binding)//GO:0000977(RNA polymerase II regulatory region…	GO:0061394(regulation of transcription from RNA polymerase II promoter in response to arsenic-containing substance)//GO:0008284(positive regulation of cell proliferation)//GO:0034198(cellular response to amino acid starvation)//GO:0036499(PERK-mediated unfolded protein response)//GO:0006094(gluconeogenesis)//GO:0030968(endoplasmic reticulum unfolded protein response)//GO:0044267(cellular protein …	NM_001206486
ATF3	ENSG00000162772	protein_coding	+	chr1:212738675-212794119	38.2635	94.0562	-2.45811	-1.29755	5e-05	0.0128216	down	467	-	MIM:603148|HGNC:HGNC:785|Ensembl:ENSG00000162772|HPRD:04395|Vega:OTTHUMG00000036747	1	1q32.3	activating transcription factor 3	hsa05166(HTLV-I infection)	GO:0005654(nucleoplasm)//GO:1990622(CHOP-ATF3 complex)//GO:0005634(nucleus)//GO:0005730(nucleolus)	GO:0044212(transcription regulatory region DNA binding)//GO:0046982(protein heterodimerization activity)//GO:0042802(identical protein binding)//GO:0003700(transcription factor activity, sequence-specific DNA binding)//GO:0043565(sequence-specific DNA binding)//GO:0000978(RNA polymerase II core promoter proximal region sequence-specific DNA binding)//GO:0000977(RNA polymerase II regulatory region…	GO:0061394(regulation of transcription from RNA polymerase II promoter in response to arsenic-containing substance)//GO:0008284(positive regulation of cell proliferation)//GO:0034198(cellular response to amino acid starvation)//GO:0036499(PERK-mediated unfolded protein response)//GO:0006094(gluconeogenesis)//GO:0030968(endoplasmic reticulum unfolded protein response)//GO:0044267(cellular protein …	NM_001030287
HIST1H2AE	ENSG00000168274	protein_coding	+	chr6:26217164-26217711	14.3113	73.4514	-5.13239	-2.35963	5e-05	0.0128216	down	3012	H2A.1|H2A.2|H2A/a|H2AFA	MIM:602786|HGNC:HGNC:4724|Ensembl:ENSG00000277075|HPRD:04152|Vega:OTTHUMG00000014440	6	6p22.2	histone cluster 1, H2ae	hsa05034(Alcoholism)//hsa05322(Systemic lupus erythematosus)				NM_021052
HIST1H1E	ENSG00000168298	protein_coding	+	chr6:26156558-26157343	159.908	411.896	-2.57583	-1.36504	5e-05	0.0128216	down	3008	H1.4|H1E|H1F4|H1s-4|dJ221C16.5	MIM:142220|HGNC:HGNC:4718|Ensembl:ENSG00000168298|HPRD:07513|Vega:OTTHUMG00000014422	6	6p21.3	histone cluster 1, H1e		GO:0005634(nucleus)//GO:0000786(nucleosome)//GO:0005720(nuclear heterochromatin)//GO:0070062(extracellular exosome)	GO:0044822(poly(A) RNA binding)//GO:0031490(chromatin DNA binding)//GO:0005515(protein binding)	GO:0016584(nucleosome positioning)//GO:0006334(nucleosome assembly)//GO:0000122(negative regulation of transcription from RNA polymerase II promoter)	NM_005321
FRMD3	ENSG00000172159	protein_coding	-	chr9:85857904-86153461	0.610035	1.40123	-2.29697	-1.19973	0.01855	0.863694	down	257019	4.1O|EPB41L4O|EPB41LO|P410	MIM:607619|HGNC:HGNC:24125|Ensembl:ENSG00000172159|HPRD:07402|Vega:OTTHUMG00000020103	9	9q21.32	FERM domain containing 3		GO:0019898(extrinsic component of membrane)//GO:0016021(integral component of membrane)//GO:0005856(cytoskeleton)//GO:0005737(cytoplasm)	GO:0008092(cytoskeletal protein binding)		NM_001244962
FRMD3	ENSG00000172159	protein_coding	-	chr9:85857904-86153461	0.610035	1.40123	-2.29697	-1.19973	0.01855	0.863694	down	257019	4.1O|EPB41L4O|EPB41LO|P410	MIM:607619|HGNC:HGNC:24125|Ensembl:ENSG00000172159|HPRD:07402|Vega:OTTHUMG00000020103	9	9q21.32	FERM domain containing 3		GO:0019898(extrinsic component of membrane)//GO:0016021(integral component of membrane)//GO:0005856(cytoskeleton)//GO:0005737(cytoplasm)	GO:0008092(cytoskeletal protein binding)		NM_001244961
FRMD3	ENSG00000172159	protein_coding	-	chr9:85857904-86153461	0.610035	1.40123	-2.29697	-1.19973	0.01855	0.863694	down	257019	4.1O|EPB41L4O|EPB41LO|P410	MIM:607619|HGNC:HGNC:24125|Ensembl:ENSG00000172159|HPRD:07402|Vega:OTTHUMG00000020103	9	9q21.32	FERM domain containing 3		GO:0019898(extrinsic component of membrane)//GO:0016021(integral component of membrane)//GO:0005856(cytoskeleton)//GO:0005737(cytoplasm)	GO:0008092(cytoskeletal protein binding)		NM_001244959
FRMD3	ENSG00000172159	protein_coding	-	chr9:85857904-86153461	0.610035	1.40123	-2.29697	-1.19973	0.01855	0.863694	down	257019	4.1O|EPB41L4O|EPB41LO|P410	MIM:607619|HGNC:HGNC:24125|Ensembl:ENSG00000172159|HPRD:07402|Vega:OTTHUMG00000020103	9	9q21.32	FERM domain containing 3		GO:0019898(extrinsic component of membrane)//GO:0016021(integral component of membrane)//GO:0005856(cytoskeleton)//GO:0005737(cytoplasm)	GO:0008092(cytoskeletal protein binding)		NM_001244960
FRMD3	ENSG00000172159	protein_coding	-	chr9:85857904-86153461	0.610035	1.40123	-2.29697	-1.19973	0.01855	0.863694	down	257019	4.1O|EPB41L4O|EPB41LO|P410	MIM:607619|HGNC:HGNC:24125|Ensembl:ENSG00000172159|HPRD:07402|Vega:OTTHUMG00000020103	9	9q21.32	FERM domain containing 3		GO:0019898(extrinsic component of membrane)//GO:0016021(integral component of membrane)//GO:0005856(cytoskeleton)//GO:0005737(cytoplasm)	GO:0008092(cytoskeletal protein binding)		NM_174938
JUN	ENSG00000177606	protein_coding	-	chr1:59246464-59249785	66.9242	135.808	-2.02927	-1.02096	5e-05	0.0128216	down	3725	AP-1|AP1|c-Jun	MIM:165160|HGNC:HGNC:6204|Ensembl:ENSG00000177606|HPRD:01302|Vega:OTTHUMG00000008376	1	1p32-p31	jun proto-oncogene	hsa04010(MAPK signaling pathway)//hsa04012(ErbB signaling pathway)//hsa04024(cAMP signaling pathway)//hsa04210(Apoptosis)//hsa04310(Wnt signaling pathway)//hsa04380(Osteoclast differentiation)//hsa04510(Focal adhesion)//hsa04620(Toll-like receptor signaling pathway)//hsa04660(T cell receptor signaling pathway)//hsa04662(B cell receptor signaling pathway)//hsa04668(TNF signaling pathway)//hsa04722…	GO:0005719(nuclear euchromatin)//GO:0017053(transcriptional repressor complex)//GO:0000228(nuclear chromosome)//GO:0005829(cytosol)//GO:0005667(transcription factor complex)//GO:0005654(nucleoplasm)//GO:0005634(nucleus)	GO:0044212(transcription regulatory region DNA binding)//GO:0003682(chromatin binding)//GO:0042802(identical protein binding)//GO:0001102(RNA polymerase II activating transcription factor binding)//GO:0003700(transcription factor activity, sequence-specific DNA binding)//GO:0070412(R-SMAD binding)//GO:0000981(RNA polymerase II transcription factor activity, sequence-specific DNA binding)//GO:0019…	GO:0034166(toll-like receptor 10 signaling pathway)//GO:0060395(SMAD protein signal transduction)//GO:0034138(toll-like receptor 3 signaling pathway)//GO:0035666(TRIF-dependent toll-like receptor signaling pathway)//GO:0034142(toll-like receptor 4 signaling pathway)//GO:1902895(positive regulation of pri-miRNA transcription from RNA polymerase II promoter)//GO:0008285(negative regulation of cell …	NM_002228
HIST1H2AC	ENSG00000180573	protein_coding	+	chr6:26124372-26139344	57.1995	226.836	-3.96571	-1.98758	5e-05	0.0128216	down	8334	H2A/l|H2AFL|dJ221C16.4	MIM:602794|HGNC:HGNC:4733|HPRD:09104	6	6p22.1	histone cluster 1, H2ac	hsa05034(Alcoholism)//hsa05322(Systemic lupus erythematosus)	GO:0005634(nucleus)//GO:0000786(nucleosome)//GO:0070062(extracellular exosome)//GO:0000790(nuclear chromatin)	GO:0003674(molecular_function)//GO:0046982(protein heterodimerization activity)//GO:0003677(DNA binding)	GO:0008285(negative regulation of cell proliferation)//GO:0006342(chromatin silencing)	NM_003512
HIST1H2BC	ENSG00000180596	protein_coding	-	chr6:26115100-26124154	135.327	479.639	-3.5443	-1.8255	5e-05	0.0128216	down	8347	H2B.1|H2B/l|H2BFL|dJ221C16.3	MIM:602847|HGNC:HGNC:4757|HPRD:13656	6	6p22.1	histone cluster 1, H2bc	hsa05034(Alcoholism)//hsa05203(Viral carcinogenesis)//hsa05322(Systemic lupus erythematosus)	GO:0070062(extracellular exosome)//GO:0000786(nucleosome)//GO:0005654(nucleoplasm)//GO:0005634(nucleus)//GO:0000788(nuclear nucleosome)//GO:0005615(extracellular space)//GO:0005737(cytoplasm)	GO:0046982(protein heterodimerization activity)//GO:0005515(protein binding)//GO:0003677(DNA binding)	GO:0002227(innate immune response in mucosa)//GO:0019731(antibacterial humoral response)//GO:0006334(nucleosome assembly)//GO:0050830(defense response to Gram-positive bacterium)//GO:0006325(chromatin organization)	NM_003526
HIST3H2A	ENSG00000181218	protein_coding	-	chr1:228645064-228645560	26.0459	78.9476	-3.0311	-1.59984	5e-05	0.0128216	down	92815	-	MIM:615015|HGNC:HGNC:20507|HPRD:13660	1	1q42.13	histone cluster 3, H2a	hsa05034(Alcoholism)//hsa05322(Systemic lupus erythematosus)	GO:0070062(extracellular exosome)//GO:0000788(nuclear nucleosome)	GO:0046982(protein heterodimerization activity)//GO:0003677(DNA binding)	GO:0006337(nucleosome disassembly)//GO:0070914(UV-damage excision repair)//GO:0006342(chromatin silencing)	NM_033445
C1S	ENSG00000182326	protein_coding	+	chr12:7072407-7178336	1.15828	2.51722	-2.17324	-1.11985	0.0479	1	down	716	-	MIM:120580|HGNC:HGNC:1247|Ensembl:ENSG00000182326|HPRD:00397|Vega:OTTHUMG00000150305	12	12p13	complement component 1, s subcomponent	hsa04610(Complement and coagulation cascades)//hsa05133(Pertussis)//hsa05150(Staphylococcus aureus infection)//hsa05322(Systemic lupus erythematosus)	GO:0072562(blood microparticle)//GO:0070062(extracellular exosome)//GO:0005576(extracellular region)	GO:0005515(protein binding)//GO:0004252(serine-type endopeptidase activity)//GO:0005509(calcium ion binding)//GO:0042802(identical protein binding)	GO:0006508(proteolysis)//GO:0006958(complement activation, classical pathway)//GO:0006956(complement activation)//GO:0045087(innate immune response)	NM_201442
C1S	ENSG00000182326	protein_coding	+	chr12:7072407-7178336	1.15828	2.51722	-2.17324	-1.11985	0.0479	1	down	716	-	MIM:120580|HGNC:HGNC:1247|Ensembl:ENSG00000182326|HPRD:00397|Vega:OTTHUMG00000150305	12	12p13	complement component 1, s subcomponent	hsa04610(Complement and coagulation cascades)//hsa05133(Pertussis)//hsa05150(Staphylococcus aureus infection)//hsa05322(Systemic lupus erythematosus)	GO:0072562(blood microparticle)//GO:0070062(extracellular exosome)//GO:0005576(extracellular region)	GO:0005515(protein binding)//GO:0004252(serine-type endopeptidase activity)//GO:0005509(calcium ion binding)//GO:0042802(identical protein binding)	GO:0006508(proteolysis)//GO:0006958(complement activation, classical pathway)//GO:0006956(complement activation)//GO:0045087(innate immune response)	NM_001734
FAM156A	ENSG00000182646	protein_coding	-	chrX:52976461-53024651	0.793482	4.8493	-6.11143	-2.61151	5e-05	0.0128216	down	29057	PRO0659|TMEM29	HGNC:HGNC:30114|Ensembl:ENSG00000268350|HPRD:06683|Vega:OTTHUMG00000188220	X	Xp11.22	family with sequence similarity 156 member A		GO:0016021(integral component of membrane)//GO:0005635(nuclear envelope)	GO:0005515(protein binding)//GO:0035064(methylated histone binding)		NM_001242494
FAM156A	ENSG00000182646	protein_coding	-	chrX:52976461-53024651	0.793482	4.8493	-6.11143	-2.61151	5e-05	0.0128216	down	29057	PRO0659|TMEM29	HGNC:HGNC:30114|Ensembl:ENSG00000268350|HPRD:06683|Vega:OTTHUMG00000188220	X	Xp11.22	family with sequence similarity 156 member A		GO:0016021(integral component of membrane)//GO:0005635(nuclear envelope)	GO:0005515(protein binding)//GO:0035064(methylated histone binding)		NM_001242490
FAM156A	ENSG00000182646	protein_coding	-	chrX:52976461-53024651	0.793482	4.8493	-6.11143	-2.61151	5e-05	0.0128216	down	29057	PRO0659|TMEM29	HGNC:HGNC:30114|Ensembl:ENSG00000268350|HPRD:06683|Vega:OTTHUMG00000188220	X	Xp11.22	family with sequence similarity 156 member A		GO:0016021(integral component of membrane)//GO:0005635(nuclear envelope)	GO:0005515(protein binding)//GO:0035064(methylated histone binding)		NM_014138
FAM156A	ENSG00000182646	protein_coding	-	chrX:52976461-53024651	0.793482	4.8493	-6.11143	-2.61151	5e-05	0.0128216	down	29057	PRO0659|TMEM29	HGNC:HGNC:30114|Ensembl:ENSG00000268350|HPRD:06683|Vega:OTTHUMG00000188220	X	Xp11.22	family with sequence similarity 156 member A		GO:0016021(integral component of membrane)//GO:0005635(nuclear envelope)	GO:0005515(protein binding)//GO:0035064(methylated histone binding)		NM_001242493
FAM156A	ENSG00000182646	protein_coding	-	chrX:52976461-53024651	0.793482	4.8493	-6.11143	-2.61151	5e-05	0.0128216	down	29057	PRO0659|TMEM29	HGNC:HGNC:30114|Ensembl:ENSG00000268350|HPRD:06683|Vega:OTTHUMG00000188220	X	Xp11.22	family with sequence similarity 156 member A		GO:0016021(integral component of membrane)//GO:0005635(nuclear envelope)	GO:0005515(protein binding)//GO:0035064(methylated histone binding)		NM_001242496
FAM156A	ENSG00000182646	protein_coding	-	chrX:52976461-53024651	0.793482	4.8493	-6.11143	-2.61151	5e-05	0.0128216	down	29057	PRO0659|TMEM29	HGNC:HGNC:30114|Ensembl:ENSG00000268350|HPRD:06683|Vega:OTTHUMG00000188220	X	Xp11.22	family with sequence similarity 156 member A		GO:0016021(integral component of membrane)//GO:0005635(nuclear envelope)	GO:0005515(protein binding)//GO:0035064(methylated histone binding)		NM_001242491
FAM156A	ENSG00000182646	protein_coding	-	chrX:52976461-53024651	0.793482	4.8493	-6.11143	-2.61151	5e-05	0.0128216	down	29057	PRO0659|TMEM29	HGNC:HGNC:30114|Ensembl:ENSG00000268350|HPRD:06683|Vega:OTTHUMG00000188220	X	Xp11.22	family with sequence similarity 156 member A		GO:0016021(integral component of membrane)//GO:0005635(nuclear envelope)	GO:0005515(protein binding)//GO:0035064(methylated histone binding)		NM_001242489
FAM156A	ENSG00000182646	protein_coding	-	chrX:52976461-53024651	0.793482	4.8493	-6.11143	-2.61151	5e-05	0.0128216	down	29057	PRO0659|TMEM29	HGNC:HGNC:30114|Ensembl:ENSG00000268350|HPRD:06683|Vega:OTTHUMG00000188220	X	Xp11.22	family with sequence similarity 156 member A		GO:0016021(integral component of membrane)//GO:0005635(nuclear envelope)	GO:0005515(protein binding)//GO:0035064(methylated histone binding)		NM_001242495
FAM156A	ENSG00000182646	protein_coding	-	chrX:52976461-53024651	0.793482	4.8493	-6.11143	-2.61151	5e-05	0.0128216	down	29057	PRO0659|TMEM29	HGNC:HGNC:30114|Ensembl:ENSG00000268350|HPRD:06683|Vega:OTTHUMG00000188220	X	Xp11.22	family with sequence similarity 156 member A		GO:0016021(integral component of membrane)//GO:0005635(nuclear envelope)	GO:0005515(protein binding)//GO:0035064(methylated histone binding)		NM_001242492
HIST2H2AA3	ENSG00000183558	protein_coding	-	chr1:149813504-149814478	6.21788	29.049	-4.67184	-2.22399	5e-05	0.0128216	down	8337	H2A|H2A.2|H2A/O|H2A/q|H2AFO|H2a-615|HIST2H2AA	MIM:142720|HGNC:HGNC:4736|Ensembl:ENSG00000203812|HPRD:08851|Vega:OTTHUMG00000188678	1	1q21.2	histone cluster 2, H2aa3	hsa05034(Alcoholism)//hsa05322(Systemic lupus erythematosus)	GO:0005634(nucleus)//GO:0000786(nucleosome)//GO:0070062(extracellular exosome)//GO:0000790(nuclear chromatin)	GO:0003674(molecular_function)//GO:0046982(protein heterodimerization activity)//GO:0003677(DNA binding)	GO:0008150(biological_process)//GO:0006342(chromatin silencing)	NM_003516
HIST2H3D	ENSG00000183598	protein_coding	-	chr1:149784825-149785236	23.7149	81.0557	-3.41792	-1.77312	5e-05	0.0128216	down	653604	-	HGNC:HGNC:25311|Ensembl:ENSG00000183598|Vega:OTTHUMG00000012092	1	1q21.2	histone cluster 2, H3d	hsa05034(Alcoholism)//hsa05202(Transcriptional misregulation in cancer)//hsa05322(Systemic lupus erythematosus)				NM_001123375
HIST2H4A	ENSG00000183941	protein_coding	+	chr1:149804220-149812765	3.77173	12.5787	-3.33501	-1.73769	0.0002	0.0424222	down	8370	FO108|H4|H4/n|H4F2|H4FN|HIST2H4	MIM:142750|HGNC:HGNC:4794|HPRD:11821	1	1q21.2	histone cluster 2, H4a	hsa05034(Alcoholism)//hsa05203(Viral carcinogenesis)//hsa05322(Systemic lupus erythematosus)				NM_003548
HIST2H4A	ENSG00000183941	protein_coding	+	chr1:149804220-149812765	3.77173	12.5787	-3.33501	-1.73769	0.0002	0.0424222	down	8370	FO108|H4|H4/n|H4F2|H4FN|HIST2H4	MIM:142750|HGNC:HGNC:4794|HPRD:11821	1	1q21.2	histone cluster 2, H4a	hsa05034(Alcoholism)//hsa05203(Viral carcinogenesis)//hsa05322(Systemic lupus erythematosus)				NM_001034077
HIST2H2AC	ENSG00000184260	protein_coding	+	chr1:149858524-149858961	265.199	979.032	-3.69169	-1.88428	5e-05	0.0128216	down	8338	H2A|H2A-GL101|H2A/q|H2AFQ	MIM:602797|HGNC:HGNC:4738|Ensembl:ENSG00000184260|HPRD:09107|Vega:OTTHUMG00000035825	1	1q21.2	histone cluster 2, H2ac	hsa05034(Alcoholism)//hsa05322(Systemic lupus erythematosus)	GO:0005634(nucleus)//GO:0000786(nucleosome)//GO:0070062(extracellular exosome)//GO:0000790(nuclear chromatin)	GO:0003674(molecular_function)//GO:0046982(protein heterodimerization activity)//GO:0003677(DNA binding)	GO:0008150(biological_process)//GO:0006342(chromatin silencing)	NM_003517
HIST2H2AB	ENSG00000184270	protein_coding	-	chr1:149859018-149872351	43.3825	128.044	-2.9515	-1.56145	5e-05	0.0128216	down	317772	H2AB	MIM:615014|HGNC:HGNC:20508|Ensembl:ENSG00000184270|HPRD:13659|Vega:OTTHUMG00000012085	1	1q21	histone cluster 2, H2ab	hsa05034(Alcoholism)//hsa05322(Systemic lupus erythematosus)	GO:0005634(nucleus)//GO:0000786(nucleosome)//GO:0070062(extracellular exosome)//GO:0000790(nuclear chromatin)	GO:0003674(molecular_function)//GO:0046982(protein heterodimerization activity)//GO:0003677(DNA binding)	GO:0008150(biological_process)//GO:0006342(chromatin silencing)	NM_175065
HIST1H2AK	ENSG00000184348	protein_coding	-	chr6:27805657-27806117	10.9204	47.7891	-4.37614	-2.12966	5e-05	0.0128216	down	8330	H2A/d|H2AFD	MIM:602788|HGNC:HGNC:4726|Ensembl:ENSG00000275221|HPRD:09100|Vega:OTTHUMG00000016382	6	6p22.1	histone cluster 1, H2ak	hsa05034(Alcoholism)//hsa05322(Systemic lupus erythematosus)				NM_003510
HIST2H2BE	ENSG00000184678	protein_coding	-	chr1:149856009-149858232	26.1868	87.3458	-3.33549	-1.7379	5e-05	0.0128216	down	8349	GL105|H2B|H2B.1|H2BFQ|H2BGL105|H2BQ	MIM:601831|HGNC:HGNC:4760|Ensembl:ENSG00000184678|HPRD:03494|Vega:OTTHUMG00000012095	1	1q21.2	histone cluster 2, H2be	hsa05034(Alcoholism)//hsa05203(Viral carcinogenesis)//hsa05322(Systemic lupus erythematosus)	GO:0070062(extracellular exosome)//GO:0000786(nucleosome)//GO:0005654(nucleoplasm)//GO:0005634(nucleus)//GO:0000788(nuclear nucleosome)//GO:0005615(extracellular space)//GO:0005737(cytoplasm)	GO:0046982(protein heterodimerization activity)//GO:0003677(DNA binding)	GO:0002227(innate immune response in mucosa)//GO:0006325(chromatin organization)//GO:0019731(antibacterial humoral response)//GO:0006334(nucleosome assembly)//GO:0050830(defense response to Gram-positive bacterium)	NM_003528
HIST1H2AH	ENSG00000184825	protein_coding	+	chr6:27114860-27115317	73.5953	327.507	-4.45011	-2.15384	5e-05	0.0128216	down	85235	H2A/S|H2AFALii|H2AH|dJ86C11.1	MIM:615013|HGNC:HGNC:13671|Ensembl:ENSG00000274997|HPRD:13655|Vega:OTTHUMG00000014468	6	6p21.33	histone cluster 1, H2ah	hsa05034(Alcoholism)//hsa05322(Systemic lupus erythematosus)	GO:0070062(extracellular exosome)//GO:0000786(nucleosome)//GO:0000790(nuclear chromatin)	GO:0003674(molecular_function)//GO:0046982(protein heterodimerization activity)//GO:0003677(DNA binding)	GO:0008150(biological_process)//GO:0006342(chromatin silencing)	NM_080596
MAFF	ENSG00000185022	protein_coding	+	chr22:38507501-38612518	1.4929	3.27801	-2.19573	-1.1347	0.0273	1	down	23764	U-MAF|hMafF	MIM:604877|HGNC:HGNC:6780|Ensembl:ENSG00000185022|HPRD:05343|Vega:OTTHUMG00000151163	22	22q13.1	v-maf avian musculoaponeurotic fibrosarcoma oncogene homolog F		GO:0005739(mitochondrion)//GO:0005634(nucleus)//GO:0005654(nucleoplasm)	GO:0043565(sequence-specific DNA binding)//GO:0001228(transcriptional activator activity, RNA polymerase II transcription regulatory region sequence-specific binding)//GO:0003700(transcription factor activity, sequence-specific DNA binding)	GO:0007567(parturition)//GO:0007596(blood coagulation)//GO:0001701(in utero embryonic development)//GO:0006366(transcription from RNA polymerase II promoter)//GO:0045944(positive regulation of transcription from RNA polymerase II promoter)//GO:0006357(regulation of transcription from RNA polymerase II promoter)//GO:0045604(regulation of epidermal cell differentiation)//GO:0035914(skeletal muscle …	NM_012323
MAFF	ENSG00000185022	protein_coding	+	chr22:38507501-38612518	1.4929	3.27801	-2.19573	-1.1347	0.0273	1	down	23764	U-MAF|hMafF	MIM:604877|HGNC:HGNC:6780|Ensembl:ENSG00000185022|HPRD:05343|Vega:OTTHUMG00000151163	22	22q13.1	v-maf avian musculoaponeurotic fibrosarcoma oncogene homolog F		GO:0005739(mitochondrion)//GO:0005634(nucleus)//GO:0005654(nucleoplasm)	GO:0043565(sequence-specific DNA binding)//GO:0001228(transcriptional activator activity, RNA polymerase II transcription regulatory region sequence-specific binding)//GO:0003700(transcription factor activity, sequence-specific DNA binding)	GO:0007567(parturition)//GO:0007596(blood coagulation)//GO:0001701(in utero embryonic development)//GO:0006366(transcription from RNA polymerase II promoter)//GO:0045944(positive regulation of transcription from RNA polymerase II promoter)//GO:0006357(regulation of transcription from RNA polymerase II promoter)//GO:0045604(regulation of epidermal cell differentiation)//GO:0035914(skeletal muscle …	NM_001161572
MAFF	ENSG00000185022	protein_coding	+	chr22:38507501-38612518	1.4929	3.27801	-2.19573	-1.1347	0.0273	1	down	23764	U-MAF|hMafF	MIM:604877|HGNC:HGNC:6780|Ensembl:ENSG00000185022|HPRD:05343|Vega:OTTHUMG00000151163	22	22q13.1	v-maf avian musculoaponeurotic fibrosarcoma oncogene homolog F		GO:0005739(mitochondrion)//GO:0005634(nucleus)//GO:0005654(nucleoplasm)	GO:0043565(sequence-specific DNA binding)//GO:0001228(transcriptional activator activity, RNA polymerase II transcription regulatory region sequence-specific binding)//GO:0003700(transcription factor activity, sequence-specific DNA binding)	GO:0007567(parturition)//GO:0007596(blood coagulation)//GO:0001701(in utero embryonic development)//GO:0006366(transcription from RNA polymerase II promoter)//GO:0045944(positive regulation of transcription from RNA polymerase II promoter)//GO:0006357(regulation of transcription from RNA polymerase II promoter)//GO:0045604(regulation of epidermal cell differentiation)//GO:0035914(skeletal muscle …	NM_001161573
MAFF	ENSG00000185022	protein_coding	+	chr22:38507501-38612518	1.4929	3.27801	-2.19573	-1.1347	0.0273	1	down	23764	U-MAF|hMafF	MIM:604877|HGNC:HGNC:6780|Ensembl:ENSG00000185022|HPRD:05343|Vega:OTTHUMG00000151163	22	22q13.1	v-maf avian musculoaponeurotic fibrosarcoma oncogene homolog F		GO:0005739(mitochondrion)//GO:0005634(nucleus)//GO:0005654(nucleoplasm)	GO:0043565(sequence-specific DNA binding)//GO:0001228(transcriptional activator activity, RNA polymerase II transcription regulatory region sequence-specific binding)//GO:0003700(transcription factor activity, sequence-specific DNA binding)	GO:0007567(parturition)//GO:0007596(blood coagulation)//GO:0001701(in utero embryonic development)//GO:0006366(transcription from RNA polymerase II promoter)//GO:0045944(positive regulation of transcription from RNA polymerase II promoter)//GO:0006357(regulation of transcription from RNA polymerase II promoter)//GO:0045604(regulation of epidermal cell differentiation)//GO:0035914(skeletal muscle …	NM_001161574
HIST1H2BL	ENSG00000185130	protein_coding	-	chr6:27775256-27775709	49.4084	177.282	-3.5881	-1.84322	5e-05	0.0128216	down	8340	H2B/c|H2BFC|dJ97D16.4	MIM:602800|HGNC:HGNC:4748|Ensembl:ENSG00000185130|HPRD:11898|Vega:OTTHUMG00000014485	6	6p22.1	histone cluster 1, H2bl	hsa05034(Alcoholism)//hsa05203(Viral carcinogenesis)//hsa05322(Systemic lupus erythematosus)	GO:0070062(extracellular exosome)//GO:0000786(nucleosome)//GO:0005654(nucleoplasm)//GO:0005634(nucleus)//GO:0000788(nuclear nucleosome)//GO:0005737(cytoplasm)	GO:0046982(protein heterodimerization activity)//GO:0003677(DNA binding)	GO:0006325(chromatin organization)//GO:0006334(nucleosome assembly)	NM_003519
HIST1H1C	ENSG00000187837	protein_coding	-	chr6:26055967-26056699	214.141	597.123	-2.78846	-1.47947	5e-05	0.0128216	down	3006	H1.2|H1C|H1F2|H1s-1	MIM:142710|HGNC:HGNC:4716|Ensembl:ENSG00000187837|HPRD:07514|Vega:OTTHUMG00000016140	6	6p21.3	histone cluster 1, H1c		GO:0035327(transcriptionally active chromatin)//GO:0005634(nucleus)//GO:0000786(nucleosome)//GO:0005719(nuclear euchromatin)	GO:0044822(poly(A) RNA binding)//GO:0031490(chromatin DNA binding)//GO:0005515(protein binding)	GO:0016584(nucleosome positioning)//GO:0006334(nucleosome assembly)//GO:0000122(negative regulation of transcription from RNA polymerase II promoter)	NM_005319
HIST1H2BG	ENSG00000187990	protein_coding	-	chr6:26216427-26216872	2.82354	20.0964	-7.11745	-2.83136	5e-05	0.0128216	down	8339	H2B.1A|H2B/a|H2BFA|dJ221C16.8	MIM:602798|HGNC:HGNC:4746|HPRD:11897	6	6p22.2	histone cluster 1, H2bg	hsa05034(Alcoholism)//hsa05203(Viral carcinogenesis)//hsa05322(Systemic lupus erythematosus)				NM_003518
HIST1H4D	ENSG00000188987	protein_coding	-	chr6:26188937-26189304	225.705	631.725	-2.7989	-1.48486	5e-05	0.0128216	down	8360	H4/b|H4FB|dJ221C16.9	MIM:602823|HGNC:HGNC:4782|Ensembl:ENSG00000277157|HPRD:11914|Vega:OTTHUMG00000014423	6	6p22.2	histone cluster 1, H4d	hsa05034(Alcoholism)//hsa05203(Viral carcinogenesis)//hsa05322(Systemic lupus erythematosus)				NM_003539
H1F0	ENSG00000189060	protein_coding	+	chr22:38201113-38203442	76.0514	176.472	-2.32043	-1.21439	5e-05	0.0128216	down	3005	H10|H1FV	MIM:142708|HGNC:HGNC:4714|Ensembl:ENSG00000189060|HPRD:00819|Vega:OTTHUMG00000150659	22	22q13.1	H1 histone family member 0		GO:0000790(nuclear chromatin)//GO:0005794(Golgi apparatus)//GO:0015629(actin cytoskeleton)//GO:0000786(nucleosome)//GO:0005719(nuclear euchromatin)//GO:0005654(nucleoplasm)//GO:0005634(nucleus)	GO:0044822(poly(A) RNA binding)//GO:0031490(chromatin DNA binding)//GO:0005515(protein binding)	GO:0006921(cellular component disassembly involved in execution phase of apoptosis)//GO:0006915(apoptotic process)//GO:0006309(apoptotic DNA fragmentation)//GO:0006334(nucleosome assembly)//GO:0012501(programmed cell death)	NM_005318
HIST1H4A	ENSG00000196176	protein_coding	+	chr6:26021906-26022278	31.6431	77.5041	-2.44932	-1.29238	5e-05	0.0128216	down	8359	H4FA	MIM:602822|HGNC:HGNC:4781|Ensembl:ENSG00000278637|HPRD:04157|Vega:OTTHUMG00000014419	6	6p22.2	histone cluster 1, H4a	hsa05034(Alcoholism)//hsa05203(Viral carcinogenesis)//hsa05322(Systemic lupus erythematosus)	GO:0070062(extracellular exosome)//GO:0005576(extracellular region)//GO:0016020(membrane)//GO:0043234(protein complex)//GO:0000786(nucleosome)//GO:0000228(nuclear chromosome)//GO:0000784(nuclear chromosome, telomeric region)//GO:0005654(nucleoplasm)//GO:0005634(nucleus)	GO:0019904(protein domain specific binding)//GO:0035575(histone demethylase activity (H4-K20 specific))//GO:0046982(protein heterodimerization activity)//GO:0042393(histone binding)//GO:0044822(poly(A) RNA binding)//GO:0005515(protein binding)//GO:0003677(DNA binding)	GO:0044267(cellular protein metabolic process)//GO:0051290(protein heterotetramerization)//GO:0000723(telomere maintenance)//GO:0032200(telomere organization)//GO:0000183(chromatin silencing at rDNA)//GO:0045815(positive regulation of gene expression, epigenetic)//GO:0006335(DNA replication-dependent nucleosome assembly)//GO:0006336(DNA replication-independent nucleosome assembly)//GO:0031047(gen…	NM_003538
HIST1H2BO	ENSG00000196331	protein_coding	+	chr6:27861202-27861669	141.793	429.215	-3.02707	-1.59792	5e-05	0.0128216	down	8348	H2B.2|H2B/n|H2BFN|dJ193B12.2	MIM:602808|HGNC:HGNC:4758|Ensembl:ENSG00000274641|HPRD:11904|Vega:OTTHUMG00000014493	6	6p22.1	histone cluster 1, H2bo	hsa05034(Alcoholism)//hsa05203(Viral carcinogenesis)//hsa05322(Systemic lupus erythematosus)	GO:0000788(nuclear nucleosome)//GO:0005634(nucleus)//GO:0000786(nucleosome)//GO:0005737(cytoplasm)//GO:0005654(nucleoplasm)	GO:0046982(protein heterodimerization activity)//GO:0003677(DNA binding)	GO:0006325(chromatin organization)//GO:0006334(nucleosome assembly)	NM_003527
HIST1H2AI	ENSG00000196747	protein_coding	+	chr6:27775898-27776429	45.9305	173.098	-3.76868	-1.91406	5e-05	0.0128216	down	8329	H2A/c|H2AFC	MIM:602787|HGNC:HGNC:4725|Ensembl:ENSG00000196747|HPRD:04153|Vega:OTTHUMG00000014484	6	6p22.1	histone cluster 1, H2ai	hsa05034(Alcoholism)//hsa05322(Systemic lupus erythematosus)				NM_003509
HIST1H2AG	ENSG00000196787	protein_coding	+	chr6:27100831-27103070	26.0326	90.6502	-3.48218	-1.79999	5e-05	0.0128216	down	8969	H2A.1b|H2A/p|H2AFP|H2AG|pH2A/f	MIM:615012|HGNC:HGNC:4737|HPRD:13654	6	6p22.1	histone cluster 1, H2ag	hsa05034(Alcoholism)//hsa05322(Systemic lupus erythematosus)	GO:0005634(nucleus)//GO:0000786(nucleosome)//GO:0070062(extracellular exosome)//GO:0000790(nuclear chromatin)	GO:0019899(enzyme binding)//GO:0046982(protein heterodimerization activity)//GO:0005515(protein binding)//GO:0003677(DNA binding)	GO:0008150(biological_process)//GO:0006342(chromatin silencing)	NM_021064
HIST1H2AD	ENSG00000196866	protein_coding	-	chr6:26197067-26199521	42.133	193.166	-4.58468	-2.19682	5e-05	0.0128216	down	3013	H2A.3|H2A/g|H2AFG	MIM:602792|HGNC:HGNC:4729|HPRD:07534	6	6p21.3	histone cluster 1, H2ad	hsa05034(Alcoholism)//hsa05322(Systemic lupus erythematosus)	GO:0005634(nucleus)//GO:0000786(nucleosome)//GO:0070062(extracellular exosome)//GO:0000790(nuclear chromatin)	GO:0003674(molecular_function)//GO:0046982(protein heterodimerization activity)//GO:0003677(DNA binding)	GO:0008150(biological_process)//GO:0006342(chromatin silencing)	NM_021065
HIST3H2BB	ENSG00000196890	protein_coding	+	chr1:228645807-228646259	50.4975	169.87	-3.36394	-1.75015	5e-05	0.0128216	down	128312	H2Bb	MIM:615046|HGNC:HGNC:20514|HPRD:13661	1	1q42.13	histone cluster 3, H2bb	hsa05034(Alcoholism)//hsa05203(Viral carcinogenesis)//hsa05322(Systemic lupus erythematosus)	GO:0005654(nucleoplasm)//GO:0005634(nucleus)//GO:0000788(nuclear nucleosome)//GO:0005737(cytoplasm)	GO:0003674(molecular_function)//GO:0046982(protein heterodimerization activity)//GO:0003677(DNA binding)	GO:0006325(chromatin organization)//GO:0006334(nucleosome assembly)	NM_175055
HIST1H4C	ENSG00000197061	protein_coding	+	chr6:26104103-26104518	194.272	545.1	-2.80585	-1.48844	5e-05	0.0128216	down	8364	H4/g|H4FG|dJ221C16.1	MIM:602827|HGNC:HGNC:4787|HPRD:11918	6	6p22.1	histone cluster 1, H4c	hsa05034(Alcoholism)//hsa05203(Viral carcinogenesis)//hsa05322(Systemic lupus erythematosus)				NM_003542
HIST1H4J	ENSG00000197238	protein_coding	+	chr6:27791883-27792257	12.0726	31.3234	-2.59458	-1.3755	5e-05	0.0128216	down	8363	H4/e|H4F2iv|H4FE|dJ160A22.2	MIM:602826|HGNC:HGNC:4785|Ensembl:ENSG00000197238|HPRD:11917|Vega:OTTHUMG00000014487	6	6p22.1	histone cluster 1, H4j	hsa05034(Alcoholism)//hsa05203(Viral carcinogenesis)//hsa05322(Systemic lupus erythematosus)				NM_021968
HIST1H3D	ENSG00000197409	protein_coding	-	chr6:26197067-26199521	17.0411	71.1701	-4.17637	-2.06225	5e-05	0.0128216	down	8351	H3/b|H3FB	MIM:602811|HGNC:HGNC:4767|HPRD:11905	6	6p22.1	histone cluster 1, H3d	hsa05034(Alcoholism)//hsa05202(Transcriptional misregulation in cancer)//hsa05322(Systemic lupus erythematosus)				NM_003530
HIST4H4	ENSG00000197837	protein_coding	-	chr12:14920932-14924065	32.9201	88.3595	-2.68407	-1.42442	5e-05	0.0128216	down	121504	H4/p	MIM:615069|HGNC:HGNC:20510|HPRD:13662	12	12p12.3	histone cluster 4, H4	hsa05034(Alcoholism)//hsa05203(Viral carcinogenesis)//hsa05322(Systemic lupus erythematosus)				NM_175054
HIST4H4	ENSG00000197837	protein_coding	-	chr12:14920932-14924065	32.9201	88.3595	-2.68407	-1.42442	5e-05	0.0128216	down	121504	H4/p	MIM:615069|HGNC:HGNC:20510|HPRD:13662	12	12p12.3	histone cluster 4, H4	hsa05034(Alcoholism)//hsa05203(Viral carcinogenesis)//hsa05322(Systemic lupus erythematosus)				NM_175054
HIST1H2BF	ENSG00000197846	protein_coding	+	chr6:26199747-26200942	7.52901	28.1822	-3.74314	-1.90425	5e-05	0.0128216	down	8343	H2B/g|H2BFG	MIM:602804|HGNC:HGNC:4752|HPRD:11900	6	6p22.2	histone cluster 1, H2bf	hsa05034(Alcoholism)//hsa05203(Viral carcinogenesis)//hsa05322(Systemic lupus erythematosus)				NM_003522
HIST1H2BK	ENSG00000197903	protein_coding	-	chr6:27106072-27114619	179.828	485.196	-2.69811	-1.43195	5e-05	0.0128216	down	85236	H2B/S|H2BFAiii|H2BFT|H2BK	MIM:615045|HGNC:HGNC:13954|HPRD:13658	6	6p21.33	histone cluster 1, H2bk	hsa05034(Alcoholism)//hsa05203(Viral carcinogenesis)//hsa05322(Systemic lupus erythematosus)	GO:0005654(nucleoplasm)//GO:0005634(nucleus)//GO:0000788(nuclear nucleosome)//GO:0005615(extracellular space)//GO:0005737(cytoplasm)	GO:0003674(molecular_function)//GO:0046982(protein heterodimerization activity)//GO:0003677(DNA binding)	GO:0002227(innate immune response in mucosa)//GO:0006325(chromatin organization)//GO:0019731(antibacterial humoral response)//GO:0006334(nucleosome assembly)//GO:0050830(defense response to Gram-positive bacterium)	NM_080593
HIST1H4K	ENSG00000197914	protein_coding	-	chr6:27798951-27799305	80.7614	229.498	-2.84167	-1.50674	5e-05	0.0128216	down	8362	H4/d|H4F2iii|H4FD|dJ160A22.1	MIM:602825|HGNC:HGNC:4784|Ensembl:ENSG00000273542|HPRD:11916|Vega:OTTHUMG00000014488	6	6p22.1	histone cluster 1, H4k	hsa05034(Alcoholism)//hsa05203(Viral carcinogenesis)//hsa05322(Systemic lupus erythematosus)				NM_003541
AGAP9	ENSG00000198035	protein_coding	+	chr10:48185878-48237584	4.26273	12.4141	-2.91224	-1.54213	0.00695	0.560601	down	642517	AGAP-9|CTGLF6|bA301J7.2	HGNC:HGNC:23463|Ensembl:ENSG00000204172|Vega:OTTHUMG00000018115	10	10q11.22	ArfGAP with GTPase domain, ankyrin repeat and PH domain 9			GO:0005096(GTPase activator activity)//GO:0046872(metal ion binding)	GO:0043547(positive regulation of GTPase activity)	NM_001190810
HIST1H3A	ENSG00000198366	protein_coding	+	chr6:26020717-26021186	41.8445	132.082	-3.15649	-1.65832	5e-05	0.0128216	down	8350	H3/A|H3FA	MIM:602810|HGNC:HGNC:4766|Ensembl:ENSG00000275714|HPRD:04155|Vega:OTTHUMG00000014418	6	6p22.2	histone cluster 1, H3a	hsa05034(Alcoholism)//hsa05202(Transcriptional misregulation in cancer)//hsa05322(Systemic lupus erythematosus)	GO:0070062(extracellular exosome)//GO:0005576(extracellular region)//GO:0016020(membrane)//GO:0043234(protein complex)//GO:0000786(nucleosome)//GO:0000228(nuclear chromosome)//GO:0000784(nuclear chromosome, telomeric region)//GO:0005654(nucleoplasm)//GO:0005634(nucleus)//GO:0000788(nuclear nucleosome)	GO:0042393(histone binding)//GO:0046982(protein heterodimerization activity)//GO:0005515(protein binding)//GO:0003677(DNA binding)	GO:0045814(negative regulation of gene expression, epigenetic)//GO:0000183(chromatin silencing at rDNA)//GO:0044267(cellular protein metabolic process)//GO:0010467(gene expression)//GO:0006335(DNA replication-dependent nucleosome assembly)//GO:0098792(xenophagy)//GO:0006325(chromatin organization)//GO:0031047(gene silencing by RNA)//GO:0040029(regulation of gene expression, epigenetic)//GO:000759…	NM_003529
HIST1H2AL	ENSG00000198374	protein_coding	+	chr6:27833033-27833606	5.97523	19.3731	-3.24224	-1.69699	5e-05	0.0128216	down	8332	H2A.i|H2A/i|H2AFI|dJ193B12.9	MIM:602793|HGNC:HGNC:4730|Ensembl:ENSG00000276903|HPRD:09103|Vega:OTTHUMG00000014492	6	6p22.1	histone cluster 1, H2al	hsa05034(Alcoholism)//hsa05322(Systemic lupus erythematosus)				NM_003511
HIST1H4E	ENSG00000198518	protein_coding	+	chr6:26204857-26206266	53.048	111.532	-2.10246	-1.07208	5e-05	0.0128216	down	8367	H4/j|H4FJ	MIM:602830|HGNC:HGNC:4790|HPRD:11921	6	6p22.2	histone cluster 1, H4e	hsa05034(Alcoholism)//hsa05203(Viral carcinogenesis)//hsa05322(Systemic lupus erythematosus)				NM_003545
HIST2H3C	ENSG00000203811	protein_coding	-	chr1:149804220-149812765	1.51199	3.63856	-2.40647	-1.26692	0.00385	0.384575	down	126961	H3|H3.2|H3/M|H3F2|H3FM|H3FN	MIM:142780|HGNC:HGNC:20503|HPRD:11822	1	1q21.2	histone cluster 2, H3c	hsa05034(Alcoholism)//hsa05202(Transcriptional misregulation in cancer)//hsa05322(Systemic lupus erythematosus)				NM_021059
HIST2H2AA4	ENSG00000203812	protein_coding	+	chr1:149822642-149823191	5.96917	28.3508	-4.74951	-2.24778	5e-05	0.0128216	down	723790	H2A/R	HGNC:HGNC:29668|Ensembl:ENSG00000272196|Vega:OTTHUMG00000012097	1	1q21.2	histone cluster 2, H2aa4	hsa05034(Alcoholism)//hsa05322(Systemic lupus erythematosus)				NM_001040874
HIST1H3H	ENSG00000203813	protein_coding	+	chr6:27777841-27778314	76.0436	397.713	-5.23007	-2.38683	5e-05	0.0128216	down	8357	H3/k|H3F1K|H3FK	MIM:602818|HGNC:HGNC:4775|HPRD:11912	6	6p22.1	histone cluster 1, H3h	hsa05034(Alcoholism)//hsa05202(Transcriptional misregulation in cancer)//hsa05322(Systemic lupus erythematosus)				NM_003536
HIST2H2BF	ENSG00000203814	protein_coding	-	chr1:149754226-149783928	83.8385	477.21	-5.69202	-2.50894	5e-05	0.0128216	down	440689	-	HGNC:HGNC:24700|Ensembl:ENSG00000203814|HPRD:18639	1	1q21.2	histone cluster 2, H2bf	hsa05034(Alcoholism)//hsa05203(Viral carcinogenesis)//hsa05322(Systemic lupus erythematosus)	GO:0005654(nucleoplasm)//GO:0005634(nucleus)//GO:0000788(nuclear nucleosome)//GO:0005737(cytoplasm)//GO:0070062(extracellular exosome)	GO:0003674(molecular_function)//GO:0046982(protein heterodimerization activity)//GO:0003677(DNA binding)	GO:0006325(chromatin organization)//GO:0006334(nucleosome assembly)	NM_001024599
HIST2H2BF	ENSG00000203814	protein_coding	-	chr1:149754226-149783928	83.8385	477.21	-5.69202	-2.50894	5e-05	0.0128216	down	440689	-	HGNC:HGNC:24700|Ensembl:ENSG00000203814|HPRD:18639	1	1q21.2	histone cluster 2, H2bf	hsa05034(Alcoholism)//hsa05203(Viral carcinogenesis)//hsa05322(Systemic lupus erythematosus)	GO:0005654(nucleoplasm)//GO:0005634(nucleus)//GO:0000788(nuclear nucleosome)//GO:0005737(cytoplasm)//GO:0070062(extracellular exosome)	GO:0003674(molecular_function)//GO:0046982(protein heterodimerization activity)//GO:0003677(DNA binding)	GO:0006325(chromatin organization)//GO:0006334(nucleosome assembly)	NM_001161334
HIST2H3A	ENSG00000203852	protein_coding	+	chr1:149824180-149832714	1.09871	3.14873	-2.86584	-1.51896	0.00125	0.19348	down	333932	H3/n|H3/o	HGNC:HGNC:20505|HPRD:13626	1	1q21.2	histone cluster 2, H3a	hsa05034(Alcoholism)//hsa05202(Transcriptional misregulation in cancer)//hsa05322(Systemic lupus erythematosus)	GO:0005576(extracellular region)//GO:0005634(nucleus)//GO:0000786(nucleosome)//GO:0070062(extracellular exosome)//GO:0005654(nucleoplasm)	GO:0042393(histone binding)//GO:0046982(protein heterodimerization activity)//GO:0005515(protein binding)//GO:0003677(DNA binding)	GO:0045814(negative regulation of gene expression, epigenetic)//GO:0000183(chromatin silencing at rDNA)//GO:0044267(cellular protein metabolic process)//GO:0007596(blood coagulation)//GO:0031047(gene silencing by RNA)//GO:0040029(regulation of gene expression, epigenetic)//GO:0010467(gene expression)//GO:0007264(small GTPase mediated signal transduction)//GO:0006334(nucleosome assembly)//GO:00327…	NM_001005464
HIST1H2AM	ENSG00000233224	protein_coding	-	chr6:27858092-27860963	140.94	506.899	-3.59654	-1.84661	5e-05	0.0128216	down	8336	H2A.1|H2A/n|H2AFN|dJ193B12.1	MIM:602796|HGNC:HGNC:4735|Ensembl:ENSG00000278677|HPRD:09106|Vega:OTTHUMG00000014494	6	6p22.1	histone cluster 1, H2am	hsa05034(Alcoholism)//hsa05322(Systemic lupus erythematosus)				NM_003514
PSG4	ENSG00000243137	protein_coding	-	chr19:43696853-43711451	0.583966	1.23247	-2.11052	-1.0776	0.0064	0.5312	down	5672	PSBG-4|PSBG-9|PSG9	MIM:176393|HGNC:HGNC:9521|Ensembl:ENSG00000243137|HPRD:08893|Vega:OTTHUMG00000151544	19	19q13.2	pregnancy specific beta-1-glycoprotein 4		GO:0070062(extracellular exosome)		GO:0007565(female pregnancy)	NM_002780
PSG4	ENSG00000243137	protein_coding	-	chr19:43696853-43711451	0.583966	1.23247	-2.11052	-1.0776	0.0064	0.5312	down	5672	PSBG-4|PSBG-9|PSG9	MIM:176393|HGNC:HGNC:9521|Ensembl:ENSG00000243137|HPRD:08893|Vega:OTTHUMG00000151544	19	19q13.2	pregnancy specific beta-1-glycoprotein 4		GO:0070062(extracellular exosome)		GO:0007565(female pregnancy)	NM_213633
PSG4	ENSG00000243137	protein_coding	-	chr19:43696853-43711451	0.583966	1.23247	-2.11052	-1.0776	0.0064	0.5312	down	5672	PSBG-4|PSBG-9|PSG9	MIM:176393|HGNC:HGNC:9521|Ensembl:ENSG00000243137|HPRD:08893|Vega:OTTHUMG00000151544	19	19q13.2	pregnancy specific beta-1-glycoprotein 4		GO:0070062(extracellular exosome)		GO:0007565(female pregnancy)	NM_001276495
HIST1H3F	ENSG00000256316	protein_coding	-	chr6:26250369-26250835	17.4806	37.3821	-2.13849	-1.09659	5e-05	0.0128216	down	8968	H3/i|H3FI	MIM:602816|HGNC:HGNC:4773|Ensembl:ENSG00000277775|HPRD:11910|Vega:OTTHUMG00000014435	6	6p22.2	histone cluster 1, H3f	hsa05034(Alcoholism)//hsa05202(Transcriptional misregulation in cancer)//hsa05322(Systemic lupus erythematosus)				NM_021018
