# Supplementary material for: Integrated Analysis of the Altered lncRNAs and mRNAs Expression in 293T Cells after Ionizing Radiation Exposure
Source: Int J Mol Sci. 2019 Jun 18;20(12):2968. doi: 10.3390/ijms20122968 (PMC6627384; doi:10.3390/ijms20122968)
Supplement: Supplementary file 1 [file ijms-20-02968-s001.zip › Supplementary Table/S5-GO analysis-lncRNAs.xls]

## Sheet: MF-up
GO.ID	Term	Ontology	Count	Pop.Hits	List.Total	Pop.Total	Fold.Enrichment	Pvalue	FDR	Enrichment.Score	Gene.Ratio	GENES
GO:0042887	amide transmembrane transporter activity	Molecular function	1	10	2	15711	785.55	0.00127263	0.79224	2.8953	0.5	SLC38A3
GO:0015238	drug transmembrane transporter activity	Molecular function	1	16	2	15711	490.969	0.00203582	0.79224	2.69126	0.5	SLC38A3
GO:0090484	drug transporter activity	Molecular function	1	20	2	15711	392.775	0.00254445	0.79224	2.59441	0.5	SLC38A3
GO:0015175	neutral amino acid transmembrane transporter activity	Molecular function	1	24	2	15711	327.312	0.00305295	0.79224	2.51528	0.5	SLC38A3
GO:0015179	L-amino acid transmembrane transporter activity	Molecular function	1	41	2	15711	191.598	0.00521263	1	2.28294	0.5	SLC38A3
GO:0015297	antiporter activity	Molecular function	1	62	2	15711	126.702	0.00787724	1	2.10363	0.5	SLC38A3
GO:0015171	amino acid transmembrane transporter activity	Molecular function	1	64	2	15711	122.742	0.00813082	1	2.08987	0.5	SLC38A3
GO:0046943	carboxylic acid transmembrane transporter activity	Molecular function	1	99	2	15711	79.3485	0.0125633	1	1.9009	0.5	SLC38A3
GO:0005342	organic acid transmembrane transporter activity	Molecular function	1	102	2	15711	77.0147	0.0129428	1	1.88797	0.5	SLC38A3
GO:0015293	symporter activity	Molecular function	1	129	2	15711	60.8953	0.0163547	1	1.78636	0.5	SLC38A3
GO:0008514	organic anion transmembrane transporter activity	Molecular function	1	135	2	15711	58.1889	0.0171121	1	1.7667	0.5	SLC38A3
GO:0015291	secondary active transmembrane transporter activity	Molecular function	1	189	2	15711	41.5635	0.0239156	1	1.62132	0.5	SLC38A3
GO:0008509	anion transmembrane transporter activity	Molecular function	1	248	2	15711	31.6754	0.0313221	1	1.50415	0.5	SLC38A3
GO:0022804	active transmembrane transporter activity	Molecular function	1	303	2	15711	25.9257	0.038201	1	1.41793	0.5	SLC38A3

## Sheet: BP-up
GO.ID	Term	Ontology	Count	Pop.Hits	List.Total	Pop.Total	Fold.Enrichment	Pvalue	FDR	Enrichment.Score	Gene.Ratio	GENES
GO:0015802	basic amino acid transport	Biological process	1	12	3	16119	447.75	0.00223187	1	2.65133	0.333333	SLC38A3
GO:0045117	azole transport	Biological process	1	17	3	16119	316.059	0.00316083	1	2.5002	0.333333	SLC38A3
GO:0015804	neutral amino acid transport	Biological process	1	29	3	16119	185.276	0.00538799	1	2.26857	0.333333	SLC38A3
GO:0015807	L-amino acid transport	Biological process	1	51	3	16119	105.353	0.00946249	1	2.02399	0.333333	SLC38A3
GO:0006865	amino acid transport	Biological process	1	142	3	16119	37.838	0.0261979	1	1.58173	0.333333	SLC38A3
GO:0006814	sodium ion transport	Biological process	1	186	3	16119	28.8871	0.0342217	1	1.4657	0.333333	SLC38A3
GO:0046942	carboxylic acid transport	Biological process	1	259	3	16119	20.7452	0.0474365	1	1.32389	0.333333	SLC38A3
GO:0042886	amide transport	Biological process	1	260	3	16119	20.6654	0.0476167	1	1.32224	0.333333	SLC38A3
GO:0015849	organic acid transport	Biological process	1	261	3	16119	20.5862	0.0477968	1	1.3206	0.333333	SLC38A3

## Sheet: CC-up
GO.ID	Term	Ontology	Count	Pop.Hits	List.Total	Pop.Total	Fold.Enrichment	Pvalue	FDR	Enrichment.Score	Gene.Ratio	GENES
GO:0032580	Golgi cisterna membrane	Cellular component	1	71	4	17280	60.8451	0.0163356	1	1.78687	0.25	GOLGA8A
GO:0031985	Golgi cisterna	Cellular component	1	88	4	17280	49.0909	0.020217	1	1.69428	0.25	GOLGA8A
GO:0031984	organelle subcompartment	Cellular component	1	92	4	17280	46.9565	0.0211286	1	1.67513	0.25	GOLGA8A
GO:0005795	Golgi stack	Cellular component	1	118	4	17280	36.6102	0.0270386	1	1.56802	0.25	GOLGA8A

## Sheet: MF-down
GO.ID	Term	Ontology	Count	Pop.Hits	List.Total	Pop.Total	Fold.Enrichment	Pvalue	FDR	Enrichment.Score	Gene.Ratio	GENES
GO:0036002	pre-mRNA binding	Molecular function	1	13	2	15711	604.269	0.00165426	1	2.7814	0.5	SLBP
GO:0003729	mRNA binding	Molecular function	1	110	2	15711	71.4136	0.0139543	1	1.85529	0.5	SLBP

## Sheet: BP-down
GO.ID	Term	Ontology	Count	Pop.Hits	List.Total	Pop.Total	Fold.Enrichment	Pvalue	FDR	Enrichment.Score	Gene.Ratio	GENES
GO:0002227	innate immune response in mucosa	Biological process	1	19	3	16119	282.789	0.00353225	1	2.45195	0.333333	HIST1H2BJ
GO:0008334	histone mRNA metabolic process	Biological process	1	24	3	16119	223.875	0.00446041	1	2.35063	0.333333	SLBP
GO:0019731	antibacterial humoral response	Biological process	1	28	3	16119	191.893	0.00520252	1	2.28379	0.333333	HIST1H2BJ
GO:0043207	response to external biotic stimulus	Biological process	2	682	3	16119	15.7566	0.0052121	1	2.28299	0.666667	IVNS1ABP//HIST1H2BJ
GO:0051707	response to other organism	Biological process	2	682	3	16119	15.7566	0.0052121	1	2.28299	0.666667	IVNS1ABP//HIST1H2BJ
GO:0006396	RNA processing	Biological process	2	704	3	16119	15.2642	0.00554884	1	2.2558	0.666667	SLBP//IVNS1ABP
GO:0002385	mucosal immune response	Biological process	1	30	3	16119	179.1	0.00557343	1	2.25388	0.333333	HIST1H2BJ
GO:0009607	response to biotic stimulus	Biological process	2	714	3	16119	15.0504	0.00570528	1	2.24372	0.666667	IVNS1ABP//HIST1H2BJ
GO:0002251	organ or tissue specific immune response	Biological process	1	32	3	16119	167.906	0.00594426	1	2.2259	0.333333	HIST1H2BJ
GO:0019730	antimicrobial humoral response	Biological process	1	32	3	16119	167.906	0.00594426	1	2.2259	0.333333	HIST1H2BJ
GO:0033260	nuclear cell cycle DNA replication	Biological process	1	34	3	16119	158.029	0.00631499	1	2.19963	0.333333	SLBP
GO:0044786	cell cycle DNA replication	Biological process	1	43	3	16119	124.953	0.00798214	1	2.09788	0.333333	SLBP
GO:0006369	termination of RNA polymerase II transcription	Biological process	1	46	3	16119	116.804	0.00853744	1	2.06867	0.333333	SLBP
GO:0006259	DNA metabolic process	Biological process	2	928	3	16119	11.5797	0.00955296	1	2.01986	0.666667	HIST1H2BJ//SLBP
GO:0050830	defense response to Gram-positive bacterium	Biological process	1	54	3	16119	99.5	0.0100172	1	1.99925	0.333333	HIST1H2BJ
GO:0006383	transcription from RNA polymerase III promoter	Biological process	1	57	3	16119	94.2632	0.0105718	1	1.97585	0.333333	IVNS1ABP
GO:0006406	mRNA export from nucleus	Biological process	1	72	3	16119	74.625	0.0133414	1	1.8748	0.333333	SLBP
GO:2001243	negative regulation of intrinsic apoptotic signaling pathway	Biological process	1	73	3	16119	73.6027	0.0135258	1	1.86884	0.333333	IVNS1ABP
GO:0006405	RNA export from nucleus	Biological process	1	81	3	16119	66.3333	0.0150007	1	1.82389	0.333333	SLBP
GO:0006353	DNA-templated transcription, termination	Biological process	1	87	3	16119	61.7586	0.0161058	1	1.79302	0.333333	SLBP
GO:0006334	nucleosome assembly	Biological process	1	94	3	16119	57.1596	0.0173941	1	1.7596	0.333333	HIST1H2BJ
GO:0031124	mRNA 3'-end processing	Biological process	1	94	3	16119	57.1596	0.0173941	1	1.7596	0.333333	SLBP
GO:0031497	chromatin assembly	Biological process	1	108	3	16119	49.75	0.0199674	1	1.69968	0.333333	HIST1H2BJ
GO:0031123	RNA 3'-end processing	Biological process	1	109	3	16119	49.2936	0.020151	1	1.6957	0.333333	SLBP
GO:0034728	nucleosome organization	Biological process	1	117	3	16119	45.9231	0.0216192	1	1.66516	0.333333	HIST1H2BJ
GO:2001242	regulation of intrinsic apoptotic signaling pathway	Biological process	1	123	3	16119	43.6829	0.0227194	1	1.6436	0.333333	IVNS1ABP
GO:0065004	protein-DNA complex assembly	Biological process	1	127	3	16119	42.3071	0.0234524	1	1.62981	0.333333	HIST1H2BJ
GO:0051028	mRNA transport	Biological process	1	129	3	16119	41.6512	0.0238188	1	1.62308	0.333333	SLBP
GO:0006333	chromatin assembly or disassembly	Biological process	1	132	3	16119	40.7045	0.0243681	1	1.61318	0.333333	HIST1H2BJ
GO:0090304	nucleic acid metabolic process	Biological process	3	4727	3	16119	3.40999	0.0252085	1	1.59845	1	SLBP//IVNS1ABP//HIST1H2BJ
GO:0051168	nuclear export	Biological process	1	137	3	16119	39.219	0.0252833	1	1.59717	0.333333	SLBP
GO:0006323	DNA packaging	Biological process	1	145	3	16119	37.0552	0.0267464	1	1.57273	0.333333	HIST1H2BJ
GO:0050657	nucleic acid transport	Biological process	1	149	3	16119	36.0604	0.0274774	1	1.56102	0.333333	SLBP
GO:0050658	RNA transport	Biological process	1	149	3	16119	36.0604	0.0274774	1	1.56102	0.333333	SLBP
GO:0051236	establishment of RNA localization	Biological process	1	149	3	16119	36.0604	0.0274774	1	1.56102	0.333333	SLBP
GO:0071824	protein-DNA complex subunit organization	Biological process	1	150	3	16119	35.82	0.0276601	1	1.55815	0.333333	HIST1H2BJ
GO:0006403	RNA localization	Biological process	1	156	3	16119	34.4423	0.0287557	1	1.54128	0.333333	SLBP
GO:0006959	humoral immune response	Biological process	1	170	3	16119	31.6059	0.0313091	1	1.50433	0.333333	HIST1H2BJ
GO:2001234	negative regulation of apoptotic signaling pathway	Biological process	1	170	3	16119	31.6059	0.0313091	1	1.50433	0.333333	IVNS1ABP
GO:0015931	nucleobase-containing compound transport	Biological process	1	178	3	16119	30.1854	0.0327661	1	1.48457	0.333333	SLBP
GO:0042742	defense response to bacterium	Biological process	1	182	3	16119	29.522	0.0334941	1	1.47503	0.333333	HIST1H2BJ
GO:0071103	DNA conformation change	Biological process	1	201	3	16119	26.7313	0.036947	1	1.43242	0.333333	HIST1H2BJ
GO:0009605	response to external stimulus	Biological process	2	1942	3	16119	5.53347	0.040033	1	1.39758	0.666667	IVNS1ABP//HIST1H2BJ
GO:0051704	multi-organism process	Biological process	2	2081	3	16119	5.16386	0.0456831	1	1.34024	0.666667	IVNS1ABP//HIST1H2BJ
GO:0097193	intrinsic apoptotic signaling pathway	Biological process	1	267	3	16119	20.1236	0.0488773	1	1.31089	0.333333	IVNS1ABP

## Sheet: CC-down
GO.ID	Term	Ontology	Count	Pop.Hits	List.Total	Pop.Total	Fold.Enrichment	Pvalue	FDR	Enrichment.Score	Gene.Ratio	GENES
GO:0005654	nucleoplasm	Cellular component	3	1451	3	17280	11.909	0.000590946	0.390615	3.22845	1	IVNS1ABP//SLBP//HIST1H2BJ
GO:0031981	nuclear lumen	Cellular component	3	2155	3	17280	8.01856	0.00193723	0.440441	2.71282	1	IVNS1ABP//SLBP//HIST1H2BJ
GO:0044428	nuclear part	Cellular component	3	2551	3	17280	6.77381	0.00321414	0.440441	2.49294	1	IVNS1ABP//SLBP//HIST1H2BJ
GO:0030529	ribonucleoprotein complex	Cellular component	2	625	3	17280	18.432	0.00382434	0.440441	2.41744	0.666667	IVNS1ABP//SLBP
GO:0070013	intracellular organelle lumen	Cellular component	3	2770	3	17280	6.23827	0.00411541	0.440441	2.38559	1	IVNS1ABP//SLBP//HIST1H2BJ
GO:0043233	organelle lumen	Cellular component	3	2828	3	17280	6.11033	0.00437947	0.440441	2.35858	1	IVNS1ABP//SLBP//HIST1H2BJ
GO:0031974	membrane-enclosed lumen	Cellular component	3	2888	3	17280	5.98338	0.00466428	0.440441	2.33122	1	IVNS1ABP//SLBP//HIST1H2BJ
GO:0000786	nucleosome	Cellular component	1	67	3	17280	85.9701	0.0115876	0.83424	1.93601	0.333333	HIST1H2BJ
GO:1990104	DNA bending complex	Cellular component	1	67	3	17280	85.9701	0.0115876	0.83424	1.93601	0.333333	HIST1H2BJ
GO:0044815	DNA packaging complex	Cellular component	1	73	3	17280	78.9041	0.0126209	0.83424	1.89891	0.333333	HIST1H2BJ
GO:0032991	macromolecular complex	Cellular component	3	4443	3	17280	3.88926	0.0169895	1	1.76982	1	SLBP//IVNS1ABP//HIST1H2BJ
GO:0005681	spliceosomal complex	Cellular component	1	150	3	17280	38.4	0.0258177	1	1.58808	0.333333	IVNS1ABP
GO:0005667	transcription factor complex	Cellular component	1	258	3	17280	22.3256	0.0441287	1	1.35528	0.333333	IVNS1ABP
GO:0032993	protein-DNA complex	Cellular component	1	277	3	17280	20.7942	0.0473262	1	1.3249	0.333333	HIST1H2BJ
GO:0005634	nucleus	Cellular component	3	6330	3	17280	2.72986	0.0491416	1	1.30855	1	IVNS1ABP//SLBP//HIST1H2BJ
