# Supplementary material for: Integrated Analysis of the Altered lncRNAs and mRNAs Expression in 293T Cells after Ionizing Radiation Exposure
Source: Int J Mol Sci. 2019 Jun 18;20(12):2968. doi: 10.3390/ijms20122968 (PMC6627384; doi:10.3390/ijms20122968)
Supplement: Supplementary file 1 [file ijms-20-02968-s001.zip › Supplementary Table/S6-GO analysis-mRNAs.xls]

## Sheet: MF-up
GO.ID	Term	Ontology	Count	Pop.Hits	List.Total	Pop.Total	Fold.Enrichment	Pvalue	FDR	Enrichment.Score	Gene.Ratio	GENES
GO:0005488	binding	Molecular function	71	12580	74	15711	1.19826	8.30713e-05	0.086228	4.08055	0.959459	ESRRB//ITGA3//ADAMTSL4//ENPP3//RNASE4//ZNF737//ZNF525//SP110//ZNF331//SP100//TCEA3//ZNF20//DLX3//PLAC8//CBFA2T3//S100A4//SCNN1A//WAS//SKAP1//WNT11//TLR5//EGF//FNDC5//CYP4F22//LOXL4//CPS1//DGKB//MEGF6//RASGRP3//EFEMP2//PLCB2//DCHS2//FAM20C//MPZL2//KLK8//COL7A1//APOBEC3H//DES//NQO1//MTUS2//MAGEA2B//TJP3//DISC1//TMEM173//MST1R//OPRD1//G0S2//LDLRAD4//CACNA1C//PARP10//MYOM2//RASSF9//ACVRL1//GABBR2//AB…
GO:0046872	metal ion binding	Molecular function	33	4016	74	15711	1.74459	0.000287472	0.139885	3.5414	0.445946	CYP4F22//LOXL4//CPS1//DGKB//EGF//MEGF6//RASGRP3//EFEMP2//PLCB2//DCHS2//FAM20C//S100A4//ZDHHC19//APOBEC3H//PRICKLE2//ESRRB//PDZRN3//SP110//ZNF331//LIMS2//TRIM54//TCEA3//ZNF737//KLF2//ZNF525//AMPD3//CFI//ITGA3//ENPP3//ZNF20//CACNA1C//CBFA2T3//ACVRL1
GO:0043169	cation binding	Molecular function	33	4086	74	15711	1.7147	0.000404293	0.139885	3.3933	0.445946	CYP4F22//LOXL4//CPS1//DGKB//EGF//MEGF6//RASGRP3//EFEMP2//PLCB2//DCHS2//FAM20C//S100A4//ZDHHC19//APOBEC3H//PRICKLE2//ESRRB//PDZRN3//SP110//ZNF331//LIMS2//TRIM54//TCEA3//ZNF737//KLF2//ZNF525//AMPD3//CFI//ITGA3//ENPP3//ZNF20//CACNA1C//CBFA2T3//ACVRL1
GO:0005509	calcium ion binding	Molecular function	10	676	74	15711	3.14069	0.00121406	0.256363	2.91576	0.135135	CPS1//DGKB//EGF//MEGF6//RASGRP3//EFEMP2//PLCB2//DCHS2//FAM20C//S100A4
GO:0005044	scavenger receptor activity	Molecular function	3	45	74	15711	14.1541	0.00123489	0.256363	2.90837	0.0405405	CFI//ENPP3//LOXL4
GO:0038024	cargo receptor activity	Molecular function	3	62	74	15711	10.2731	0.00310831	0.537738	2.50748	0.0405405	CFI//ENPP3//LOXL4
GO:0019900	kinase binding	Molecular function	7	475	74	15711	3.12879	0.00694685	1	2.15821	0.0945946	TMEM173//ACTA2//WAS//SKAP1//ACVRL1//RASGRP3//SP100
GO:0019239	deaminase activity	Molecular function	2	29	74	15711	14.6421	0.00818416	1	2.08703	0.027027	AMPD3//APOBEC3H
GO:0016814	hydrolase activity, acting on carbon-nitrogen (but not peptide) bonds, in cyclic amidines	Molecular function	2	34	74	15711	12.4889	0.0111386	1	1.95317	0.027027	AMPD3//APOBEC3H
GO:0043167	ion binding	Molecular function	37	5932	74	15711	1.32426	0.0209551	1	1.67871	0.5	CYP4F22//LOXL4//CPS1//DGKB//EGF//MEGF6//RASGRP3//EFEMP2//PLCB2//DCHS2//FAM20C//S100A4//MST1R//ABCB4//ACTA2//ACVRL1//ZDHHC19//APOBEC3H//PRICKLE2//ESRRB//PDZRN3//SP110//ZNF331//LIMS2//TRIM54//TCEA3//TMEM173//ZNF737//KLF2//ZNF525//AMPD3//CFI//ITGA3//ENPP3//ZNF20//CACNA1C//CBFA2T3
GO:0030295	protein kinase activator activity	Molecular function	2	48	74	15711	8.84628	0.0214692	1	1.66818	0.027027	EGF//WNT11
GO:0050840	extracellular matrix binding	Molecular function	2	50	74	15711	8.49243	0.0231754	1	1.63497	0.027027	ITGA3//OLFML2B
GO:0019209	kinase activator activity	Molecular function	2	54	74	15711	7.86336	0.0267488	1	1.5727	0.027027	WNT11//EGF
GO:0004175	endopeptidase activity	Molecular function	5	379	74	15711	2.80093	0.033068	1	1.48059	0.0675676	ADAMTSL4//KLK8//CFI//ST14//CPS1
GO:0004252	serine-type endopeptidase activity	Molecular function	3	151	74	15711	4.2181	0.0343717	1	1.4638	0.0405405	KLK8//CFI//ST14
GO:0046914	transition metal ion binding	Molecular function	12	1449	74	15711	1.75827	0.0374761	1	1.42625	0.162162	CYP4F22//LOXL4//ZDHHC19//APOBEC3H//PRICKLE2//ESRRB//PDZRN3//SP110//ZNF331//LIMS2//TRIM54//TCEA3
GO:0046332	SMAD binding	Molecular function	2	68	74	15711	6.24444	0.0408308	1	1.38901	0.027027	LDLRAD4//ACVRL1
GO:0008331	high voltage-gated calcium channel activity	Molecular function	1	10	74	15711	21.2311	0.0461278	1	1.33604	0.0135135	CACNA1C
GO:0016595	glutamate binding	Molecular function	1	10	74	15711	21.2311	0.0461278	1	1.33604	0.0135135	CPS1
GO:0019992	diacylglycerol binding	Molecular function	1	10	74	15711	21.2311	0.0461278	1	1.33604	0.0135135	RASGRP3
GO:0008236	serine-type peptidase activity	Molecular function	3	172	74	15711	3.7031	0.0475226	1	1.3231	0.0405405	KLK8//CFI//ST14
GO:0017171	serine hydrolase activity	Molecular function	3	175	74	15711	3.63961	0.0495773	1	1.30472	0.0405405	KLK8//CFI//ST14
GO:0002020	protease binding	Molecular function	2	76	74	15711	5.58713	0.0498773	1	1.3021	0.027027	ITGA3//ADAMTSL4

## Sheet: BP-up
GO.ID	Term	Ontology	Count	Pop.Hits	List.Total	Pop.Total	Fold.Enrichment	Pvalue	FDR	Enrichment.Score	Gene.Ratio	GENES
GO:0000060	protein import into nucleus, translocation	Biological process	3	40	76	16119	15.9069	0.000877859	1	3.05658	0.0394737	PARP10//TMEM173//OPRD1
GO:0030855	epithelial cell differentiation	Biological process	9	549	76	16119	3.47692	0.00108052	1	2.96637	0.118421	ST14//ACVRL1//INSC//KLF2//WNT11//CPS1//DLX3//FAM20C//ACTA2
GO:2000060	positive regulation of protein ubiquitination involved in ubiquitin-dependent protein catabolic process	Biological process	2	11	76	16119	38.5622	0.00117388	1	2.93038	0.0263158	EGF//DISC1
GO:0044707	single-multicellular organism process	Biological process	43	6286	76	16119	1.45084	0.0013936	1	2.85586	0.565789	FAM20C//EGF//ACVRL1//DLX3//WNT11//KLF2//TENM4//DISC1//ITGA3//ESRRB//S100A4//APOBEC3H//CCDC78//DES//ACTA2//MYOM2//DGKB//EFEMP2//WAS//MST1R//TRIM54//INSC//NCAM1//CACNA1C//CPS1//FAM65B//SCNN1A//KLK8//OPRD1//COL7A1//TLR5//SP100//LDLRAD4//ST14//CBFA2T3//PRICKLE2//TMEM173//HLA-DRB5//MPZL2//PLAC8//PLCB2//AMPD3//LIMS2
GO:0031644	regulation of neurological system process	Biological process	3	47	76	16119	13.5378	0.00140707	1	2.85169	0.0394737	KLK8//TENM4//OPRD1
GO:0030154	cell differentiation	Biological process	27	3269	76	16119	1.75175	0.00142621	1	2.84582	0.355263	WNT11//DISC1//ITGA3//ESRRB//S100A4//APOBEC3H//NCAM1//CACNA1C//LDLRAD4//ST14//CBFA2T3//PRICKLE2//TENM4//ACVRL1//MPZL2//COL7A1//FAM20C//KLF2//KLK8//PLAC8//INSC//CPS1//DLX3//ACTA2//FNDC5//TRIM54//FAM65B
GO:0051239	regulation of multicellular organismal process	Biological process	20	2123	76	16119	1.99804	0.00157788	1	2.80193	0.263158	DISC1//DES//CPS1//SP100//ACVRL1//ITGA3//LDLRAD4//CACNA1C//EGF//FAM20C//KLK8//TENM4//TMEM173//HLA-DRB5//KLF2//TLR5//WNT11//PLAC8//OPRD1//LIMS2
GO:0033158	regulation of protein import into nucleus, translocation	Biological process	2	17	76	16119	24.952	0.00284998	1	2.54516	0.0263158	PARP10//TMEM173
GO:0060429	epithelium development	Biological process	12	1025	76	16119	2.48303	0.00291125	1	2.53592	0.157895	COL7A1//WAS//ST14//ACVRL1//EGF//INSC//KLF2//WNT11//CPS1//DLX3//FAM20C//ACTA2
GO:0032501	multicellular organismal process	Biological process	43	6510	76	16119	1.40092	0.00309336	1	2.50957	0.565789	FAM20C//EGF//ACVRL1//DLX3//WNT11//KLF2//TENM4//DISC1//ITGA3//ESRRB//S100A4//APOBEC3H//CCDC78//DES//ACTA2//MYOM2//DGKB//EFEMP2//WAS//MST1R//TRIM54//INSC//NCAM1//CACNA1C//CPS1//FAM65B//SCNN1A//KLK8//OPRD1//COL7A1//TLR5//SP100//LDLRAD4//ST14//CBFA2T3//PRICKLE2//TMEM173//HLA-DRB5//MPZL2//PLAC8//PLCB2//AMPD3//LIMS2
GO:2000058	regulation of protein ubiquitination involved in ubiquitin-dependent protein catabolic process	Biological process	2	18	76	16119	23.5658	0.00319646	1	2.49533	0.0263158	EGF//DISC1
GO:0048869	cellular developmental process	Biological process	27	3470	76	16119	1.65028	0.00350809	1	2.45493	0.355263	KLF2//WNT11//DISC1//ITGA3//ESRRB//S100A4//APOBEC3H//NCAM1//CACNA1C//LDLRAD4//TRIM54//FAM65B//ST14//CBFA2T3//PRICKLE2//TENM4//ACVRL1//MPZL2//COL7A1//FAM20C//KLK8//PLAC8//INSC//CPS1//DLX3//ACTA2//FNDC5
GO:0009888	tissue development	Biological process	16	1657	76	16119	2.04796	0.00401477	1	2.39634	0.210526	S100A4//COL7A1//WAS//LDLRAD4//ST14//WNT11//FAM20C//ACVRL1//ITGA3//EGF//TENM4//INSC//KLF2//CPS1//DLX3//ACTA2
GO:2000177	regulation of neural precursor cell proliferation	Biological process	3	68	76	16119	9.357	0.00405179	1	2.39235	0.0394737	DISC1//EGF//LIMS2
GO:0070201	regulation of establishment of protein localization	Biological process	7	440	76	16119	3.37419	0.00465766	1	2.33183	0.0921053	PARP10//TMEM173//EGF//SP100//TLR5//ITGA3//HLA-DRB5
GO:0048513	organ development	Biological process	23	2861	76	16119	1.70504	0.00526786	1	2.27837	0.302632	S100A4//DLX3//APOBEC3H//WNT11//ITGA3//FAM65B//COL7A1//WAS//TLR5//LDLRAD4//DISC1//EGF//ST14//FAM20C//CBFA2T3//ACVRL1//MPZL2//KLF2//TENM4//INSC//CPS1//ACTA2//LIMS2
GO:0042787	protein ubiquitination involved in ubiquitin-dependent protein catabolic process	Biological process	3	75	76	16119	8.48368	0.00533236	1	2.27308	0.0394737	EGF//DISC1//HECW2
GO:0048525	negative regulation of viral process	Biological process	3	75	76	16119	8.48368	0.00533236	1	2.27308	0.0394737	SP100//PARP10//APOBEC3H
GO:0060333	interferon-gamma-mediated signaling pathway	Biological process	3	75	76	16119	8.48368	0.00533236	1	2.27308	0.0394737	HLA-DRB5//NCAM1//SP100
GO:0044767	single-organism developmental process	Biological process	35	5110	76	16119	1.45269	0.00606468	1	2.21719	0.460526	KLF2//FAM20C//EGF//ACVRL1//DLX3//WNT11//TENM4//DISC1//ITGA3//ESRRB//S100A4//APOBEC3H//MST1R//TRIM54//INSC//NCAM1//CACNA1C//CPS1//FAM65B//NQO1//COL7A1//WAS//TLR5//LDLRAD4//ST14//CBFA2T3//PRICKLE2//KLK8//MPZL2//SP100//PLAC8//ACTA2//FNDC5//MAGEA2B//LIMS2
GO:0031641	regulation of myelination	Biological process	2	25	76	16119	16.9674	0.00613535	1	2.21216	0.0263158	KLK8//TENM4
GO:0045087	innate immune response	Biological process	10	861	76	16119	2.46332	0.00699432	1	2.15525	0.131579	TMEM173//TLR5//SP100//HLA-DRB5//NCAM1//APOBEC3H//EGF//CFI//MST1R//WAS
GO:0030336	negative regulation of cell migration	Biological process	4	161	76	16119	5.26937	0.00704525	1	2.1521	0.0526316	SP100//ACVRL1//WNT11//LDLRAD4
GO:0071310	cellular response to organic substance	Biological process	16	1757	76	16119	1.9314	0.00706839	1	2.15068	0.210526	ACVRL1//EGF//ITGA3//HLA-DRB5//NCAM1//SP100//LDLRAD4//TMEM173//MST1R//FAM20C//ESRRB//CPS1//TLR5//WNT11//KLF2//OPRD1
GO:0032502	developmental process	Biological process	35	5162	76	16119	1.43805	0.00722594	1	2.14111	0.460526	KLF2//FAM20C//EGF//ACVRL1//DLX3//WNT11//TENM4//DISC1//ITGA3//ESRRB//S100A4//APOBEC3H//MST1R//TRIM54//MPZL2//INSC//NCAM1//CACNA1C//CPS1//FAM65B//NQO1//COL7A1//WAS//TLR5//LDLRAD4//ST14//CBFA2T3//PRICKLE2//KLK8//SP100//PLAC8//ACTA2//FNDC5//MAGEA2B//LIMS2
GO:2000146	negative regulation of cell motility	Biological process	4	165	76	16119	5.14163	0.00767035	1	2.11519	0.0526316	SP100//ACVRL1//WNT11//LDLRAD4
GO:0030198	extracellular matrix organization	Biological process	6	371	76	16119	3.43006	0.00806931	1	2.09316	0.0789474	COL7A1//OLFML2B//EFEMP2//ITGA3//NCAM1//ADAMTSL4
GO:0043062	extracellular structure organization	Biological process	6	372	76	16119	3.42084	0.00817148	1	2.0877	0.0789474	COL7A1//OLFML2B//EFEMP2//ITGA3//NCAM1//ADAMTSL4
GO:0060487	lung epithelial cell differentiation	Biological process	2	29	76	16119	14.627	0.00820282	1	2.08604	0.0263158	KLF2//INSC
GO:0051271	negative regulation of cellular component movement	Biological process	4	170	76	16119	4.9904	0.00850179	1	2.07049	0.0526316	SP100//ACVRL1//WNT11//LDLRAD4
GO:0051223	regulation of protein transport	Biological process	6	377	76	16119	3.37547	0.00869638	1	2.06066	0.0789474	PARP10//TMEM173//EGF//SP100//TLR5//HLA-DRB5
GO:0060479	lung cell differentiation	Biological process	2	30	76	16119	14.1395	0.00876208	1	2.05739	0.0263158	INSC//KLF2
GO:0048731	system development	Biological process	28	3891	76	16119	1.52623	0.0089147	1	2.04989	0.368421	FAM20C//EGF//ACVRL1//DLX3//DISC1//ITGA3//S100A4//APOBEC3H//WNT11//INSC//NCAM1//CACNA1C//CPS1//FAM65B//COL7A1//WAS//TLR5//LDLRAD4//ST14//CBFA2T3//PRICKLE2//KLK8//TENM4//MPZL2//KLF2//SP100//ACTA2//LIMS2
GO:0044057	regulation of system process	Biological process	6	380	76	16119	3.34882	0.00902274	1	2.04466	0.0789474	DES//CPS1//CACNA1C//KLK8//TENM4//OPRD1
GO:0007275	multicellular organismal development	Biological process	31	4459	76	16119	1.47451	0.00906837	1	2.04247	0.407895	FAM20C//EGF//ACVRL1//DLX3//KLF2//TENM4//DISC1//ITGA3//ESRRB//S100A4//APOBEC3H//WNT11//INSC//NCAM1//CACNA1C//CPS1//FAM65B//COL7A1//WAS//TLR5//LDLRAD4//ST14//CBFA2T3//PRICKLE2//KLK8//MPZL2//SP100//ACTA2//LIMS2//MST1R//TRIM54
GO:0010596	negative regulation of endothelial cell migration	Biological process	2	31	76	16119	13.6834	0.00933797	1	2.02975	0.0263158	ACVRL1//SP100
GO:0048584	positive regulation of response to stimulus	Biological process	14	1498	76	16119	1.98217	0.00960547	1	2.01748	0.184211	TMEM173//TLR5//EGF//CFI//SKAP1//ACVRL1//HLA-DRB5//WAS//DISC1//S100A4//MST1R//WNT11//LIMS2//G0S2
GO:0046822	regulation of nucleocytoplasmic transport	Biological process	4	178	76	16119	4.76611	0.00995146	1	2.00211	0.0526316	PARP10//TMEM173//EGF//SP100
GO:0030324	lung development	Biological process	4	183	76	16119	4.63589	0.0109344	1	1.96121	0.0526316	WNT11//INSC//KLF2//ITGA3
GO:0071346	cellular response to interferon-gamma	Biological process	3	98	76	16119	6.49262	0.0111201	1	1.95389	0.0394737	HLA-DRB5//NCAM1//SP100
GO:0050873	brown fat cell differentiation	Biological process	2	34	76	16119	12.476	0.0111637	1	1.95219	0.0263158	FNDC5//PLAC8
GO:0048522	positive regulation of cellular process	Biological process	27	3770	76	16119	1.51896	0.0112076	1	1.95049	0.355263	EGF//ACVRL1//DISC1//MST1R//PLAC8//SKAP1//ITGA3//SP100//WNT11//HLA-DRB5//TENM4//OPRD1//TLR5//KLF2//ADAMTSL4//S100A4//NQO1//FAM20C//DLX3//ESRRB//TMEM173//CBFA2T3//MAGEA2B//FNDC5//WAS//LIMS2//G0S2
GO:0006936	muscle contraction	Biological process	5	286	76	16119	3.7079	0.0112648	1	1.94828	0.0657895	CCDC78//CACNA1C//ACTA2//DES//MYOM2
GO:0032880	regulation of protein localization	Biological process	7	524	76	16119	2.83329	0.011666	1	1.93308	0.0921053	PARP10//TMEM173//EGF//SP100//TLR5//ITGA3//HLA-DRB5
GO:0030323	respiratory tube development	Biological process	4	187	76	16119	4.53673	0.0117644	1	1.92943	0.0526316	ITGA3//WNT11//INSC//KLF2
GO:0006955	immune response	Biological process	13	1379	76	16119	1.99942	0.0117898	1	1.92849	0.171053	TMEM173//TLR5//HLA-DRB5//CFI//WAS//SKAP1//SP100//EGF//APOBEC3H//MST1R//NCAM1//OPRD1//ENPP3
GO:0034394	protein localization to cell surface	Biological process	2	36	76	16119	11.7829	0.012461	1	1.90445	0.0263158	EGF//WNT11
GO:0060393	regulation of pathway-restricted SMAD protein phosphorylation	Biological process	2	38	76	16119	11.1627	0.0138209	1	1.85946	0.0263158	ACVRL1//LDLRAD4
GO:0040013	negative regulation of locomotion	Biological process	4	197	76	16119	4.30644	0.014014	1	1.85344	0.0526316	SP100//ACVRL1//WNT11//LDLRAD4
GO:0043901	negative regulation of multi-organism process	Biological process	3	108	76	16119	5.89145	0.0144362	1	1.84055	0.0394737	SP100//PARP10//APOBEC3H
GO:2000179	positive regulation of neural precursor cell proliferation	Biological process	2	39	76	16119	10.8765	0.014524	1	1.83791	0.0263158	DISC1//EGF
GO:0048518	positive regulation of biological process	Biological process	29	4225	76	16119	1.45578	0.0147269	1	1.83189	0.381579	EGF//ACVRL1//DISC1//TMEM173//TLR5//CFI//MST1R//PLAC8//CPS1//SKAP1//ITGA3//WNT11//SP100//HLA-DRB5//WAS//FAM20C//TENM4//OPRD1//KLF2//ADAMTSL4//S100A4//NQO1//DLX3//ESRRB//CBFA2T3//MAGEA2B//FNDC5//LIMS2//G0S2
GO:0010628	positive regulation of gene expression	Biological process	12	1264	76	16119	2.01353	0.0147543	1	1.83108	0.157895	EGF//SP100//WNT11//SKAP1//ACVRL1//KLF2//DLX3//ESRRB//TMEM173//PLAC8//CBFA2T3//ITGA3
GO:0043207	response to external biotic stimulus	Biological process	8	682	76	16119	2.48788	0.0147902	1	1.83003	0.105263	TMEM173//PLAC8//TLR5//MST1R//ACTA2//HLA-DRB5//CPS1//APOBEC3H
GO:0051707	response to other organism	Biological process	8	682	76	16119	2.48788	0.0147902	1	1.83003	0.105263	TMEM173//PLAC8//TLR5//MST1R//ACTA2//HLA-DRB5//CPS1//APOBEC3H
GO:0002253	activation of immune response	Biological process	6	424	76	16119	3.0013	0.0148748	1	1.82755	0.0789474	TMEM173//TLR5//CFI//HLA-DRB5//WAS//SKAP1
GO:0002376	immune system process	Biological process	18	2247	76	16119	1.699	0.015215	1	1.81773	0.236842	TMEM173//TLR5//APOBEC3H//HLA-DRB5//OPRD1//ENPP3//WAS//CFI//SKAP1//CBFA2T3//MPZL2//SP100//FAM20C//EGF//KLF2//MST1R//ITGA3//NCAM1
GO:0045071	negative regulation of viral genome replication	Biological process	2	40	76	16119	10.6046	0.0152422	1	1.81695	0.0263158	APOBEC3H//PARP10
GO:0050852	T cell receptor signaling pathway	Biological process	3	111	76	16119	5.73222	0.0155288	1	1.80886	0.0394737	HLA-DRB5//WAS//SKAP1
GO:0010633	negative regulation of epithelial cell migration	Biological process	2	42	76	16119	10.0996	0.0167235	1	1.77667	0.0263158	SP100//ACVRL1
GO:0060389	pathway-restricted SMAD protein phosphorylation	Biological process	2	42	76	16119	10.0996	0.0167235	1	1.77667	0.0263158	ACVRL1//LDLRAD4
GO:0060428	lung epithelium development	Biological process	2	42	76	16119	10.0996	0.0167235	1	1.77667	0.0263158	INSC//KLF2
GO:0060541	respiratory system development	Biological process	4	210	76	16119	4.03985	0.0173238	1	1.76136	0.0526316	ITGA3//WNT11//INSC//KLF2
GO:0031396	regulation of protein ubiquitination	Biological process	4	211	76	16119	4.0207	0.0175969	1	1.75456	0.0526316	MAGEA2B//PARP10//EGF//DISC1
GO:0034341	response to interferon-gamma	Biological process	3	118	76	16119	5.39217	0.0182555	1	1.73861	0.0394737	HLA-DRB5//NCAM1//SP100
GO:0009607	response to biotic stimulus	Biological process	8	714	76	16119	2.37638	0.018972	1	1.72189	0.105263	TMEM173//PLAC8//TLR5//MST1R//ACTA2//HLA-DRB5//CPS1//APOBEC3H
GO:0045893	positive regulation of transcription, DNA-templated	Biological process	11	1159	76	16119	2.01295	0.0195084	1	1.70978	0.144737	KLF2//DLX3//ESRRB//TMEM173//PLAC8//CBFA2T3//SKAP1//ACVRL1//EGF//SP100//WNT11
GO:0035295	tube development	Biological process	7	581	76	16119	2.55533	0.0195294	1	1.70931	0.0921053	CPS1//ITGA3//EGF//WNT11//INSC//KLF2//ACVRL1
GO:0033157	regulation of intracellular protein transport	Biological process	4	218	76	16119	3.8916	0.0195843	1	1.70809	0.0526316	PARP10//TMEM173//EGF//SP100
GO:0009653	anatomical structure morphogenesis	Biological process	18	2319	76	16119	1.64625	0.0205016	1	1.68821	0.236842	KLF2//EGF//ACVRL1//TENM4//ESRRB//S100A4//WNT11//NCAM1//CACNA1C//LDLRAD4//COL7A1//DLX3//SP100//ITGA3//KLK8//FAM20C//LIMS2//MPZL2
GO:0003012	muscle system process	Biological process	5	336	76	16119	3.15613	0.0211682	1	1.67432	0.0657895	CCDC78//DES//ACTA2//MYOM2//CACNA1C
GO:0050896	response to stimulus	Biological process	46	7785	76	16119	1.25321	0.0213671	1	1.67025	0.605263	RASGRP3//EGF//TMEM173//TLR5//HLA-DRB5//MST1R//WAS//PLAC8//ACTA2//DGKB//EFEMP2//ITGA3//TENM4//SP110//TRIM54//TNFRSF10C//RASSF9//ACVRL1//PLCB2//NQO1//ABCB4//OPRD1//ENPP3//CFI//SP100//BAIAP3//GABBR2//NCAM1//CACNA1C//KLK8//RNASE4//CPS1//SKAP1//LDLRAD4//FNDC5//DISC1//ESRRB//WNT11//KLF2//FAM20C//S100A4//APOBEC3H//MAGEA2B//G0S2//LIMS2//SCNN1A
GO:0061351	neural precursor cell proliferation	Biological process	3	126	76	16119	5.04981	0.0216778	1	1.66399	0.0394737	DISC1//EGF//LIMS2
GO:0006606	protein import into nucleus	Biological process	4	226	76	16119	3.75384	0.0220199	1	1.65719	0.0526316	OPRD1//EGF//PARP10//TMEM173
GO:0044744	protein targeting to nucleus	Biological process	4	226	76	16119	3.75384	0.0220199	1	1.65719	0.0526316	OPRD1//EGF//PARP10//TMEM173
GO:1902593	single-organism nuclear import	Biological process	4	226	76	16119	3.75384	0.0220199	1	1.65719	0.0526316	OPRD1//EGF//PARP10//TMEM173
GO:0021700	developmental maturation	Biological process	4	227	76	16119	3.73731	0.0223368	1	1.65098	0.0526316	ACVRL1//FAM20C//KLF2//DISC1
GO:1903320	regulation of protein modification by small protein conjugation or removal	Biological process	4	227	76	16119	3.73731	0.0223368	1	1.65098	0.0526316	MAGEA2B//PARP10//EGF//DISC1
GO:0010632	regulation of epithelial cell migration	Biological process	3	128	76	16119	4.97091	0.0225845	1	1.64619	0.0394737	SP100//ACVRL1//ITGA3
GO:0050880	regulation of blood vessel size	Biological process	3	128	76	16119	4.97091	0.0225845	1	1.64619	0.0394737	CPS1//ACTA2//CACNA1C
GO:0035150	regulation of tube size	Biological process	3	129	76	16119	4.93237	0.0230456	1	1.63741	0.0394737	CPS1//ACTA2//CACNA1C
GO:0051129	negative regulation of cellular component organization	Biological process	6	469	76	16119	2.71333	0.0231848	1	1.6348	0.0789474	TRIM54//LDLRAD4//ITGA3//OPRD1//KLK8//ACVRL1
GO:0061515	myeloid cell development	Biological process	2	50	76	16119	8.48368	0.0232257	1	1.63403	0.0263158	FAM20C//KLF2
GO:0051170	nuclear import	Biological process	4	230	76	16119	3.68856	0.0233043	1	1.63256	0.0526316	OPRD1//EGF//PARP10//TMEM173
GO:0044087	regulation of cellular component biogenesis	Biological process	6	474	76	16119	2.68471	0.0242686	1	1.61496	0.0789474	PARP10//LDLRAD4//OPRD1//WNT11//ACVRL1//WAS
GO:1902680	positive regulation of RNA biosynthetic process	Biological process	11	1199	76	16119	1.9458	0.0243932	1	1.61273	0.144737	EGF//SP100//WNT11//SKAP1//ACVRL1//KLF2//DLX3//ESRRB//TMEM173//PLAC8//CBFA2T3
GO:0009967	positive regulation of signal transduction	Biological process	10	1054	76	16119	2.01226	0.0257535	1	1.58916	0.131579	EGF//ACVRL1//DISC1//TLR5//S100A4//MST1R//WNT11//LIMS2//G0S2//SKAP1
GO:0061035	regulation of cartilage development	Biological process	2	53	76	16119	8.00348	0.0258914	1	1.58684	0.0263158	ACVRL1//WNT11
GO:0070887	cellular response to chemical stimulus	Biological process	17	2206	76	16119	1.63444	0.0260447	1	1.58428	0.223684	NQO1//ACVRL1//EGF//ITGA3//HLA-DRB5//NCAM1//SP100//LDLRAD4//TMEM173//MST1R//FAM20C//ESRRB//CPS1//KLF2//TLR5//WNT11//OPRD1
GO:0051254	positive regulation of RNA metabolic process	Biological process	11	1220	76	16119	1.91231	0.0272929	1	1.56395	0.144737	EGF//SP100//WNT11//SKAP1//ACVRL1//KLF2//DLX3//ESRRB//TMEM173//PLAC8//CBFA2T3
GO:0070509	calcium ion import	Biological process	2	55	76	16119	7.71244	0.0277343	1	1.55698	0.0263158	EGF//CACNA1C
GO:0009636	response to toxic substance	Biological process	3	139	76	16119	4.57753	0.0279377	1	1.55381	0.0394737	OPRD1//CPS1//NQO1
GO:0045069	regulation of viral genome replication	Biological process	2	57	76	16119	7.44183	0.0296286	1	1.52829	0.0263158	PARP10//APOBEC3H
GO:0060840	artery development	Biological process	2	57	76	16119	7.44183	0.0296286	1	1.52829	0.0263158	WNT11//ACVRL1
GO:0042306	regulation of protein import into nucleus	Biological process	3	143	76	16119	4.44948	0.0300377	1	1.52233	0.0394737	PARP10//TMEM173//EGF
GO:0050851	antigen receptor-mediated signaling pathway	Biological process	3	143	76	16119	4.44948	0.0300377	1	1.52233	0.0394737	HLA-DRB5//WAS//SKAP1
GO:0050909	sensory perception of taste	Biological process	2	58	76	16119	7.31352	0.0305946	1	1.51436	0.0263158	PLCB2//SCNN1A
GO:0051241	negative regulation of multicellular organismal process	Biological process	5	374	76	16119	2.83546	0.0316582	1	1.49951	0.0657895	KLK8//HLA-DRB5//KLF2//PLAC8//WNT11
GO:0003018	vascular process in circulatory system	Biological process	3	146	76	16119	4.35806	0.031666	1	1.49941	0.0394737	CPS1//ACTA2//CACNA1C
GO:0031398	positive regulation of protein ubiquitination	Biological process	3	146	76	16119	4.35806	0.031666	1	1.49941	0.0394737	MAGEA2B//EGF//DISC1
GO:0050778	positive regulation of immune response	Biological process	6	506	76	16119	2.51493	0.0320183	1	1.4946	0.0789474	TMEM173//TLR5//CFI//HLA-DRB5//WAS//SKAP1
GO:0071345	cellular response to cytokine stimulus	Biological process	6	506	76	16119	2.51493	0.0320183	1	1.4946	0.0789474	HLA-DRB5//NCAM1//SP100//TMEM173//MST1R//KLF2
GO:0006913	nucleocytoplasmic transport	Biological process	5	376	76	16119	2.82037	0.0322865	1	1.49098	0.0657895	OPRD1//EGF//PARP10//TMEM173//SP100
GO:0017038	protein import	Biological process	4	258	76	16119	3.28825	0.0335676	1	1.47408	0.0526316	OPRD1//EGF//PARP10//TMEM173
GO:0051169	nuclear transport	Biological process	5	381	76	16119	2.78336	0.0338914	1	1.46991	0.0657895	OPRD1//EGF//PARP10//TMEM173//SP100
GO:0071363	cellular response to growth factor stimulus	Biological process	7	653	76	16119	2.27358	0.034031	1	1.46812	0.0921053	ACVRL1//EGF//ITGA3//LDLRAD4//FAM20C//CPS1//OPRD1
GO:0044763	single-organism cellular process	Biological process	62	11582	76	16119	1.13536	0.0351062	1	1.45462	0.815789	CPS1//TRIM54//INSC//RASGRP3//EGF//DISC1//SP100//KLF2//WNT11//ITGA3//ESRRB//S100A4//TLR5//APOBEC3H//TMEM173//ADAMTSL4//TNFRSF10C//TENM4//EFEMP2//SP110//MST1R//RASSF9//ACVRL1//DGKB//PLCB2//CACNA1C//AMPD3//ABCB4//PARP10//NQO1//HSD3B7//OPRD1//BAIAP3//GABBR2//NCAM1//PDZRN3//WAS//PLAC8//LIMS2//KLK8//ENPP3//RNASE4//SKAP1//LDLRAD4//HLA-DRB5//COL7A1//CCDC78//DES//FAM65B//OLFML2B//ST14//CBFA2T3//PRICKLE2//…
GO:0023056	positive regulation of signaling	Biological process	10	1111	76	16119	1.90902	0.03525	1	1.45284	0.131579	EGF//SKAP1//ACVRL1//DISC1//TLR5//S100A4//MST1R//WNT11//LIMS2//G0S2
GO:0050807	regulation of synapse organization	Biological process	2	63	76	16119	6.73308	0.0356083	1	1.44845	0.0263158	DISC1//KLK8
GO:0032386	regulation of intracellular transport	Biological process	5	387	76	16119	2.74021	0.0358822	1	1.44512	0.0657895	CACNA1C//PARP10//TMEM173//EGF//SP100
GO:0009605	response to external stimulus	Biological process	15	1942	76	16119	1.6382	0.035894	1	1.44498	0.197368	TMEM173//PLAC8//TLR5//MST1R//ACTA2//NCAM1//CACNA1C//NQO1//RNASE4//HLA-DRB5//CFI//WNT11//CPS1//KLK8//APOBEC3H
GO:0010647	positive regulation of cell communication	Biological process	10	1116	76	16119	1.90047	0.036187	1	1.44145	0.131579	EGF//SKAP1//ACVRL1//DISC1//TLR5//S100A4//MST1R//WNT11//LIMS2//G0S2
GO:0001818	negative regulation of cytokine production	Biological process	3	154	76	16119	4.13166	0.0362309	1	1.44092	0.0394737	HLA-DRB5//KLF2//WNT11
GO:0050792	regulation of viral process	Biological process	3	156	76	16119	4.07869	0.0374224	1	1.42687	0.0394737	SP100//PARP10//APOBEC3H
GO:1900180	regulation of protein localization to nucleus	Biological process	3	156	76	16119	4.07869	0.0374224	1	1.42687	0.0394737	PARP10//TMEM173//EGF
GO:0051716	cellular response to stimulus	Biological process	38	6342	76	16119	1.27081	0.0379654	1	1.42061	0.5	RASGRP3//EGF//TLR5//TENM4//EFEMP2//SP110//MST1R//TRIM54//TNFRSF10C//RASSF9//ACVRL1//DGKB//PLCB2//NQO1//SP100//OPRD1//BAIAP3//GABBR2//ITGA3//RNASE4//SKAP1//CACNA1C//LDLRAD4//HLA-DRB5//NCAM1//WAS//DISC1//ESRRB//TMEM173//WNT11//KLF2//FAM20C//S100A4//CPS1//KLK8//MAGEA2B//G0S2//LIMS2
GO:0008217	regulation of blood pressure	Biological process	3	157	76	16119	4.05272	0.0380257	1	1.41992	0.0394737	ACTA2//CACNA1C//ACVRL1
GO:0070848	response to growth factor	Biological process	7	669	76	16119	2.2192	0.0380314	1	1.41986	0.0921053	ACVRL1//EGF//ITGA3//LDLRAD4//FAM20C//CPS1//OPRD1
GO:1903322	positive regulation of protein modification by small protein conjugation or removal	Biological process	3	158	76	16119	4.02707	0.038634	1	1.41303	0.0394737	MAGEA2B//EGF//DISC1
GO:0050803	regulation of synapse structure and activity	Biological process	2	66	76	16119	6.42703	0.0387586	1	1.41163	0.0263158	KLK8//DISC1
GO:0001568	blood vessel development	Biological process	6	531	76	16119	2.39652	0.0390931	1	1.4079	0.0789474	EGF//ACVRL1//SP100//WNT11//ACTA2//DLX3
GO:0008015	blood circulation	Biological process	5	397	76	16119	2.67119	0.039359	1	1.40496	0.0657895	DES//ACTA2//CACNA1C//ACVRL1//CPS1
GO:0002455	humoral immune response mediated by circulating immunoglobulin	Biological process	2	67	76	16119	6.33111	0.0398316	1	1.39977	0.0263158	CFI//HLA-DRB5
GO:0003013	circulatory system process	Biological process	5	399	76	16119	2.6578	0.0400783	1	1.39709	0.0657895	ACVRL1//DES//ACTA2//CACNA1C//CPS1
GO:0048856	anatomical structure development	Biological process	29	4566	76	16119	1.34706	0.0403522	1	1.39413	0.381579	KLF2//FAM20C//EGF//ACVRL1//DLX3//TENM4//DISC1//ITGA3//ESRRB//S100A4//APOBEC3H//WNT11//MPZL2//INSC//NCAM1//CACNA1C//CPS1//FAM65B//COL7A1//WAS//TLR5//LDLRAD4//ST14//CBFA2T3//PRICKLE2//KLK8//SP100//ACTA2//LIMS2
GO:0051924	regulation of calcium ion transport	Biological process	3	161	76	16119	3.95203	0.0404886	1	1.39267	0.0394737	CACNA1C//EGF//OPRD1
GO:0007588	excretion	Biological process	2	68	76	16119	6.238	0.0409158	1	1.38811	0.0263158	CACNA1C//SCNN1A
GO:0046209	nitric oxide metabolic process	Biological process	2	68	76	16119	6.238	0.0409158	1	1.38811	0.0263158	NQO1//CPS1
GO:0010033	response to organic substance	Biological process	17	2331	76	16119	1.54679	0.0415053	1	1.3819	0.223684	ACVRL1//EGF//CPS1//ITGA3//HLA-DRB5//NCAM1//SP100//LDLRAD4//NQO1//TMEM173//MST1R//FAM20C//ESRRB//TLR5//WNT11//KLF2//OPRD1
GO:0042310	vasoconstriction	Biological process	2	70	76	16119	6.05977	0.0431175	1	1.36535	0.0263158	ACTA2//CACNA1C
GO:0050808	synapse organization	Biological process	3	167	76	16119	3.81004	0.0443312	1	1.35329	0.0394737	PDZRN3//KLK8//DISC1
GO:0010604	positive regulation of macromolecule metabolic process	Biological process	16	2177	76	16119	1.55878	0.0450643	1	1.34617	0.210526	EGF//ITGA3//WNT11//ACVRL1//SP100//SKAP1//OPRD1//KLF2//MST1R//DLX3//ESRRB//TMEM173//PLAC8//CBFA2T3//MAGEA2B//DISC1
GO:0072358	cardiovascular system development	Biological process	8	848	76	16119	2.00087	0.0458461	1	1.3387	0.105263	EGF//ACVRL1//DLX3//WNT11//ITGA3//SP100//TENM4//ACTA2
GO:0072359	circulatory system development	Biological process	8	848	76	16119	2.00087	0.0458461	1	1.3387	0.105263	EGF//ACVRL1//DLX3//WNT11//ITGA3//SP100//TENM4//ACTA2
GO:0006188	IMP biosynthetic process	Biological process	1	10	76	16119	21.2092	0.046174	1	1.3356	0.0131579	AMPD3
GO:0032460	negative regulation of protein oligomerization	Biological process	1	10	76	16119	21.2092	0.046174	1	1.3356	0.0131579	OPRD1
GO:0033160	positive regulation of protein import into nucleus, translocation	Biological process	1	10	76	16119	21.2092	0.046174	1	1.3356	0.0131579	TMEM173
GO:0034315	regulation of Arp2/3 complex-mediated actin nucleation	Biological process	1	10	76	16119	21.2092	0.046174	1	1.3356	0.0131579	WAS
GO:0036003	positive regulation of transcription from RNA polymerase II promoter in response to stress	Biological process	1	10	76	16119	21.2092	0.046174	1	1.3356	0.0131579	KLF2
GO:0036035	osteoclast development	Biological process	1	10	76	16119	21.2092	0.046174	1	1.3356	0.0131579	FAM20C
GO:0039692	single stranded viral RNA replication via double stranded DNA intermediate	Biological process	1	10	76	16119	21.2092	0.046174	1	1.3356	0.0131579	APOBEC3H
GO:0046133	pyrimidine ribonucleoside catabolic process	Biological process	1	10	76	16119	21.2092	0.046174	1	1.3356	0.0131579	APOBEC3H
GO:0048679	regulation of axon regeneration	Biological process	1	10	76	16119	21.2092	0.046174	1	1.3356	0.0131579	KLK8
GO:0050667	homocysteine metabolic process	Biological process	1	10	76	16119	21.2092	0.046174	1	1.3356	0.0131579	CPS1
GO:0070570	regulation of neuron projection regeneration	Biological process	1	10	76	16119	21.2092	0.046174	1	1.3356	0.0131579	KLK8
GO:0072608	interleukin-10 secretion	Biological process	1	10	76	16119	21.2092	0.046174	1	1.3356	0.0131579	HLA-DRB5
GO:0030510	regulation of BMP signaling pathway	Biological process	2	73	76	16119	5.81074	0.0465011	1	1.33254	0.0263158	ACVRL1//ITGA3
GO:2000026	regulation of multicellular organismal development	Biological process	11	1331	76	16119	1.75283	0.0469183	1	1.32866	0.144737	DISC1//LDLRAD4//ITGA3//EGF//FAM20C//KLK8//TENM4//ACVRL1//SP100//WNT11//LIMS2
GO:0090287	regulation of cellular response to growth factor stimulus	Biological process	3	171	76	16119	3.72091	0.0469909	1	1.32799	0.0394737	ITGA3//LDLRAD4//FAM20C
GO:0042307	positive regulation of protein import into nucleus	Biological process	2	74	76	16119	5.73222	0.0476502	1	1.32194	0.0263158	EGF//TMEM173
GO:0051101	regulation of DNA binding	Biological process	2	74	76	16119	5.73222	0.0476502	1	1.32194	0.0263158	EGF//SP100
GO:0007369	gastrulation	Biological process	3	172	76	16119	3.69928	0.0476679	1	1.32177	0.0394737	TENM4//COL7A1//ITGA3
GO:0045944	positive regulation of transcription from RNA polymerase II promoter	Biological process	8	858	76	16119	1.97755	0.0485336	1	1.31396	0.105263	KLF2//DLX3//ESRRB//TMEM173//PLAC8//CBFA2T3//SKAP1//ACVRL1
GO:0019079	viral genome replication	Biological process	2	75	76	16119	5.65579	0.0488096	1	1.3115	0.0263158	PARP10//APOBEC3H
GO:0051053	negative regulation of DNA metabolic process	Biological process	2	75	76	16119	5.65579	0.0488096	1	1.3115	0.0263158	APOBEC3H//ACVRL1
GO:0001944	vasculature development	Biological process	6	561	76	16119	2.26836	0.0488177	1	1.31142	0.0789474	EGF//ACVRL1//DLX3//SP100//WNT11//ACTA2

## Sheet: CC-up
GO.ID	Term	Ontology	Count	Pop.Hits	List.Total	Pop.Total	Fold.Enrichment	Pvalue	FDR	Enrichment.Score	Gene.Ratio	GENES
GO:0044449	contractile fiber part	Cellular component	5	185	79	17280	5.91173	0.00158323	0.76464	2.80046	0.0632911	DES//TRIM54//CACNA1C//ACTA2//MYOM2
GO:0043292	contractile fiber	Cellular component	5	204	79	17280	5.36113	0.00242603	0.76464	2.6151	0.0632911	ACTA2//DES//TRIM54//CACNA1C//MYOM2
GO:0044459	plasma membrane part	Cellular component	19	2165	79	17280	1.91961	0.00347038	0.76464	2.45962	0.240506	CACNA1C//RASGRP3//TENM4//MST1R//OPRD1//ENPP3//ABCB4//SYT13//SCNN1A//ST14//TNFRSF10C//ACVRL1//GABBR2//ITGA3//HLA-DRB5//NCAM1//TJP3//PRICKLE2//DISC1
GO:0005887	integral component of plasma membrane	Cellular component	13	1271	79	17280	2.23725	0.00480522	0.770519	2.31829	0.164557	ITGA3//GABBR2//RASGRP3//TENM4//MST1R//OPRD1//ENPP3//ABCB4//SYT13//SCNN1A//ST14//TNFRSF10C//ACVRL1
GO:0031226	intrinsic component of plasma membrane	Cellular component	13	1324	79	17280	2.14769	0.00674016	0.770519	2.17133	0.164557	RASGRP3//TENM4//MST1R//OPRD1//ENPP3//ABCB4//SYT13//SCNN1A//ST14//TNFRSF10C//ACVRL1//GABBR2//ITGA3
GO:0030017	sarcomere	Cellular component	4	168	79	17280	5.20796	0.00735756	0.770519	2.13327	0.0506329	MYOM2//DES//TRIM54//CACNA1C
GO:0005886	plasma membrane	Cellular component	31	4570	79	17280	1.48375	0.00870604	0.770519	2.06018	0.392405	HLA-DRB5//ITGA3//NCAM1//SCNN1A//ST14//TJP3//PRICKLE2//CCDC78//DES//CACNA1C//RASGRP3//TENM4//MST1R//OPRD1//ENPP3//ABCB4//SYT13//TNFRSF10C//ACVRL1//GABBR2//DISC1//MPZL2//DGKB//EGF//FNDC5//TMEM173//DCHS2//LIMS2//TLR5//LDLRAD4//SKAP1
GO:0030018	Z disc	Cellular component	3	101	79	17280	6.49705	0.0111186	0.770519	1.95395	0.0379747	DES//TRIM54//CACNA1C
GO:0030016	myofibril	Cellular component	4	193	79	17280	4.53335	0.0118228	0.770519	1.92728	0.0506329	MYOM2//DES//TRIM54//CACNA1C
GO:0071944	cell periphery	Cellular component	31	4668	79	17280	1.4526	0.011948	0.770519	1.9227	0.392405	MPZL2//DGKB//EGF//FNDC5//RASGRP3//HLA-DRB5//TMEM173//ITGA3//NCAM1//OPRD1//ABCB4//DCHS2//LIMS2//SCNN1A//ST14//TLR5//LDLRAD4//CACNA1C//SKAP1//GABBR2//CCDC78//DES//TJP3//PRICKLE2//TENM4//MST1R//ENPP3//SYT13//TNFRSF10C//ACVRL1//DISC1
GO:0045202	synapse	Cellular component	7	550	79	17280	2.78389	0.0128226	0.770519	1.89203	0.0886076	DES//PDZRN3//DISC1//CACNA1C//OPRD1//GABBR2//ITGA3
GO:0031674	I band	Cellular component	3	115	79	17280	5.70611	0.0157425	0.867148	1.80293	0.0379747	DES//TRIM54//CACNA1C
GO:0031594	neuromuscular junction	Cellular component	2	46	79	17280	9.51018	0.0187564	0.889074	1.72685	0.0253165	DES//PDZRN3
GO:0009897	external side of plasma membrane	Cellular component	4	222	79	17280	3.94116	0.0188306	0.889074	1.72514	0.0506329	HLA-DRB5//ITGA3//NCAM1//SCNN1A
GO:0005911	cell-cell junction	Cellular component	5	347	79	17280	3.15179	0.0213403	0.891359	1.6708	0.0632911	ABCB4//DES//TJP3//WAS//SKAP1
GO:0005615	extracellular space	Cellular component	11	1212	79	17280	1.98521	0.021576	0.891359	1.66603	0.139241	KLK8//COL7A1//EGF//HLA-DRB5//CFI//FAM20C//ACTA2//S100A4//ST14//WNT11//LOXL4
GO:0015629	actin cytoskeleton	Cellular component	5	389	79	17280	2.81149	0.0327443	0.934552	1.48486	0.0632911	SCNN1A//MYOM2//MST1R//ACTA2//WAS
GO:0030133	transport vesicle	Cellular component	3	158	79	17280	4.15318	0.0358022	0.934552	1.44609	0.0379747	HLA-DRB5//RASSF9//SYT13
GO:0031012	extracellular matrix	Cellular component	5	408	79	17280	2.68057	0.0389546	0.934552	1.40944	0.0632911	WNT11//ADAMTSL4//COL7A1//EFEMP2//OLFML2B
GO:0048471	perinuclear region of cytoplasm	Cellular component	6	548	79	17280	2.3949	0.0393199	0.934552	1.40539	0.0759494	CCDC78//RASGRP3//TMEM173//ITGA3//ENPP3//S100A4
GO:0098590	plasma membrane region	Cellular component	5	420	79	17280	2.60398	0.0432257	0.934552	1.36426	0.0632911	ITGA3//ST14//TJP3//SCNN1A//PRICKLE2
GO:0030175	filopodium	Cellular component	2	73	79	17280	5.99272	0.0440167	0.934552	1.35638	0.0253165	ITGA3//FAM65B
GO:0030665	clathrin-coated vesicle membrane	Cellular component	2	73	79	17280	5.99272	0.0440167	0.934552	1.35638	0.0253165	RASSF9//HLA-DRB5
GO:0043005	neuron projection	Cellular component	7	726	79	17280	2.10901	0.0479928	0.934552	1.31882	0.0886076	ACVRL1//ITGA3//CACNA1C//OPRD1//TENM4//S100A4//GABBR2
GO:0005856	cytoskeleton	Cellular component	14	1902	79	17280	1.61003	0.0484493	0.934552	1.31471	0.177215	ACTA2//WAS//SCNN1A//SPAG17//DISC1//TRIM54//DES//MST1R//MTUS2//CCDC78//CACNA1C//MYOM2//MPZL2//FAM65B
GO:0098552	side of membrane	Cellular component	4	300	79	17280	2.91646	0.0486048	0.934552	1.31332	0.0506329	HLA-DRB5//ITGA3//NCAM1//SCNN1A
GO:0098644	complex of collagen trimers	Cellular component	1	11	79	17280	19.8849	0.0491693	0.934552	1.30831	0.0126582	COL7A1

## Sheet: MF-down
GO.ID	Term	Ontology	Count	Pop.Hits	List.Total	Pop.Total	Fold.Enrichment	Pvalue	FDR	Enrichment.Score	Gene.Ratio	GENES
GO:0046982	protein heterodimerization activity	Molecular function	22	399	38	15711	22.7966	6.93056e-26	7.19392e-23	25.1592	0.578947	HIST3H2BB//HIST1H2AD//HIST1H2BD//HIST2H2AB//HIST2H2BF//HIST2H4B//HIST2H3D//HIST2H2AA4//HIST1H2AK//HIST1H2AC//HIST1H2AB//HIST2H2AC//HIST1H2BL//HIST1H2BC//HIST1H2BO//HIST2H2BE//HIST1H2AH//HIST1H2BK//HIST1H3F//HIST1H2AG//HIST1H2BJ//HIST3H2A
GO:0003677	DNA binding	Molecular function	29	2363	38	15711	5.07405	4.81122e-17	2.31444e-14	16.3177	0.763158	ATF3//JUN//H1F0//HIST1H1C//HIST1H1D//HIST1H1E//MAFF//HIST3H2BB//HIST1H2AD//HIST1H2BD//HIST2H2AB//HIST2H2BF//HIST2H4B//HIST2H3D//HIST2H2AA4//HIST1H2AK//HIST1H2AC//HIST1H2AB//HIST2H2AC//HIST1H2BL//HIST1H2BC//HIST1H2BO//HIST2H2BE//HIST1H2AH//HIST1H2BK//HIST1H3F//HIST1H2AG//HIST1H2BJ//HIST3H2A
GO:0046983	protein dimerization activity	Molecular function	22	1035	38	15711	8.78825	6.68912e-17	2.31444e-14	16.1746	0.578947	HIST3H2BB//HIST1H2AD//HIST1H2BD//HIST2H2AB//HIST2H2BF//HIST2H4B//HIST2H3D//HIST2H2AA4//HIST1H2AK//HIST1H2AC//HIST1H2AB//HIST2H2AC//HIST1H2BL//HIST1H2BC//HIST1H2BO//HIST2H2BE//HIST1H2AH//HIST1H2BK//HIST1H3F//HIST1H2AG//HIST1H2BJ//HIST3H2A
GO:0003676	nucleic acid binding	Molecular function	31	3838	38	15711	3.33947	1.86903e-13	4.85013e-11	12.7284	0.815789	CELF4//ATF3//JUN//HIST3H2BB//HIST1H2AD//HIST1H2BD//HIST2H2AB//HIST2H2BF//HIST2H4B//HIST2H3D//HIST2H2AA4//HIST1H2AK//HIST1H2AC//HIST1H2AB//HIST2H2AC//HIST1H2BL//HIST1H2BC//HIST1H2BO//HIST2H2BE//HIST1H2AH//HIST1H2BK//HIST1H3F//HIST1H2AG//HIST1H2BJ//HIST3H2A//RPL3L//H1F0//HIST1H1C//HIST1H1D//HIST1H1E//MAFF
GO:1901363	heterocyclic compound binding	Molecular function	33	5702	38	15711	2.3928	1.62743e-10	3.37855e-08	9.7885	0.868421	CELF4//ATF3//JUN//HIST3H2BB//HIST1H2AD//HIST1H2BD//HIST2H2AB//HIST2H2BF//HIST2H4B//HIST2H3D//HIST2H2AA4//HIST1H2AK//HIST1H2AC//HIST1H2AB//HIST2H2AC//HIST1H2BL//HIST1H2BC//HIST1H2BO//HIST2H2BE//HIST1H2AH//HIST1H2BK//HIST1H3F//HIST1H2AG//HIST1H2BJ//HIST3H2A//RPL3L//RHOB//CYB5R4//H1F0//HIST1H1C//HIST1H1D//HIST1H1E//MAFF
GO:0097159	organic cyclic compound binding	Molecular function	33	5771	38	15711	2.36419	2.34464e-10	4.05622e-08	9.62992	0.868421	CELF4//ATF3//JUN//HIST3H2BB//HIST1H2AD//HIST1H2BD//HIST2H2AB//HIST2H2BF//HIST2H4B//HIST2H3D//HIST2H2AA4//HIST1H2AK//HIST1H2AC//HIST1H2AB//HIST2H2AC//HIST1H2BL//HIST1H2BC//HIST1H2BO//HIST2H2BE//HIST1H2AH//HIST1H2BK//HIST1H3F//HIST1H2AG//HIST1H2BJ//HIST3H2A//RPL3L//RHOB//CYB5R4//H1F0//HIST1H1C//HIST1H1D//HIST1H1E//MAFF
GO:0031490	chromatin DNA binding	Molecular function	4	68	38	15711	24.3204	2.12028e-05	0.00314407	4.67361	0.105263	H1F0//HIST1H1C//HIST1H1D//HIST1H1E
GO:0043566	structure-specific DNA binding	Molecular function	5	236	38	15711	8.75948	0.000245523	0.0318566	3.60991	0.131579	JUN//H1F0//HIST1H1C//HIST1H1D//HIST1H1E
GO:0005515	protein binding	Molecular function	30	8384	38	15711	1.47942	0.000985359	0.113645	3.00641	0.789474	JUN//FRMD3//HIST1H2AG//ATF3//C1S//HIST3H2BB//HIST1H2AD//HIST1H2BD//HIST2H2AB//HIST2H2BF//HIST2H4B//HIST2H3D//HIST2H2AA4//HIST1H2AK//HIST1H2AC//HIST1H2AB//HIST2H2AC//HIST1H2BL//HIST1H2BC//HIST1H2BO//HIST2H2BE//HIST1H2AH//HIST1H2BK//HIST1H3F//HIST1H2BJ//HIST3H2A//H1F0//HIST1H1C//HIST1H1E//RHOB
GO:0005488	binding	Molecular function	36	12580	38	15711	1.18316	0.0115307	1	1.93815	0.947368	CELF4//ATF3//JUN//HIST3H2BB//HIST1H2AD//HIST1H2BD//HIST2H2AB//HIST2H2BF//HIST2H4B//HIST2H3D//HIST2H2AA4//HIST1H2AK//HIST1H2AC//HIST1H2AB//HIST2H2AC//HIST1H2BL//HIST1H2BC//HIST1H2BO//HIST2H2BE//HIST1H2AH//HIST1H2BK//HIST1H3F//HIST1H2AG//HIST1H2BJ//HIST3H2A//RPL3L//C1S//H1F0//HIST1H1C//HIST1H1E//RHOB//FRMD3//AGAP9//CYB5R4//HIST1H1D//MAFF
GO:0003682	chromatin binding	Molecular function	4	411	38	15711	4.02382	0.016893	1	1.77229	0.105263	H1F0//HIST1H1C//HIST1H1D//HIST1H1E
GO:0044822	poly(A) RNA binding	Molecular function	7	1134	38	15711	2.55214	0.0175677	1	1.75528	0.184211	CELF4//H1F0//HIST1H1C//HIST1H1D//HIST1H1E//JUN//HIST2H4B
GO:0016653	oxidoreductase activity, acting on NAD(P)H, heme protein as acceptor	Molecular function	1	11	38	15711	37.5861	0.0262944	1	1.58014	0.0263158	CYB5R4
GO:0003723	RNA binding	Molecular function	8	1523	38	15711	2.17175	0.0268479	1	1.57109	0.210526	CELF4//H1F0//HIST1H1C//HIST1H1D//HIST1H1E//JUN//HIST2H4B//RPL3L
GO:0050664	oxidoreductase activity, acting on NAD(P)H, oxygen as acceptor	Molecular function	1	15	38	15711	27.5632	0.0356881	1	1.44748	0.0263158	CYB5R4
GO:0030371	translation repressor activity	Molecular function	1	16	38	15711	25.8405	0.0380227	1	1.41996	0.0263158	CELF4
GO:0071837	HMG box domain binding	Molecular function	1	16	38	15711	25.8405	0.0380227	1	1.41996	0.0263158	JUN
GO:0090079	translation regulator activity, nucleic acid binding	Molecular function	1	18	38	15711	22.9693	0.0426754	1	1.36982	0.0263158	CELF4
GO:0032452	histone demethylase activity	Molecular function	1	19	38	15711	21.7604	0.0449935	1	1.34685	0.0263158	HIST2H4B
GO:0005248	voltage-gated sodium channel activity	Molecular function	1	20	38	15711	20.6724	0.0473062	1	1.32508	0.0263158	SCN1B

## Sheet: BP-down
GO.ID	Term	Ontology	Count	Pop.Hits	List.Total	Pop.Total	Fold.Enrichment	Pvalue	FDR	Enrichment.Score	Gene.Ratio	GENES
GO:0034728	nucleosome organization	Biological process	12	117	38	16119	43.5061	2.77277e-17	1.51421e-13	16.5571	0.315789	H1F0//HIST1H1C//HIST1H1D//HIST1H1E//HIST2H4B//HIST1H2BL//HIST1H2BC//HIST1H2BO//HIST2H2BE//HIST1H2BJ//HIST1H3F//HIST3H2A
GO:0006333	chromatin assembly or disassembly	Biological process	12	132	38	16119	38.5622	1.23451e-16	2.79276e-13	15.9085	0.315789	H1F0//HIST1H1C//HIST1H1D//HIST1H1E//HIST2H4B//HIST1H2BL//HIST1H2BC//HIST1H2BO//HIST2H2BE//HIST1H2BJ//HIST1H3F//HIST3H2A
GO:0006334	nucleosome assembly	Biological process	11	94	38	16119	49.6386	1.5342e-16	2.79276e-13	15.8141	0.289474	HIST2H4B//HIST1H3F//H1F0//HIST1H1C//HIST1H1D//HIST1H1E//HIST1H2BL//HIST1H2BC//HIST1H2BO//HIST2H2BE//HIST1H2BJ
GO:0071824	protein-DNA complex subunit organization	Biological process	12	150	38	16119	33.9347	5.93669e-16	8.10507e-13	15.2265	0.315789	H1F0//HIST1H1C//HIST1H1D//HIST1H1E//HIST2H4B//HIST1H2BL//HIST1H2BC//HIST1H2BO//HIST2H2BE//HIST1H2BJ//HIST1H3F//HIST3H2A
GO:0031497	chromatin assembly	Biological process	11	108	38	16119	43.2039	7.50203e-16	8.19372e-13	15.1248	0.289474	H1F0//HIST1H1C//HIST1H1D//HIST1H1E//HIST2H4B//HIST1H2BL//HIST1H2BC//HIST1H2BO//HIST2H2BE//HIST1H2BJ//HIST1H3F
GO:0065004	protein-DNA complex assembly	Biological process	11	127	38	16119	36.7404	4.69704e-15	4.27509e-12	14.3282	0.289474	H1F0//HIST1H1C//HIST1H1D//HIST1H1E//HIST2H4B//HIST1H2BL//HIST1H2BC//HIST1H2BO//HIST2H2BE//HIST1H2BJ//HIST1H3F
GO:0006323	DNA packaging	Biological process	11	145	38	16119	32.1795	2.07764e-14	1.62086e-11	13.6824	0.289474	H1F0//HIST1H1C//HIST1H1D//HIST1H1E//HIST2H4B//HIST1H2BL//HIST1H2BC//HIST1H2BO//HIST2H2BE//HIST1H2BJ//HIST1H3F
GO:0006325	chromatin organization	Biological process	16	615	38	16119	11.0357	1.69535e-13	1.15729e-10	12.7707	0.421053	H1F0//HIST1H1C//HIST1H1D//HIST1H1E//HIST2H4B//HIST1H2BL//HIST1H2BC//HIST1H2BO//HIST2H2BE//HIST1H2BJ//HIST1H3F//HIST3H2A//HIST3H2BB//HIST1H2BD//HIST2H2BF//HIST1H2BK
GO:0071103	DNA conformation change	Biological process	11	201	38	16119	23.2141	7.72498e-13	4.68734e-10	12.1121	0.289474	H1F0//HIST1H1C//HIST1H1D//HIST1H1E//HIST2H4B//HIST1H2BL//HIST1H2BC//HIST1H2BO//HIST2H2BE//HIST1H2BJ//HIST1H3F
GO:0051276	chromosome organization	Biological process	16	811	38	16119	8.36862	1.14443e-11	6.24973e-09	10.9414	0.421053	HIST2H4B//H1F0//HIST1H1C//HIST1H1D//HIST1H1E//HIST1H2BL//HIST1H2BC//HIST1H2BO//HIST2H2BE//HIST1H2BJ//HIST3H2BB//HIST1H2BD//HIST2H2BF//HIST1H2BK//HIST1H3F//HIST3H2A
GO:0034622	cellular macromolecular complex assembly	Biological process	12	648	38	16119	7.85526	1.66871e-08	8.28437e-06	7.77762	0.315789	H1F0//HIST1H1C//HIST1H1D//HIST1H1E//HIST2H4B//HIST1H2BL//HIST1H2BC//HIST1H2BO//HIST2H2BE//HIST1H2BJ//HIST1H3F//CELF4
GO:0006259	DNA metabolic process	Biological process	13	928	38	16119	5.94224	9.88782e-08	4.16749e-05	7.0049	0.342105	HIST2H4B//H1F0//HIST1H1C//HIST1H1D//HIST1H1E//HIST1H2BL//HIST1H2BC//HIST1H2BO//HIST2H2BE//HIST1H2BJ//HIST1H3F//JUN//HIST3H2A
GO:0002227	innate immune response in mucosa	Biological process	4	19	38	16119	89.3019	9.92078e-08	4.16749e-05	7.00345	0.105263	HIST1H2BC//HIST2H2BE//HIST1H2BK//HIST1H2BJ
GO:0019731	antibacterial humoral response	Biological process	4	28	38	16119	60.5977	5.16161e-07	0.00020134	6.28721	0.105263	HIST1H2BC//HIST2H2BE//HIST1H2BK//HIST1H2BJ
GO:0002385	mucosal immune response	Biological process	4	30	38	16119	56.5579	6.88533e-07	0.000250672	6.16208	0.105263	HIST1H2BC//HIST2H2BE//HIST1H2BK//HIST1H2BJ
GO:0002251	organ or tissue specific immune response	Biological process	4	32	38	16119	53.023	9.00426e-07	0.000289249	6.04555	0.105263	HIST1H2BC//HIST2H2BE//HIST1H2BK//HIST1H2BJ
GO:0019730	antimicrobial humoral response	Biological process	4	32	38	16119	53.023	9.00426e-07	0.000289249	6.04555	0.105263	HIST1H2BC//HIST2H2BE//HIST1H2BK//HIST1H2BJ
GO:0050830	defense response to Gram-positive bacterium	Biological process	4	54	38	16119	31.4211	7.63013e-06	0.00224662	5.11747	0.105263	HIST1H2BC//HIST2H2BE//HIST1H2BK//HIST1H2BJ
GO:0043933	macromolecular complex subunit organization	Biological process	14	1592	38	16119	3.73026	7.81648e-06	0.00224662	5.10699	0.368421	H1F0//HIST1H1C//HIST1H1D//HIST1H1E//HIST2H4B//HIST1H2BL//HIST1H2BC//HIST1H2BO//HIST2H2BE//HIST1H2BJ//HIST1H3F//HIST3H2A//CELF4//RPL3L
GO:0071822	protein complex subunit organization	Biological process	13	1419	38	16119	3.88611	1.20027e-05	0.00327733	4.92072	0.342105	H1F0//HIST1H1C//HIST1H1D//HIST1H1E//HIST2H4B//HIST1H2BL//HIST1H2BC//HIST1H2BO//HIST2H2BE//HIST1H2BJ//HIST1H3F//HIST3H2A//RPL3L
GO:0065003	macromolecular complex assembly	Biological process	12	1219	38	16119	4.17573	1.41174e-05	0.0036712	4.85024	0.315789	H1F0//HIST1H1C//HIST1H1D//HIST1H1E//HIST2H4B//HIST1H2BL//HIST1H2BC//HIST1H2BO//HIST2H2BE//HIST1H2BJ//HIST1H3F//CELF4
GO:0006461	protein complex assembly	Biological process	11	1055	38	16119	4.42277	2.08939e-05	0.00504957	4.67998	0.289474	H1F0//HIST1H1C//HIST1H1D//HIST1H1E//HIST2H4B//HIST1H2BL//HIST1H2BC//HIST1H2BO//HIST2H2BE//HIST1H2BJ//HIST1H3F
GO:0070271	protein complex biogenesis	Biological process	11	1057	38	16119	4.41441	2.12672e-05	0.00504957	4.67229	0.289474	H1F0//HIST1H1C//HIST1H1D//HIST1H1E//HIST2H4B//HIST1H2BL//HIST1H2BC//HIST1H2BO//HIST2H2BE//HIST1H2BJ//HIST1H3F
GO:0006996	organelle organization	Biological process	17	2685	38	16119	2.68571	4.63317e-05	0.0101767	4.33412	0.447368	HIST2H4B//JUN//H1F0//HIST1H1C//HIST1H1D//HIST1H1E//HIST1H2BL//HIST1H2BC//HIST1H2BO//HIST2H2BE//HIST1H2BJ//HIST3H2BB//HIST1H2BD//HIST2H2BF//HIST1H2BK//HIST1H3F//HIST3H2A
GO:0006959	humoral immune response	Biological process	5	170	38	16119	12.476	4.65882e-05	0.0101767	4.33172	0.131579	C1S//HIST1H2BC//HIST2H2BE//HIST1H2BK//HIST1H2BJ
GO:0006335	DNA replication-dependent nucleosome assembly	Biological process	2	10	38	16119	84.8368	0.000240643	0.0486723	3.61863	0.0526316	HIST2H4B//HIST1H3F
GO:0034723	DNA replication-dependent nucleosome organization	Biological process	2	10	38	16119	84.8368	0.000240643	0.0486723	3.61863	0.0526316	HIST2H4B//HIST1H3F
GO:0022607	cellular component assembly	Biological process	12	1862	38	16119	2.73373	0.000827007	0.161296	3.08249	0.315789	H1F0//HIST1H1C//HIST1H1D//HIST1H1E//HIST2H4B//HIST1H2BL//HIST1H2BC//HIST1H2BO//HIST2H2BE//HIST1H2BJ//HIST1H3F//CELF4
GO:0042742	defense response to bacterium	Biological process	4	182	38	16119	9.32273	0.00085997	0.161941	3.06552	0.105263	HIST1H2BC//HIST2H2BE//HIST1H2BK//HIST1H2BJ
GO:0016043	cellular component organization	Biological process	21	4923	38	16119	1.80944	0.00130713	0.237942	2.88368	0.552632	HIST2H4B//JUN//H1F0//HIST1H1C//HIST1H1D//HIST1H1E//HIST1H2BL//HIST1H2BC//HIST1H2BO//HIST2H2BE//HIST1H2BJ//HIST3H2BB//HIST1H2BD//HIST2H2BF//HIST1H2BK//HIST1H3F//HIST3H2A//CELF4//RPL3L//RHOB//SCN1B
GO:0044085	cellular component biogenesis	Biological process	12	2016	38	16119	2.52491	0.00167308	0.294731	2.77648	0.315789	H1F0//HIST1H1C//HIST1H1D//HIST1H1E//HIST2H4B//HIST1H2BL//HIST1H2BC//HIST1H2BO//HIST2H2BE//HIST1H2BJ//HIST1H3F//CELF4
GO:0071840	cellular component organization or biogenesis	Biological process	21	5027	38	16119	1.772	0.00175583	0.299643	2.75552	0.552632	HIST2H4B//JUN//H1F0//HIST1H1C//HIST1H1D//HIST1H1E//HIST1H2BL//HIST1H2BC//HIST1H2BO//HIST2H2BE//HIST1H2BJ//HIST3H2BB//HIST1H2BD//HIST2H2BF//HIST1H2BK//HIST1H3F//HIST3H2A//CELF4//RPL3L//RHOB//SCN1B
GO:0009617	response to bacterium	Biological process	5	408	38	16119	5.19834	0.00255774	0.423267	2.59214	0.131579	HIST1H2BC//HIST2H2BE//HIST1H2BK//HIST1H2BJ//JUN
GO:0051899	membrane depolarization	Biological process	3	124	38	16119	10.2625	0.00307995	0.494694	2.51146	0.0789474	SCN1B//CELF4//JUN
GO:0009636	response to toxic substance	Biological process	3	139	38	16119	9.15505	0.00424558	0.662432	2.37206	0.0789474	SCN1B//CYB5R4//DHRS2
GO:0035914	skeletal muscle cell differentiation	Biological process	2	59	38	16119	14.3791	0.00850829	1	2.07016	0.0526316	MAFF//ATF3
GO:0098542	defense response to other organism	Biological process	4	379	38	16119	4.47688	0.0118228	1	1.92728	0.105263	HIST1H2BC//HIST2H2BE//HIST1H2BK//HIST1H2BJ
GO:0045087	innate immune response	Biological process	6	861	38	16119	2.95599	0.0145721	1	1.83648	0.157895	JUN//HIST1H2BC//HIST2H2BE//HIST1H2BK//HIST1H2BJ//C1S
GO:0043207	response to external biotic stimulus	Biological process	5	682	38	16119	3.10985	0.0211294	1	1.67511	0.131579	HIST1H2BC//HIST2H2BE//HIST1H2BK//HIST1H2BJ//JUN
GO:0051707	response to other organism	Biological process	5	682	38	16119	3.10985	0.0211294	1	1.67511	0.131579	HIST1H2BC//HIST2H2BE//HIST1H2BK//HIST1H2BJ//JUN
GO:0033120	positive regulation of RNA splicing	Biological process	1	10	38	16119	42.4184	0.0233326	1	1.63204	0.0263158	CELF4
GO:1901533	negative regulation of hematopoietic progenitor cell differentiation	Biological process	1	10	38	16119	42.4184	0.0233326	1	1.63204	0.0263158	HIST2H4B
GO:0042542	response to hydrogen peroxide	Biological process	2	102	38	16119	8.31734	0.0240418	1	1.61903	0.0526316	RHOB//JUN
GO:0009607	response to biotic stimulus	Biological process	5	714	38	16119	2.97048	0.0251823	1	1.5989	0.131579	HIST1H2BC//HIST2H2BE//HIST1H2BK//HIST1H2BJ//JUN
GO:0043923	positive regulation by host of viral transcription	Biological process	1	11	38	16119	38.5622	0.0256365	1	1.59114	0.0263158	JUN
GO:0086012	membrane depolarization during cardiac muscle cell action potential	Biological process	1	11	38	16119	38.5622	0.0256365	1	1.59114	0.0263158	SCN1B
GO:0001774	microglial cell activation	Biological process	1	12	38	16119	35.3487	0.0279351	1	1.55385	0.0263158	JUN
GO:0017085	response to insecticide	Biological process	1	12	38	16119	35.3487	0.0279351	1	1.55385	0.0263158	SCN1B
GO:0043922	negative regulation by host of viral transcription	Biological process	1	12	38	16119	35.3487	0.0279351	1	1.55385	0.0263158	JUN
GO:0045655	regulation of monocyte differentiation	Biological process	1	12	38	16119	35.3487	0.0279351	1	1.55385	0.0263158	JUN
GO:0060307	regulation of ventricular cardiac muscle cell membrane repolarization	Biological process	1	12	38	16119	35.3487	0.0279351	1	1.55385	0.0263158	SCN1B
GO:0045837	negative regulation of membrane potential	Biological process	1	13	38	16119	32.6296	0.0302284	1	1.51959	0.0263158	CELF4
GO:0090304	nucleic acid metabolic process	Biological process	17	4727	38	16119	1.52552	0.0312665	1	1.50492	0.447368	ATF3//RPL3L//CELF4//HIST2H4B//MAFF//JUN//H1F0//HIST1H1C//HIST1H1D//HIST1H1E//HIST1H2BL//HIST1H2BC//HIST1H2BO//HIST2H2BE//HIST1H2BJ//HIST1H3F//HIST3H2A
GO:0030099	myeloid cell differentiation	Biological process	3	300	38	16119	4.24184	0.0333412	1	1.47702	0.0789474	JUN//DHRS2//HIST2H4B
GO:0045652	regulation of megakaryocyte differentiation	Biological process	1	15	38	16119	28.2789	0.0347992	1	1.45843	0.0263158	HIST2H4B
GO:0086019	cell-cell signaling involved in cardiac conduction	Biological process	1	15	38	16119	28.2789	0.0347992	1	1.45843	0.0263158	SCN1B
GO:0007596	blood coagulation	Biological process	4	531	38	16119	3.19536	0.0355164	1	1.44957	0.105263	RHOB//MAFF//HIST2H3D//HIST1H3F
GO:0050817	coagulation	Biological process	4	534	38	16119	3.17741	0.0361474	1	1.44192	0.105263	MAFF//RHOB//HIST2H3D//HIST1H3F
GO:0006979	response to oxidative stress	Biological process	3	311	38	16119	4.09181	0.0365113	1	1.43757	0.0789474	DHRS2//JUN//RHOB
GO:0007599	hemostasis	Biological process	4	536	38	16119	3.16555	0.0365717	1	1.43685	0.105263	MAFF//RHOB//HIST2H3D//HIST1H3F
GO:0071478	cellular response to radiation	Biological process	2	129	38	16119	6.5765	0.0370388	1	1.43134	0.0526316	HIST3H2A//RHOB
GO:0060395	SMAD protein signal transduction	Biological process	1	16	38	16119	26.5115	0.0370768	1	1.4309	0.0263158	JUN
GO:0006950	response to stress	Biological process	13	3348	38	16119	1.64707	0.0379748	1	1.4205	0.342105	JUN//HIST1H2BC//HIST2H2BE//HIST1H2BK//HIST1H2BJ//MAFF//RHOB//HIST2H3D//HIST1H3F//ATF3//DHRS2//C1S//HIST3H2A
GO:0006337	nucleosome disassembly	Biological process	1	17	38	16119	24.952	0.0393491	1	1.40507	0.0263158	HIST3H2A
GO:0032986	protein-DNA complex disassembly	Biological process	1	17	38	16119	24.952	0.0393491	1	1.40507	0.0263158	HIST3H2A
GO:0043011	myeloid dendritic cell differentiation	Biological process	1	17	38	16119	24.952	0.0393491	1	1.40507	0.0263158	DHRS2
GO:0002274	myeloid leukocyte activation	Biological process	2	136	38	16119	6.238	0.0407648	1	1.38971	0.0526316	JUN//DHRS2
GO:0007567	parturition	Biological process	1	18	38	16119	23.5658	0.0416162	1	1.38074	0.0263158	MAFF
GO:0031498	chromatin disassembly	Biological process	1	18	38	16119	23.5658	0.0416162	1	1.38074	0.0263158	HIST3H2A
GO:0007184	SMAD protein import into nucleus	Biological process	1	19	38	16119	22.3255	0.0438781	1	1.35775	0.0263158	JUN
GO:1901360	organic cyclic compound metabolic process	Biological process	21	6492	38	16119	1.37213	0.0438854	1	1.35768	0.552632	ATF3//RPL3L//CELF4//HIST2H4B//MAFF//JUN//H1F0//HIST1H1C//HIST1H1D//HIST1H1E//HIST1H2BL//HIST1H2BC//HIST1H2BO//HIST2H2BE//HIST1H2BJ//RHOB//HIST1H3F//CYB5R4//DHRS2//AGAP9//HIST3H2A
GO:0006139	nucleobase-containing compound metabolic process	Biological process	20	6109	38	16119	1.38872	0.0456029	1	1.34101	0.526316	ATF3//RPL3L//CELF4//HIST2H4B//MAFF//JUN//H1F0//HIST1H1C//HIST1H1D//HIST1H1E//HIST1H2BL//HIST1H2BC//HIST1H2BO//HIST2H2BE//HIST1H2BJ//RHOB//HIST1H3F//CYB5R4//AGAP9//HIST3H2A
GO:0043921	modulation by host of viral transcription	Biological process	1	20	38	16119	21.2092	0.0461348	1	1.33597	0.0263158	JUN
GO:0052472	modulation by host of symbiont transcription	Biological process	1	20	38	16119	21.2092	0.0461348	1	1.33597	0.0263158	JUN
GO:0060306	regulation of membrane repolarization	Biological process	1	20	38	16119	21.2092	0.0461348	1	1.33597	0.0263158	SCN1B
GO:0034976	response to endoplasmic reticulum stress	Biological process	2	146	38	16119	5.81074	0.0463226	1	1.33421	0.0526316	ATF3//JUN
GO:0052312	modulation of transcription in other organism involved in symbiotic interaction	Biological process	1	21	38	16119	20.1992	0.0483863	1	1.31528	0.0263158	JUN
GO:0060968	regulation of gene silencing	Biological process	1	21	38	16119	20.1992	0.0483863	1	1.31528	0.0263158	HIST1H3F
GO:0086091	regulation of heart rate by cardiac conduction	Biological process	1	21	38	16119	20.1992	0.0483863	1	1.31528	0.0263158	SCN1B
GO:0051704	multi-organism process	Biological process	9	2081	38	16119	1.83453	0.0489768	1	1.31001	0.236842	CELF4//PSG4//MAFF//HIST1H2BC//HIST2H2BE//HIST1H2BK//HIST1H2BJ//RPL3L//JUN

## Sheet: CC-down
GO.ID	Term	Ontology	Count	Pop.Hits	List.Total	Pop.Total	Fold.Enrichment	Pvalue	FDR	Enrichment.Score	Gene.Ratio	GENES
GO:0000786	nucleosome	Cellular component	26	67	38	17280	176.465	1.95064e-56	6.44686e-54	55.7098	0.684211	HIST3H2A//HIST3H2BB//H1F0//HIST1H1C//HIST1H1D//HIST1H1E//HIST1H2AD//HIST1H2BD//HIST2H2AB//HIST2H2BF//HIST2H4B//HIST2H3D//HIST2H2AA4//HIST1H2AK//HIST1H2AC//HIST1H2AB//HIST2H2AC//HIST1H2BL//HIST1H2BC//HIST1H2BO//HIST2H2BE//HIST1H2AH//HIST1H2BK//HIST1H3F//HIST1H2AG//HIST1H2BJ
GO:1990104	DNA bending complex	Cellular component	26	67	38	17280	176.465	1.95064e-56	6.44686e-54	55.7098	0.684211	HIST3H2BB//H1F0//HIST1H1C//HIST1H1D//HIST1H1E//HIST1H2AD//HIST1H2BD//HIST2H2AB//HIST2H2BF//HIST2H4B//HIST2H3D//HIST2H2AA4//HIST1H2AK//HIST1H2AC//HIST1H2AB//HIST2H2AC//HIST1H2BL//HIST1H2BC//HIST1H2BO//HIST2H2BE//HIST1H2AH//HIST1H2BK//HIST1H3F//HIST1H2AG//HIST1H2BJ//HIST3H2A
GO:0044815	DNA packaging complex	Cellular component	26	73	38	17280	161.961	3.08005e-55	6.78638e-53	54.5114	0.684211	HIST3H2BB//H1F0//HIST1H1C//HIST1H1D//HIST1H1E//HIST1H2AD//HIST1H2BD//HIST2H2AB//HIST2H2BF//HIST2H4B//HIST2H3D//HIST2H2AA4//HIST1H2AK//HIST1H2AC//HIST1H2AB//HIST2H2AC//HIST1H2BL//HIST1H2BC//HIST1H2BO//HIST2H2BE//HIST1H2AH//HIST1H2BK//HIST1H3F//HIST1H2AG//HIST1H2BJ//HIST3H2A
GO:0032993	protein-DNA complex	Cellular component	26	277	38	17280	42.6829	1.4777e-38	2.44191e-36	37.8304	0.684211	HIST3H2BB//H1F0//HIST1H1C//HIST1H1D//HIST1H1E//HIST1H2AD//HIST1H2BD//HIST2H2AB//HIST2H2BF//HIST2H4B//HIST2H3D//HIST2H2AA4//HIST1H2AK//HIST1H2AC//HIST1H2AB//HIST2H2AC//HIST1H2BL//HIST1H2BC//HIST1H2BO//HIST2H2BE//HIST1H2AH//HIST1H2BK//HIST1H3F//HIST1H2AG//HIST1H2BJ//HIST3H2A
GO:0000785	chromatin	Cellular component	27	368	38	17280	33.3638	2.73481e-37	3.61542e-35	36.5631	0.710526	HIST3H2BB//H1F0//HIST1H1C//HIST1H1D//HIST1H1E//HIST1H2AD//HIST1H2BD//HIST2H2AB//HIST2H2BF//HIST2H4B//HIST2H3D//HIST2H2AA4//HIST1H2AK//HIST1H2AC//HIST1H2AB//HIST2H2AC//HIST1H2BL//HIST1H2BC//HIST1H2BO//HIST2H2BE//HIST1H2AH//HIST1H2BK//HIST1H3F//HIST1H2AG//HIST1H2BJ//JUN//HIST3H2A
GO:0044427	chromosomal part	Cellular component	27	630	38	17280	19.4887	7.05511e-31	7.77238e-29	30.1515	0.710526	HIST3H2BB//H1F0//HIST1H1C//HIST1H1D//HIST1H1E//HIST1H2AD//HIST1H2BD//HIST2H2AB//HIST2H2BF//HIST2H4B//HIST2H3D//HIST2H2AA4//HIST1H2AK//HIST1H2AC//HIST1H2AB//HIST2H2AC//HIST1H2BL//HIST1H2BC//HIST1H2BO//HIST2H2BE//HIST1H2AH//HIST1H2BK//HIST1H3F//HIST1H2AG//HIST1H2BJ//HIST3H2A//JUN
GO:0005694	chromosome	Cellular component	27	728	38	17280	16.8652	3.54941e-29	3.35166e-27	28.4498	0.710526	JUN//HIST2H4B//HIST1H3F//HIST3H2BB//H1F0//HIST1H1C//HIST1H1D//HIST1H1E//HIST1H2AD//HIST1H2BD//HIST2H2AB//HIST2H2BF//HIST2H3D//HIST2H2AA4//HIST1H2AK//HIST1H2AC//HIST1H2AB//HIST2H2AC//HIST1H2BL//HIST1H2BC//HIST1H2BO//HIST2H2BE//HIST1H2AH//HIST1H2BK//HIST1H2AG//HIST1H2BJ//HIST3H2A
GO:0043228	non-membrane-bounded organelle	Cellular component	30	3457	38	17280	3.94623	8.68765e-15	6.38059e-13	14.0611	0.789474	RPL3L//ATF3//FRMD3//JUN//HIST2H4B//HIST1H3F//H1F0//HIST3H2A//HIST1H1D//HIST1H1C//HIST1H1E//HIST3H2BB//HIST1H2AD//HIST1H2BD//HIST2H2AB//HIST2H2BF//HIST2H3D//HIST2H2AA4//HIST1H2AK//HIST1H2AC//HIST1H2AB//HIST2H2AC//HIST1H2BL//HIST1H2BC//HIST1H2BO//HIST2H2BE//HIST1H2AH//HIST1H2BK//HIST1H2AG//HIST1H2BJ
GO:0043232	intracellular non-membrane-bounded organelle	Cellular component	30	3457	38	17280	3.94623	8.68765e-15	6.38059e-13	14.0611	0.789474	RPL3L//ATF3//FRMD3//JUN//HIST2H4B//HIST1H3F//H1F0//HIST3H2A//HIST1H1D//HIST1H1C//HIST1H1E//HIST3H2BB//HIST1H2AD//HIST1H2BD//HIST2H2AB//HIST2H2BF//HIST2H3D//HIST2H2AA4//HIST1H2AK//HIST1H2AC//HIST1H2AB//HIST2H2AC//HIST1H2BL//HIST1H2BC//HIST1H2BO//HIST2H2BE//HIST1H2AH//HIST1H2BK//HIST1H2AG//HIST1H2BJ
GO:0043234	protein complex	Cellular component	28	3775	38	17280	3.37288	1.32528e-11	8.76013e-10	10.8777	0.736842	JUN//HIST3H2BB//H1F0//HIST1H1C//HIST1H1D//HIST1H1E//HIST1H2AD//HIST1H2BD//HIST2H2AB//HIST2H2BF//HIST2H4B//HIST2H3D//HIST2H2AA4//HIST1H2AK//HIST1H2AC//HIST1H2AB//HIST2H2AC//HIST1H2BL//HIST1H2BC//HIST1H2BO//HIST2H2BE//HIST1H2AH//HIST1H2BK//HIST1H3F//HIST1H2AG//HIST1H2BJ//HIST3H2A//SCN1B
GO:0032991	macromolecular complex	Cellular component	29	4443	38	17280	2.96812	9.28056e-11	5.57677e-09	10.0324	0.763158	HIST2H4B//HIST1H3F//H1F0//HIST1H1D//RPL3L//HIST3H2BB//HIST1H1C//HIST1H1E//HIST1H2AD//HIST1H2BD//HIST2H2AB//HIST2H2BF//HIST2H3D//HIST2H2AA4//HIST1H2AK//HIST1H2AC//HIST1H2AB//HIST2H2AC//HIST1H2BL//HIST1H2BC//HIST1H2BO//HIST2H2BE//HIST1H2AH//HIST1H2BK//HIST1H2AG//HIST1H2BJ//JUN//HIST3H2A//SCN1B
GO:0043230	extracellular organelle	Cellular component	23	2669	38	17280	3.91868	2.9098e-10	1.37384e-08	9.53614	0.605263	DHRS2//HIST1H1E//HIST1H2AD//HIST1H2BD//HIST2H2AB//RHOB//HIST2H2BF//HIST2H4B//PSG4//HIST2H3D//C1S//HIST2H2AA4//HIST1H2AK//HIST1H2AC//HIST1H2AB//HIST2H2AC//HIST1H2BL//HIST1H2BC//HIST2H2BE//HIST1H2AH//HIST1H3F//HIST1H2AG//HIST3H2A
GO:0065010	extracellular membrane-bounded organelle	Cellular component	23	2669	38	17280	3.91868	2.9098e-10	1.37384e-08	9.53614	0.605263	DHRS2//HIST1H1E//HIST1H2AD//HIST1H2BD//HIST2H2AB//RHOB//HIST2H2BF//HIST2H4B//PSG4//HIST2H3D//C1S//HIST2H2AA4//HIST1H2AK//HIST1H2AC//HIST1H2AB//HIST2H2AC//HIST1H2BL//HIST1H2BC//HIST2H2BE//HIST1H2AH//HIST1H3F//HIST1H2AG//HIST3H2A
GO:0070062	extracellular vesicular exosome	Cellular component	23	2669	38	17280	3.91868	2.9098e-10	1.37384e-08	9.53614	0.605263	DHRS2//HIST1H1E//HIST1H2AD//HIST1H2BD//HIST2H2AB//RHOB//HIST2H2BF//HIST2H4B//PSG4//HIST2H3D//C1S//HIST2H2AA4//HIST1H2AK//HIST1H2AC//HIST1H2AB//HIST2H2AC//HIST1H2BL//HIST1H2BC//HIST2H2BE//HIST1H2AH//HIST1H3F//HIST1H2AG//HIST3H2A
GO:0005634	nucleus	Cellular component	32	6330	38	17280	2.29883	2.11678e-09	9.32793e-08	8.67433	0.842105	JUN//HIST2H4B//HIST1H3F//HIST3H2A//H1F0//HIST1H1D//DHRS2//HIST3H2BB//MAFF//HIST1H2BD//HIST2H2BF//ATF3//HIST2H3D//HIST1H2BL//HIST1H2BC//HIST1H2BO//HIST2H2BE//HIST1H2BK//HIST1H2BJ//HIST1H1C//HIST1H1E//HIST1H2AD//HIST2H2AB//RHOB//CELF4//HIST2H2AA4//HIST1H2AK//HIST1H2AC//HIST1H2AB//HIST2H2AC//HIST1H2AH//HIST1H2AG
GO:0044421	extracellular region part	Cellular component	25	3575	38	17280	3.17998	2.27097e-09	9.38196e-08	8.64379	0.657895	HIST1H2BC//HIST2H2BE//HIST1H2BK//HIST1H2BJ//C1S//DHRS2//HIST1H1E//HIST1H2AD//HIST1H2BD//HIST2H2AB//RHOB//HIST2H2BF//HIST2H4B//PSG4//HIST2H3D//HIST2H2AA4//HIST1H2AK//HIST1H2AC//HIST1H2AB//HIST2H2AC//HIST1H2BL//HIST1H2AH//HIST1H3F//HIST1H2AG//HIST3H2A
GO:0031981	nuclear lumen	Cellular component	20	2155	38	17280	4.2203	2.71035e-09	1.05385e-07	8.56697	0.526316	JUN//HIST2H4B//HIST1H3F//HIST3H2BB//MAFF//H1F0//HIST1H2BD//HIST2H2BF//ATF3//HIST2H3D//HIST1H2BL//HIST1H2BC//HIST1H2BO//HIST2H2BE//HIST1H2BK//HIST1H2BJ//HIST3H2A//HIST1H1D//HIST1H1C//HIST1H1E
GO:0044446	intracellular organelle part	Cellular component	32	6588	38	17280	2.2088	6.65686e-09	2.44455e-07	8.17673	0.842105	DHRS2//HIST3H2BB//H1F0//HIST1H1C//HIST1H1D//HIST1H1E//HIST1H2AD//HIST1H2BD//HIST2H2AB//HIST2H2BF//HIST2H4B//HIST2H3D//HIST2H2AA4//HIST1H2AK//HIST1H2AC//HIST1H2AB//HIST2H2AC//HIST1H2BL//HIST1H2BC//HIST1H2BO//HIST2H2BE//HIST1H2AH//HIST1H2BK//HIST1H3F//HIST1H2AG//HIST1H2BJ//JUN//MAFF//ATF3//RHOB//HIST3H2A//RPL3L
GO:0044428	nuclear part	Cellular component	21	2551	38	17280	3.74342	7.43149e-09	2.58538e-07	8.12892	0.552632	JUN//HIST2H4B//HIST1H3F//DHRS2//HIST3H2BB//MAFF//H1F0//HIST1H2BD//HIST2H2BF//ATF3//HIST2H3D//HIST1H2BL//HIST1H2BC//HIST1H2BO//HIST2H2BE//HIST1H2BK//HIST1H2BJ//HIST3H2A//HIST1H1D//HIST1H1C//HIST1H1E
GO:0044422	organelle part	Cellular component	32	6782	38	17280	2.14562	1.52174e-08	5.02935e-07	7.81766	0.842105	RHOB//DHRS2//RPL3L//HIST3H2BB//H1F0//HIST1H1C//HIST1H1D//HIST1H1E//HIST1H2AD//HIST1H2BD//HIST2H2AB//HIST2H2BF//HIST2H4B//HIST2H3D//HIST2H2AA4//HIST1H2AK//HIST1H2AC//HIST1H2AB//HIST2H2AC//HIST1H2BL//HIST1H2BC//HIST1H2BO//HIST2H2BE//HIST1H2AH//HIST1H2BK//HIST1H3F//HIST1H2AG//HIST1H2BJ//HIST3H2A//JUN//MAFF//ATF3
GO:0005654	nucleoplasm	Cellular component	16	1451	38	17280	5.01433	2.10845e-08	6.6366e-07	7.67604	0.421053	HIST3H2BB//MAFF//H1F0//HIST1H2BD//JUN//HIST2H2BF//ATF3//HIST2H4B//HIST2H3D//HIST1H2BL//HIST1H2BC//HIST1H2BO//HIST2H2BE//HIST1H2BK//HIST1H3F//HIST1H2BJ
GO:0005576	extracellular region	Cellular component	26	4330	38	17280	2.73052	2.25253e-08	6.76783e-07	7.64733	0.684211	HIST1H2BC//HIST2H2BE//HIST1H2BK//HIST1H2BJ//DHRS2//HIST1H1E//HIST1H2AD//HIST1H2BD//HIST2H2AB//RHOB//HIST2H2BF//HIST2H4B//PSG4//HIST2H3D//C1S//HIST2H2AA4//HIST1H2AK//HIST1H2AC//HIST1H2AB//HIST2H2AC//HIST1H2BL//HIST1H2AH//HIST1H3F//HIST1H2AG//HIST3H2A//SCN1B
GO:0031988	membrane-bounded vesicle	Cellular component	23	3345	38	17280	3.12674	2.72829e-08	7.84086e-07	7.56411	0.605263	DHRS2//HIST1H1E//HIST1H2AD//HIST1H2BD//HIST2H2AB//RHOB//HIST2H2BF//HIST2H4B//PSG4//HIST2H3D//C1S//HIST2H2AA4//HIST1H2AK//HIST1H2AC//HIST1H2AB//HIST2H2AC//HIST1H2BL//HIST1H2BC//HIST2H2BE//HIST1H2AH//HIST1H3F//HIST1H2AG//HIST3H2A
GO:0070013	intracellular organelle lumen	Cellular component	21	2770	38	17280	3.44746	3.31954e-08	9.14257e-07	7.47892	0.552632	DHRS2//JUN//HIST2H4B//HIST1H3F//HIST3H2BB//MAFF//H1F0//HIST1H2BD//HIST2H2BF//ATF3//HIST2H3D//HIST1H2BL//HIST1H2BC//HIST1H2BO//HIST2H2BE//HIST1H2BK//HIST1H2BJ//HIST3H2A//HIST1H1D//HIST1H1C//HIST1H1E
GO:0031982	vesicle	Cellular component	23	3434	38	17280	3.0457	4.56801e-08	1.20778e-06	7.34027	0.605263	DHRS2//HIST1H1E//HIST1H2AD//HIST1H2BD//HIST2H2AB//RHOB//HIST2H2BF//HIST2H4B//PSG4//HIST2H3D//C1S//HIST2H2AA4//HIST1H2AK//HIST1H2AC//HIST1H2AB//HIST2H2AC//HIST1H2BL//HIST1H2BC//HIST2H2BE//HIST1H2AH//HIST1H3F//HIST1H2AG//HIST3H2A
GO:0043233	organelle lumen	Cellular component	21	2828	38	17280	3.37676	4.81919e-08	1.22519e-06	7.31703	0.552632	DHRS2//JUN//HIST2H4B//HIST1H3F//HIST3H2BB//MAFF//H1F0//HIST1H2BD//HIST2H2BF//ATF3//HIST2H3D//HIST1H2BL//HIST1H2BC//HIST1H2BO//HIST2H2BE//HIST1H2BK//HIST1H2BJ//HIST3H2A//HIST1H1D//HIST1H1C//HIST1H1E
GO:0031974	membrane-enclosed lumen	Cellular component	21	2888	38	17280	3.3066	7.01915e-08	1.71839e-06	7.15372	0.552632	DHRS2//JUN//HIST2H4B//HIST1H3F//HIST3H2BB//MAFF//H1F0//HIST1H2BD//HIST2H2BF//ATF3//HIST2H3D//HIST1H2BL//HIST1H2BC//HIST1H2BO//HIST2H2BE//HIST1H2BK//HIST1H2BJ//HIST3H2A//HIST1H1D//HIST1H1C//HIST1H1E
GO:0005719	nuclear euchromatin	Cellular component	4	21	38	17280	86.6165	1.15815e-07	2.73406e-06	6.93624	0.105263	H1F0//HIST1H1C//HIST1H1D//JUN
GO:0000791	euchromatin	Cellular component	4	27	38	17280	67.3684	3.36413e-07	7.6679e-06	6.47313	0.105263	H1F0//HIST1H1C//HIST1H1D//JUN
GO:0000228	nuclear chromosome	Cellular component	8	356	38	17280	10.2188	8.55201e-07	1.88429e-05	6.06793	0.210526	HIST3H2A//H1F0//HIST1H1D//HIST1H1C//JUN//HIST1H1E//HIST2H4B//HIST1H3F
GO:0000790	nuclear chromatin	Cellular component	6	210	38	17280	12.9925	5.98584e-06	0.000127633	5.22288	0.157895	HIST3H2A//H1F0//HIST1H1C//HIST1H1D//JUN//HIST1H1E
GO:0043226	organelle	Cellular component	37	12115	38	17280	1.3888	2.33817e-05	0.000482979	4.63112	0.973684	DHRS2//CYB5R4//HIST3H2BB//H1F0//HIST1H1C//HIST1H1E//HIST1H2AD//HIST1H2BD//HIST2H2AB//JUN//RHOB//HIST2H2BF//ATF3//HIST2H4B//CELF4//HIST2H3D//HIST2H2AA4//HIST1H2AK//HIST1H2AC//HIST1H2AB//HIST2H2AC//HIST1H2BL//HIST1H2BC//HIST1H2BO//HIST2H2BE//HIST1H2AH//HIST1H2BK//HIST1H3F//HIST1H2AG//HIST1H2BJ//PSG4//C1S//HIST3H2A//RPL3L//FRMD3//HIST1H1D//MAFF
GO:0044454	nuclear chromosome part	Cellular component	6	318	38	17280	8.57994	6.22625e-05	0.00124714	4.20577	0.157895	HIST3H2A//H1F0//HIST1H1D//HIST1H1C//JUN//HIST1H1E
GO:0043229	intracellular organelle	Cellular component	35	11060	38	17280	1.43904	7.44354e-05	0.00144711	4.12822	0.921053	DHRS2//CYB5R4//HIST3H2BB//H1F0//HIST1H1C//HIST1H1E//HIST1H2AD//HIST1H2BD//HIST2H2AB//JUN//RHOB//HIST2H2BF//ATF3//HIST2H4B//CELF4//HIST2H3D//HIST2H2AA4//HIST1H2AK//HIST1H2AC//HIST1H2AB//HIST2H2AC//HIST1H2BL//HIST1H2BC//HIST1H2BO//HIST2H2BE//HIST1H2AH//HIST1H2BK//HIST1H3F//HIST1H2AG//HIST1H2BJ//RPL3L//FRMD3//HIST1H1D//HIST3H2A//MAFF
GO:0043227	membrane-bounded organelle	Cellular component	35	11202	38	17280	1.4208	0.000109227	0.00206283	3.96167	0.921053	DHRS2//CYB5R4//HIST3H2BB//H1F0//HIST1H1C//HIST1H1E//HIST1H2AD//HIST1H2BD//HIST2H2AB//JUN//RHOB//HIST2H2BF//ATF3//HIST2H4B//CELF4//HIST2H3D//HIST2H2AA4//HIST1H2AK//HIST1H2AC//HIST1H2AB//HIST2H2AC//HIST1H2BL//HIST1H2BC//HIST1H2BO//HIST2H2BE//HIST1H2AH//HIST1H2BK//HIST1H3F//HIST1H2AG//HIST1H2BJ//PSG4//C1S//HIST3H2A//HIST1H1D//MAFF
GO:0043231	intracellular membrane-bounded organelle	Cellular component	33	10000	38	17280	1.50063	0.000117786	0.00216269	3.92891	0.868421	DHRS2//CYB5R4//HIST3H2BB//H1F0//HIST1H1C//HIST1H1E//HIST1H2AD//HIST1H2BD//HIST2H2AB//JUN//RHOB//HIST2H2BF//ATF3//HIST2H4B//CELF4//HIST2H3D//HIST2H2AA4//HIST1H2AK//HIST1H2AC//HIST1H2AB//HIST2H2AC//HIST1H2BL//HIST1H2BC//HIST1H2BO//HIST2H2BE//HIST1H2AH//HIST1H2BK//HIST1H3F//HIST1H2AG//HIST1H2BJ//HIST3H2A//HIST1H1D//MAFF
GO:0044424	intracellular part	Cellular component	35	12713	38	17280	1.25193	0.00424093	0.0757636	2.37254	0.921053	DHRS2//FRMD3//CELF4//JUN//RPL3L//RHOB//CYB5R4//H1F0//HIST3H2BB//HIST1H1C//HIST1H1E//HIST1H2AD//HIST1H2BD//HIST2H2AB//HIST2H2BF//ATF3//HIST2H4B//HIST2H3D//HIST2H2AA4//HIST1H2AK//HIST1H2AC//HIST1H2AB//HIST2H2AC//HIST1H2BL//HIST1H2BC//HIST1H2BO//HIST2H2BE//HIST1H2AH//HIST1H2BK//HIST1H3F//HIST1H2AG//HIST1H2BJ//HIST1H1D//HIST3H2A//MAFF
GO:0005622	intracellular	Cellular component	35	12834	38	17280	1.24013	0.00550254	0.0957152	2.25944	0.921053	RPL3L//JUN//HIST2H4B//HIST1H3F//HIST3H2BB//H1F0//HIST1H1C//HIST1H1D//HIST1H1E//HIST1H2AD//HIST1H2BD//HIST2H2AB//HIST2H2BF//HIST2H3D//HIST2H2AA4//HIST1H2AK//HIST1H2AC//HIST1H2AB//HIST2H2AC//HIST1H2BL//HIST1H2BC//HIST1H2BO//HIST2H2BE//HIST1H2AH//HIST1H2BK//HIST1H2AG//HIST1H2BJ//HIST3H2A//DHRS2//RHOB//CYB5R4//ATF3//CELF4//FRMD3//MAFF
GO:0001518	voltage-gated sodium channel complex	Cellular component	1	14	38	17280	32.4812	0.0303621	0.514598	1.51767	0.0263158	SCN1B
GO:0033268	node of Ranvier	Cellular component	1	16	38	17280	28.4211	0.0346256	0.572188	1.4606	0.0263158	SCN1B
GO:0034706	sodium channel complex	Cellular component	1	17	38	17280	26.7492	0.0367505	0.592489	1.43474	0.0263158	SCN1B
