# Supplementary material for: Integrated Analysis of the Altered lncRNAs and mRNAs Expression in 293T Cells after Ionizing Radiation Exposure
Source: Int J Mol Sci. 2019 Jun 18;20(12):2968. doi: 10.3390/ijms20122968 (PMC6627384; doi:10.3390/ijms20122968)
Supplement: Supplementary file 1 [file ijms-20-02968-s001.zip › Supplementary Table/S7-KEGG analysis-lncRNAs.xls]

## Sheet: pathway-up
PathwayID	Definition	OriginalWebSite	Fisher-Pvalue	SelectionCounts	SelectionSize	Count	Size	FDR	Enrichment_Score	GeneRatio	Genes
hsa04964	Proximal tubule bicarbonate reclamation	http://www.genome.jp/kegg-bin/show_pathway?hsa04964+10991	0.00329042	1	1	23	6990	0.987124	2.48275	1	SLC38A3
hsa04727	GABAergic synapse	http://www.genome.jp/kegg-bin/show_pathway?hsa04727+10991	0.0125894	1	1	88	6990	1	1.9	1	SLC38A3
hsa04724	Glutamatergic synapse	http://www.genome.jp/kegg-bin/show_pathway?hsa04724+10991	0.016309	1	1	114	6990	1	1.78757	1	SLC38A3

## Sheet: pathway-down
PathwayID	Definition	OriginalWebSite	Fisher-Pvalue	SelectionCounts	SelectionSize	Count	Size	FDR	Enrichment_Score	GeneRatio	Genes
hsa05322	Systemic lupus erythematosus	http://www.genome.jp/kegg-bin/show_pathway?hsa05322+8970	0.0382563	1	2	135	6990	1	1.4173	0.5	HIST1H2BJ
hsa05164	Influenza A	http://www.genome.jp/kegg-bin/show_pathway?hsa05164+10625	0.0494482	1	2	175	6990	1	1.30585	0.5	IVNS1ABP
hsa05034	Alcoholism	http://www.genome.jp/kegg-bin/show_pathway?hsa05034+8970	0.0505638	1	2	179	6990	1	1.29616	0.5	HIST1H2BJ
hsa05203	Viral carcinogenesis	http://www.genome.jp/kegg-bin/show_pathway?hsa05203+8970	0.0577992	1	2	205	6990	1	1.23808	0.5	HIST1H2BJ
