# Supplementary material for: Integrated Analysis of the Altered lncRNAs and mRNAs Expression in 293T Cells after Ionizing Radiation Exposure
Source: Int J Mol Sci. 2019 Jun 18;20(12):2968. doi: 10.3390/ijms20122968 (PMC6627384; doi:10.3390/ijms20122968)
Supplement: Supplementary file 1 [file ijms-20-02968-s001.zip › Supplementary Table/S8-KEGG analysis -mRNAs.xls]

## Sheet: pathway-up
PathwayID	Definition	OriginalWebSite	Fisher-Pvalue	SelectionCounts	SelectionSize	Count	Size	FDR	Enrichment_Score	GeneRatio	Genes
hsa04742	Taste transduction	http://www.genome.jp/kegg-bin/show_pathway?hsa04742+775+9568+5330+6337	0.000653562	4	34	83	6990	0.196069	3.18471	0.117647	CACNA1C//GABBR2//PLCB2//SCNN1A
hsa05412	Arrhythmogenic right ventricular cardiomyopathy (ARVC)	http://www.genome.jp/kegg-bin/show_pathway?hsa05412+775+1674+3675	0.00538602	3	34	74	6990	0.694404	2.26873	0.088235	CACNA1C//DES//ITGA3
hsa05410	Hypertrophic cardiomyopathy (HCM)	http://www.genome.jp/kegg-bin/show_pathway?hsa05410+775+1674+3675	0.00741047	3	34	83	6990	0.694404	2.13015	0.088235	CACNA1C//DES//ITGA3
hsa05414	Dilated cardiomyopathy	http://www.genome.jp/kegg-bin/show_pathway?hsa05414+775+1674+3675	0.00925873	3	34	90	6990	0.694404	2.03345	0.088235	CACNA1C//DES//ITGA3
hsa05231	Choline metabolism in cancer	http://www.genome.jp/kegg-bin/show_pathway?hsa05231+1607+1950+7454	0.0126662	3	34	101	6990	0.759972	1.89735	0.088235	DGKB//EGF//WAS
hsa04015	Rap1 signaling pathway	http://www.genome.jp/kegg-bin/show_pathway?hsa04015+1950+5330+25780+8631	0.0184186	4	34	211	6990	0.782354	1.73474	0.117647	EGF//PLCB2//RASGRP3//SKAP1
hsa04270	Vascular smooth muscle contraction	http://www.genome.jp/kegg-bin/show_pathway?hsa04270+59+775+5330	0.020052	3	34	120	6990	0.782354	1.69784	0.088235	ACTA2//CACNA1C//PLCB2
hsa05130	Pathogenic Escherichia coli infection	http://www.genome.jp/kegg-bin/show_pathway?hsa05130+7100+7454	0.0290381	2	34	55	6990	0.782354	1.53703	0.058824	TLR5//WAS
hsa05150	Staphylococcus aureus infection	http://www.genome.jp/kegg-bin/show_pathway?hsa05150+3426+3127	0.030023	2	34	56	6990	0.782354	1.52255	0.058824	CFI//HLA-DRB5
hsa04310	Wnt signaling pathway	http://www.genome.jp/kegg-bin/show_pathway?hsa04310+5330+166336+7481	0.0310347	3	34	142	6990	0.782354	1.50815	0.088235	PLCB2//PRICKLE2//WNT11
hsa04072	Phospholipase D signaling pathway	http://www.genome.jp/kegg-bin/show_pathway?hsa04072+1607+1950+5330	0.0321629	3	34	144	6990	0.782354	1.49264	0.088235	DGKB//EGF//PLCB2
hsa04924	Renin secretion	http://www.genome.jp/kegg-bin/show_pathway?hsa04924+775+5330	0.0383687	2	34	64	6990	0.782354	1.41602	0.058824	CACNA1C//PLCB2
hsa05321	Inflammatory bowel disease (IBD)	http://www.genome.jp/kegg-bin/show_pathway?hsa05321+3127+7100	0.039468	2	34	65	6990	0.782354	1.40375	0.058824	HLA-DRB5//TLR5
hsa04720	Long-term potentiation	http://www.genome.jp/kegg-bin/show_pathway?hsa04720+775+5330	0.0405794	2	34	66	6990	0.782354	1.39169	0.058824	CACNA1C//PLCB2
hsa05200	Pathways in cancer	http://www.genome.jp/kegg-bin/show_pathway?hsa05200+1950+3675+5330+25780+7481	0.0411793	5	34	397	6990	0.782354	1.38532	0.147059	EGF//ITGA3//PLCB2//RASGRP3//WNT11
hsa04022	cGMP-PKG signaling pathway	http://www.genome.jp/kegg-bin/show_pathway?hsa04022+775+4985+5330	0.0466699	3	34	167	6990	0.782354	1.33096	0.088235	CACNA1C//OPRD1//PLCB2

## Sheet: pathway-down
PathwayID	Definition	OriginalWebSite	Fisher-Pvalue	SelectionCounts	SelectionSize	Count	Size	FDR	Enrichment_Score	GeneRatio	Genes
hsa05034	Alcoholism	http://www.genome.jp/kegg-bin/show_pathway?hsa05034+8335+8334+3013+3012+8969+85235+8329+8330+8332+8336+8347+3017+8343+8339+8970+85236+8340+8348+8350+8358+8351+8968+8357+8359+8366+8364+8360+8367+8365+8363+8362+8337+723790+317772+8338+8349+440689+333932+126961+653604+8370+554313+92815+128312+121504	1e-30	45	51	179	6990	1.5e-28	30	0.882353	HIST1H2AB//HIST1H2AC//HIST1H2AD//HIST1H2AE//HIST1H2AG//HIST1H2AH//HIST1H2AI//HIST1H2AK//HIST1H2AL//HIST1H2AM//HIST1H2BC//HIST1H2BD//HIST1H2BF//HIST1H2BG//HIST1H2BJ//HIST1H2BK//HIST1H2BL//HIST1H2BO//HIST1H3A//HIST1H3B//HIST1H3D//HIST1H3F//HIST1H3H//HIST1H4A//HIST1H4B//HIST1H4C//HIST1H4D//HIST1H4E//HIST1H4H//HIST1H4J//HIST1H4K//HIST2H2AA3//HIST2H2AA4//HIST2H2AB//HIST2H2AC//HIST2H2BE//HIST2H2BF//HIS…
hsa05322	Systemic lupus erythematosus	http://www.genome.jp/kegg-bin/show_pathway?hsa05322+716+8335+8334+3013+3012+8969+85235+8329+8330+8332+8336+8347+3017+8343+8339+8970+85236+8340+8348+8350+8358+8351+8968+8357+8359+8366+8364+8360+8367+8365+8363+8362+8337+723790+317772+8338+8349+440689+333932+126961+653604+8370+554313+92815+128312+121504	1e-30	46	51	135	6990	1.5e-28	30	0.901961	C1S//HIST1H2AB//HIST1H2AC//HIST1H2AD//HIST1H2AE//HIST1H2AG//HIST1H2AH//HIST1H2AI//HIST1H2AK//HIST1H2AL//HIST1H2AM//HIST1H2BC//HIST1H2BD//HIST1H2BF//HIST1H2BG//HIST1H2BJ//HIST1H2BK//HIST1H2BL//HIST1H2BO//HIST1H3A//HIST1H3B//HIST1H3D//HIST1H3F//HIST1H3H//HIST1H4A//HIST1H4B//HIST1H4C//HIST1H4D//HIST1H4E//HIST1H4H//HIST1H4J//HIST1H4K//HIST2H2AA3//HIST2H2AA4//HIST2H2AB//HIST2H2AC//HIST2H2BE//HIST2H2BF…
hsa05203	Viral carcinogenesis	http://www.genome.jp/kegg-bin/show_pathway?hsa05203+8347+3017+8343+8339+8970+85236+8340+8348+8359+8366+8364+8360+8367+8365+8363+8362+8349+440689+8370+554313+128312+121504+3725	1.5548e-22	23	51	205	6990	1.55479e-20	21.8083	0.45098	HIST1H2BC//HIST1H2BD//HIST1H2BF//HIST1H2BG//HIST1H2BJ//HIST1H2BK//HIST1H2BL//HIST1H2BO//HIST1H4A//HIST1H4B//HIST1H4C//HIST1H4D//HIST1H4E//HIST1H4H//HIST1H4J//HIST1H4K//HIST2H2BE//HIST2H2BF//HIST2H4A//HIST2H4B//HIST3H2BB//HIST4H4//JUN
hsa05202	Transcriptional misregulation in cancer	http://www.genome.jp/kegg-bin/show_pathway?hsa05202+8350+8358+8351+8968+8357+333932+126961+653604	4.08852e-05	8	51	180	6990	0.00306639	4.38843	0.156863	HIST1H3A//HIST1H3B//HIST1H3D//HIST1H3F//HIST1H3H//HIST2H3A//HIST2H3C//HIST2H3D
