# Supplementary material for: Integrated Analysis of the Altered lncRNAs and mRNAs Expression in 293T Cells after Ionizing Radiation Exposure
Source: Int J Mol Sci. 2019 Jun 18;20(12):2968. doi: 10.3390/ijms20122968 (PMC6627384; doi:10.3390/ijms20122968)
Supplement: Supplementary file 1 [file ijms-20-02968-s001.zip › Supplementary Table/S9-lncRNA–miRNA–mRNA network analysis.xlsx]

## Sheet: ceRNA analysis
LncRNA	miRNA	gene
uc003niu.1	hsa-let-7f-2-3p
uc003niu.1	hsa-miR-103a-2-5p
ENST00000443593	hsa-miR-1224-3p	EGF
NR_038253	hsa-miR-1224-3p	LIMS2
NR_102347	hsa-miR-1224-3p	DISC1
uc003ttf.3	hsa-miR-1224-3p	DISC1
NR_038253	hsa-miR-124-3p	LIMS2
ENST00000458492	hsa-miR-1273e	LIMS2
NR_038253	hsa-miR-1273h-5p	LIMS2
NR_038253	hsa-miR-1277-5p	LIMS2
NR_102347	hsa-miR-1277-5p	DISC1
ENST00000458492	hsa-miR-1304-5p	LIMS2
ENST00000519762	hsa-miR-1304-5p	DISC1
ENST00000604982	hsa-miR-1304-5p	ZNF331
NR_038253	hsa-miR-1304-5p	LIMS2
ENST00000422178	hsa-miR-1343-3p	PARP10
ENST00000443593	hsa-miR-1343-3p	EGF
NR_038253	hsa-miR-1343-3p	LIMS2
ENST00000422178	hsa-miR-181d-5p	PARP10
ENST00000458492	hsa-miR-181d-5p	LIMS2
ENST00000458492	hsa-miR-1827	LIMS2
ENST00000604982	hsa-miR-1827	ZNF331
NR_038253	hsa-miR-1827	LIMS2
uc003ttf.3	hsa-miR-1827	DISC1
ENST00000604982	hsa-miR-186-3p	ZNF331
NR_038253	hsa-miR-186-3p	LIMS2
NR_102347	hsa-miR-190a-3p	DISC1
ENST00000443593	hsa-miR-202-3p	EGF
TCONS_00004345	hsa-miR-202-3p	DISC1
ENST00000458492	hsa-miR-219a-5p	LIMS2
ENST00000443593	hsa-miR-22-3p	EGF
NR_038253	hsa-miR-22-3p	LIMS2
NR_102347	hsa-miR-22-3p	DISC1
ENST00000604982	hsa-miR-3149	ZNF331
uc003ttf.3	hsa-miR-3166	DISC1
ENST00000443593	hsa-miR-3187-5p	EGF
NR_038253	hsa-miR-3187-5p	LIMS2
ENST00000422178	hsa-miR-3192-5p	PARP10
uc003ttf.3	hsa-miR-3192-5p	DISC1
NR_026776	hsa-miR-3192-5p	H1F0
	hsa-miR-3192-5p	H1F0
ENST00000443593	hsa-miR-330-5p	EGF
ENST00000458492	hsa-miR-3619-5p	LIMS2
ENST00000515097	hsa-miR-3619-5p	DISC1
NR_038253	hsa-miR-3619-5p	LIMS2
NR_102347	hsa-miR-3619-5p	DISC1
uc003ttf.3	hsa-miR-3619-5p	DISC1
NR_038253	hsa-miR-3622a-3p	LIMS2
NR_038253	hsa-miR-3622b-3p	LIMS2
	hsa-miR-363-5p	HIST2H2BE
ENST00000515097	hsa-miR-3646	DISC1
NR_102347	hsa-miR-3646	DISC1
ENST00000443593	hsa-miR-3689d	EGF
ENST00000519762	hsa-miR-3689d	DISC1
NR_038253	hsa-miR-3689d	LIMS2
NR_102347	hsa-miR-3689d	DISC1
uc003ttf.3	hsa-miR-3689d	DISC1
ENST00000458492	hsa-miR-3934-3p	LIMS2
NR_038253	hsa-miR-3934-3p	LIMS2
ENST00000458492	hsa-miR-3938	LIMS2
ENST00000604982	hsa-miR-3938	ZNF331
TCONS_00004345	hsa-miR-4452	DISC1
uc003ttf.3	hsa-miR-448	DISC1
ENST00000443593	hsa-miR-4487	EGF
NR_102347	hsa-miR-4487	DISC1
ENST00000605571	hsa-miR-4632-5p
TCONS_00004345	hsa-miR-4656	DISC1
uc003ttf.3	hsa-miR-4656	DISC1
ENST00000605571	hsa-miR-4685-5p
ENST00000411323	hsa-miR-4694-3p	LIMS2
NR_102347	hsa-miR-4708-5p	DISC1
ENST00000609881	hsa-miR-4723-3p
ENST00000605571	hsa-miR-4725-3p
TCONS_00004345	hsa-miR-4728-3p	DISC1
uc003ttf.3	hsa-miR-4728-3p	DISC1
uc003niu.1	hsa-miR-4793-5p
NR_038253	hsa-miR-4803	LIMS2
ENST00000443593	hsa-miR-485-5p	EGF
ENST00000458492	hsa-miR-485-5p	LIMS2
ENST00000519762	hsa-miR-485-5p	DISC1
uc003ttf.3	hsa-miR-485-5p	DISC1
NR_038253	hsa-miR-5011-5p	LIMS2
NR_102347	hsa-miR-5011-5p	DISC1
NR_038253	hsa-miR-506-3p	LIMS2
ENST00000458492	hsa-miR-513b-5p	LIMS2
ENST00000458492	hsa-miR-518c-5p	LIMS2
ENST00000519762	hsa-miR-518c-5p	DISC1
uc003ttf.3	hsa-miR-518c-5p	DISC1
	hsa-miR-5190	HIST2H2BE
ENST00000411323	hsa-miR-5193	LIMS2
ENST00000443593	hsa-miR-5193	EGF
ENST00000458492	hsa-miR-5193	LIMS2
NR_038253	hsa-miR-5193	LIMS2
NR_102347	hsa-miR-5193	DISC1
ENST00000443593	hsa-miR-548aa	EGF
ENST00000604982	hsa-miR-548aa	ZNF331
ENST00000515097	hsa-miR-548e-5p	DISC1
ENST00000443593	hsa-miR-548t-3p	EGF
ENST00000604982	hsa-miR-548t-3p	ZNF331
uc003niu.1	hsa-miR-558
ENST00000604982	hsa-miR-5586-3p	ZNF331
uc003ttf.3	hsa-miR-5586-3p	DISC1
ENST00000519762	hsa-miR-5695	DISC1
NR_102347	hsa-miR-5695	DISC1
	hsa-miR-579-3p	HIST2H2BE
	hsa-miR-606	H1F0
ENST00000411323	hsa-miR-6090	LIMS2
ENST00000443593	hsa-miR-6124	EGF
uc003ttf.3	hsa-miR-6124	DISC1
ENST00000604982	hsa-miR-6133	ZNF331
uc003ttf.3	hsa-miR-6133	DISC1
	hsa-miR-6134	HIST2H2BE
NR_038253	hsa-miR-628-5p	LIMS2
	hsa-miR-629-3p	H1F0
ENST00000458492	hsa-miR-637	LIMS2
uc003ttf.3	hsa-miR-637	DISC1
ENST00000443593	hsa-miR-646	EGF
ENST00000443593	hsa-miR-6506-5p	EGF
ENST00000604982	hsa-miR-6506-5p	ZNF331
NR_102347	hsa-miR-6506-5p	DISC1
ENST00000609881	hsa-miR-651-5p
NR_038253	hsa-miR-6516-3p	LIMS2
ENST00000609881	hsa-miR-670-3p
	hsa-miR-6715b-3p	HIST2H2BE
NR_038253	hsa-miR-6731-5p	LIMS2
uc003ttf.3	hsa-miR-6731-5p	DISC1
ENST00000519762	hsa-miR-6734-3p	DISC1
NR_038253	hsa-miR-6734-3p	LIMS2
ENST00000605571	hsa-miR-6735-5p
NR_038253	hsa-miR-6763-5p	LIMS2
ENST00000515097	hsa-miR-6768-5p	DISC1
NR_038253	hsa-miR-6779-5p	LIMS2
ENST00000519762	hsa-miR-6785-5p	DISC1
NR_038253	hsa-miR-6785-5p	LIMS2
ENST00000458492	hsa-miR-6804-3p	LIMS2
ENST00000515097	hsa-miR-6804-3p	DISC1
NR_038253	hsa-miR-6804-3p	LIMS2
ENST00000604982	hsa-miR-6804-5p	ZNF331
uc003ttf.3	hsa-miR-6804-5p	DISC1
ENST00000443593	hsa-miR-6807-3p	EGF
ENST00000604982	hsa-miR-6807-3p	ZNF331
NR_038253	hsa-miR-6807-3p	LIMS2
uc003ttf.3	hsa-miR-6807-3p	DISC1
ENST00000609881	hsa-miR-6812-5p
ENST00000443593	hsa-miR-6818-3p	EGF
ENST00000443593	hsa-miR-6840-3p	EGF
ENST00000443593	hsa-miR-6846-5p	EGF
ENST00000458492	hsa-miR-6846-5p	LIMS2
uc003ttf.3	hsa-miR-6846-5p	DISC1
ENST00000443593	hsa-miR-6848-5p	EGF
ENST00000458492	hsa-miR-6848-5p	LIMS2
uc003ttf.3	hsa-miR-6848-5p	DISC1
ENST00000443593	hsa-miR-6851-5p	EGF
ENST00000519762	hsa-miR-6851-5p	DISC1
NR_038253	hsa-miR-6851-5p	LIMS2
NR_102347	hsa-miR-6851-5p	DISC1
uc003ttf.3	hsa-miR-6851-5p	DISC1
uc003niu.1	hsa-miR-6859-5p
ENST00000605571	hsa-miR-6879-5p
ENST00000609881	hsa-miR-6880-3p
ENST00000519762	hsa-miR-6883-5p	DISC1
ENST00000443593	hsa-miR-6884-5p	EGF
ENST00000458492	hsa-miR-6884-5p	LIMS2
ENST00000519762	hsa-miR-6884-5p	DISC1
uc003ttf.3	hsa-miR-6884-5p	DISC1
ENST00000458492	hsa-miR-6888-3p	LIMS2
NR_038253	hsa-miR-6890-3p	LIMS2
NR_102347	hsa-miR-8060	DISC1
NR_038253	hsa-miR-8085	LIMS2
uc003ttf.3	hsa-miR-8085	DISC1
	hsa-miR-8485	H1F0
	hsa-miR-888-5p	H1F0
ENST00000443593	hsa-miR-942-5p	EGF
ENST00000458492	hsa-miR-942-5p	LIMS2
NR_038253	hsa-miR-942-5p	LIMS2
